# Supplementary material for: Synthesis of an elusive, stable 2-azaallyl radical guided by electrochemical and reactivity studies of 2-azaallyl anions
Source: Chem Sci. 2021 Feb 3;12(12):4405–10. doi: 10.1039/d0sc04822d (PMC8179533; doi:10.1039/d0sc04822d)
Supplement: SC-012-D0SC04822D-s002 [file SC-012-D0SC04822D-s002.cif]

# Electronic Supplementary Material (ESI) for Chemical Science.
# This journal is © The Royal Society of Chemistry 2021

####################################################################### 
# 
# This file contains crystal structure data downloaded from the 
# Cambridge Structural Database (CSD) hosted by the Cambridge 
# Crystallographic Data Centre (CCDC).
# 
# Full information about CCDC data access policies and citation 
# guidelines are available at http://www.ccdc.cam.ac.uk/access/V1 
# 
# Audit and citation data items may have been added by the CCDC. 
# Please retain this information to preserve the provenance of 
# this file and to allow appropriate attribution of the data. 
# 
#######################################################################

data_6215
_database_code_depnum_ccdc_archive 'CCDC 1992767'
loop_
_audit_author_name
_audit_author_address
'Patrick Carroll'
;University of Pennsylvania
United States of America
;
_audit_update_record             
;
2020-03-25 deposited with the CCDC.	2021-02-02 downloaded from the CCDC.
;

#Crystallographer: Brian C. Manor


_audit_creation_date             2017-02-06
_audit_creation_method           
;
Olex2 1.2
(compiled 2016.09.09 svn.r3337 for OlexSys, GUI svn.r5227)
;
_chemical_formula_moiety         'C32 H40 K N O6'
_chemical_formula_sum            'C32 H40 K N O6'
_chemical_formula_weight         573.75

loop_
_atom_type_symbol
_atom_type_description
_atom_type_scat_dispersion_real
_atom_type_scat_dispersion_imag
_atom_type_scat_source
C C 0.0033 0.0016 'International Tables Vol C Tables 4.2.6.8 and 6.1.1.4'
H H 0.0000 0.0000 'International Tables Vol C Tables 4.2.6.8 and 6.1.1.4'
K K 0.2009 0.2494 'International Tables Vol C Tables 4.2.6.8 and 6.1.1.4'
N N 0.0061 0.0033 'International Tables Vol C Tables 4.2.6.8 and 6.1.1.4'
O O 0.0106 0.0060 'International Tables Vol C Tables 4.2.6.8 and 6.1.1.4'

_space_group_crystal_system      monoclinic
_space_group_IT_number           4
_space_group_name_H-M_alt        'P 1 21 1'
_space_group_name_Hall           'P 2yb'

loop_
_space_group_symop_operation_xyz
'x, y, z'
'-x, y+1/2, -z'

_cell_length_a                   9.4575(6)
_cell_length_b                   13.1739(8)
_cell_length_c                   12.1272(7)
_cell_angle_alpha                90
_cell_angle_beta                 101.138(2)
_cell_angle_gamma                90
_cell_volume                     1482.49(16)
_cell_formula_units_Z            2
_cell_measurement_reflns_used    9865
_cell_measurement_temperature    100
_cell_measurement_theta_max      27.54
_cell_measurement_theta_min      2.95
_exptl_absorpt_coefficient_mu    0.224
_exptl_absorpt_correction_T_max  0.7456
_exptl_absorpt_correction_T_min  0.7057
_exptl_absorpt_correction_type   multi-scan
_exptl_absorpt_process_details   'SADABS v2014/5'
_exptl_crystal_colour            red
_exptl_crystal_density_diffrn    1.285
_exptl_crystal_description       prism
_exptl_crystal_F_000             612
_exptl_crystal_size_max          0.50
_exptl_crystal_size_mid          0.20
_exptl_crystal_size_min          0.08
_diffrn_reflns_av_R_equivalents  0.0281
_diffrn_reflns_av_unetI/netI     0.0153
_diffrn_reflns_Laue_measured_fraction_full 0.998
_diffrn_reflns_Laue_measured_fraction_max 0.998
_diffrn_reflns_limit_h_max       12
_diffrn_reflns_limit_h_min       -12
_diffrn_reflns_limit_k_max       17
_diffrn_reflns_limit_k_min       -17
_diffrn_reflns_limit_l_max       15
_diffrn_reflns_limit_l_min       -15
_diffrn_reflns_number            53265
_diffrn_reflns_point_group_measured_fraction_full 0.999
_diffrn_reflns_point_group_measured_fraction_max 0.999
_diffrn_reflns_theta_full        25.242
_diffrn_reflns_theta_max         27.542
_diffrn_reflns_theta_min         2.948
_diffrn_ambient_temperature      100
_diffrn_measured_fraction_theta_full 0.998
_diffrn_measured_fraction_theta_max 0.998
_diffrn_measurement_device       'CMOS area detector'
_diffrn_measurement_device_type  'Bruker D8QUEST'
_diffrn_measurement_method       '\w and \f scans'
_diffrn_radiation_monochromator  graphite
_diffrn_radiation_type           MoK\a
_diffrn_radiation_wavelength     0.71073
_diffrn_source                   'sealed tube'
_reflns_Friedel_coverage         0.917
_reflns_Friedel_fraction_full    0.999
_reflns_Friedel_fraction_max     0.999
_reflns_number_gt                6670
_reflns_number_total             6814
_reflns_threshold_expression     'I > 2\s(I)'
_computing_data_collection       'Bruker APEX3 v2016.1-0'
_computing_data_reduction        'Bruker SAINT v8.37A'
_computing_publication_material  'Olex2 (Dolomanov et al., 2009)'
_computing_structure_refinement  'XL (Sheldrick, 2008)'
_computing_structure_solution    'XT (Sheldrick, 2015)'
_refine_diff_density_max         0.211
_refine_diff_density_min         -0.189
_refine_diff_density_rms         0.046
_refine_ls_abs_structure_details 
;
 Refined as an inversion twin.
;
_refine_ls_abs_structure_Flack   0.20(2)
_refine_ls_extinction_coef       0.075(3)
_refine_ls_extinction_expression Fc^*^=kFc[1+0.001xFc^2^\l^3^/sin(2\q)]^-1/4^
_refine_ls_extinction_method     'SHELXL-2014/7 (Sheldrick 2014'
_refine_ls_goodness_of_fit_ref   1.064
_refine_ls_hydrogen_treatment    constr
_refine_ls_matrix_type           full
_refine_ls_number_parameters     363
_refine_ls_number_reflns         6814
_refine_ls_number_restraints     1
_refine_ls_R_factor_all          0.0239
_refine_ls_R_factor_gt           0.0231
_refine_ls_restrained_S_all      1.064
_refine_ls_shift/su_max          0.000
_refine_ls_shift/su_mean         0.000
_refine_ls_structure_factor_coef Fsqd
_refine_ls_weighting_details     
'w=1/[\s^2^(Fo^2^)+(0.0328P)^2^+0.2295P] where P=(Fo^2^+2Fc^2^)/3'
_refine_ls_weighting_scheme      calc
_refine_ls_wR_factor_gt          0.0581
_refine_ls_wR_factor_ref         0.0587
_atom_sites_solution_hydrogens   geom
_atom_sites_solution_primary     dual

loop_
_atom_site_label
_atom_site_type_symbol
_atom_site_fract_x
_atom_site_fract_y
_atom_site_fract_z
_atom_site_U_iso_or_equiv
_atom_site_adp_type
_atom_site_occupancy
_atom_site_site_symmetry_order
_atom_site_calc_flag
_atom_site_refinement_flags_posn
_atom_site_refinement_flags_adp
_atom_site_refinement_flags_occupancy
_atom_site_disorder_assembly
_atom_site_disorder_group
K1 K 0.07092(3) 0.63812(3) 0.46755(3) 0.01753(8) Uani 1 1 d . . . . .
O1 O -0.08713(12) 0.60630(9) 0.24681(9) 0.0192(2) Uani 1 1 d . . . . .
O2 O -0.22409(12) 0.60289(9) 0.43226(10) 0.0204(2) Uani 1 1 d . . . . .
O3 O -0.06161(12) 0.61814(9) 0.65262(9) 0.0194(2) Uani 1 1 d . . . . .
O4 O 0.21616(12) 0.70301(9) 0.67863(10) 0.0205(2) Uani 1 1 d . . . . .
O5 O 0.35984(12) 0.70194(9) 0.49401(10) 0.0206(2) Uani 1 1 d . . . . .
O6 O 0.18145(12) 0.70034(9) 0.28053(9) 0.0196(2) Uani 1 1 d . . . . .
N1 N 0.45930(13) 0.40546(10) 0.78460(10) 0.0152(2) Uani 1 1 d . . . . .
C1 C 0.31786(16) 0.39044(12) 0.75183(12) 0.0158(3) Uani 1 1 d . . . . .
H1 H 0.2624 0.3742 0.8049 0.021 Uiso 1 1 calc R . . . .
C2 C 0.25058(16) 0.39914(11) 0.63578(12) 0.0152(3) Uani 1 1 d . . . . .
C3 C 0.32582(17) 0.43359(12) 0.55234(13) 0.0178(3) Uani 1 1 d . . . . .
H3 H 0.4221 0.4523 0.5732 0.024 Uiso 1 1 calc R . . . .
C4 C 0.2586(2) 0.43989(13) 0.44056(13) 0.0229(3) Uani 1 1 d . . . . .
H4 H 0.3112 0.4619 0.3877 0.030 Uiso 1 1 calc R . . . .
C5 C 0.1145(2) 0.41405(13) 0.40542(14) 0.0248(4) Uani 1 1 d . . . . .
H5 H 0.0704 0.4187 0.3301 0.033 Uiso 1 1 calc R . . . .
C6 C 0.03753(18) 0.38091(13) 0.48629(14) 0.0230(3) Uani 1 1 d . . . . .
H6 H -0.0591 0.3634 0.4645 0.031 Uiso 1 1 calc R . . . .
C7 C 0.10350(17) 0.37385(12) 0.59847(13) 0.0191(3) Uani 1 1 d . . . . .
H7 H 0.0498 0.3519 0.6506 0.025 Uiso 1 1 calc R . . . .
C8 C 0.52947(16) 0.39705(11) 0.89087(12) 0.0153(3) Uani 1 1 d . . . . .
C9 C 0.68463(16) 0.41070(12) 0.91594(12) 0.0150(3) Uani 1 1 d . . . . .
C10 C 0.76786(17) 0.39570(12) 1.02498(12) 0.0175(3) Uani 1 1 d . . . . .
H10 H 0.7218 0.3796 1.0839 0.023 Uiso 1 1 calc R . . . .
C11 C 0.91673(17) 0.40450(13) 1.04568(13) 0.0207(3) Uani 1 1 d . . . . .
H11 H 0.9685 0.3944 1.1182 0.028 Uiso 1 1 calc R . . . .
C12 C 0.99036(17) 0.42811(13) 0.96002(14) 0.0211(3) Uani 1 1 d . . . . .
H12 H 1.0903 0.4331 0.9743 0.028 Uiso 1 1 calc R . . . .
C13 C 0.91015(17) 0.44404(12) 0.85225(13) 0.0195(3) Uani 1 1 d . . . . .
H13 H 0.9573 0.4602 0.7940 0.026 Uiso 1 1 calc R . . . .
C14 C 0.76159(17) 0.43613(12) 0.83071(12) 0.0176(3) Uani 1 1 d . . . . .
H14 H 0.7108 0.4479 0.7582 0.023 Uiso 1 1 calc R . . . .
C15 C 0.45363(16) 0.36935(12) 0.98361(12) 0.0155(3) Uani 1 1 d . . . . .
C16 C 0.42275(17) 0.44252(13) 1.05907(13) 0.0205(3) Uani 1 1 d . . . . .
H16 H 0.4502 0.5096 1.0516 0.027 Uiso 1 1 calc R . . . .
C17 C 0.35141(18) 0.41640(16) 1.14526(14) 0.0264(4) Uani 1 1 d . . . . .
H17 H 0.3340 0.4656 1.1960 0.035 Uiso 1 1 calc R . . . .
C18 C 0.30630(18) 0.31761(16) 1.15587(14) 0.0271(4) Uani 1 1 d . . . . .
H18 H 0.2568 0.3008 1.2125 0.036 Uiso 1 1 calc R . . . .
C19 C 0.33504(19) 0.24391(15) 1.08196(14) 0.0280(4) Uani 1 1 d . . . . .
H19 H 0.3053 0.1773 1.0889 0.037 Uiso 1 1 calc R . . . .
C20 C 0.40871(19) 0.26989(13) 0.99712(13) 0.0228(3) Uani 1 1 d . . . . .
H20 H 0.4285 0.2198 0.9482 0.030 Uiso 1 1 calc R . . . .
C21 C -0.23999(17) 0.60426(13) 0.23537(14) 0.0206(3) Uani 1 1 d . . . . .
H21a H -0.2831 0.5715 0.1653 0.027 Uiso 1 1 calc R . . . .
H21b H -0.2770 0.6730 0.2343 0.027 Uiso 1 1 calc R . . . .
C22 C -0.27766(17) 0.54682(13) 0.33276(14) 0.0209(3) Uani 1 1 d . . . . .
H22a H -0.3813 0.5391 0.3230 0.028 Uiso 1 1 calc R . . . .
H22b H -0.2344 0.4798 0.3376 0.028 Uiso 1 1 calc R . . . .
C23 C -0.27571(17) 0.56769(13) 0.52796(15) 0.0219(3) Uani 1 1 d . . . . .
H23a H -0.2461 0.4979 0.5443 0.029 Uiso 1 1 calc R . . . .
H23b H -0.3801 0.5706 0.5141 0.029 Uiso 1 1 calc R . . . .
C24 C -0.21338(16) 0.63506(14) 0.62514(13) 0.0206(3) Uani 1 1 d . . . . .
H24a H -0.2329 0.7056 0.6050 0.027 Uiso 1 1 calc R . . . .
H24b H -0.2568 0.6195 0.6894 0.027 Uiso 1 1 calc R . . . .
C25 C 0.00434(18) 0.67350(12) 0.75011(14) 0.0207(3) Uani 1 1 d . . . . .
H25a H -0.0330 0.6504 0.8149 0.027 Uiso 1 1 calc R . . . .
H25b H -0.0169 0.7453 0.7395 0.027 Uiso 1 1 calc R . . . .
C26 C 0.16392(18) 0.65665(12) 0.76914(13) 0.0215(3) Uani 1 1 d . . . . .
H26a H 0.2101 0.6866 0.8400 0.029 Uiso 1 1 calc R . . . .
H26b H 0.1849 0.5845 0.7716 0.029 Uiso 1 1 calc R . . . .
C27 C 0.36899(17) 0.69467(14) 0.69196(15) 0.0242(3) Uani 1 1 d . . . . .
H27a H 0.3966 0.6239 0.6902 0.032 Uiso 1 1 calc R . . . .
H27b H 0.4152 0.7232 0.7636 0.032 Uiso 1 1 calc R . . . .
C28 C 0.41528(17) 0.75140(14) 0.59776(15) 0.0231(3) Uani 1 1 d . . . . .
H28a H 0.3796 0.8206 0.5955 0.031 Uiso 1 1 calc R . . . .
H28b H 0.5197 0.7537 0.6099 0.031 Uiso 1 1 calc R . . . .
C29 C 0.39755(17) 0.75506(13) 0.40129(15) 0.0224(3) Uani 1 1 d . . . . .
H29a H 0.5016 0.7582 0.4098 0.030 Uiso 1 1 calc R . . . .
H29b H 0.3609 0.8239 0.3990 0.030 Uiso 1 1 calc R . . . .
C30 C 0.33437(17) 0.70100(13) 0.29436(15) 0.0217(3) Uani 1 1 d . . . . .
H30a H 0.3627 0.7351 0.2311 0.029 Uiso 1 1 calc R . . . .
H30b H 0.3702 0.6319 0.2970 0.029 Uiso 1 1 calc R . . . .
C31 C 0.11567(18) 0.66231(13) 0.17270(14) 0.0220(3) Uani 1 1 d . . . . .
H31a H 0.1458 0.5928 0.1646 0.029 Uiso 1 1 calc R . . . .
H31b H 0.1453 0.7028 0.1143 0.029 Uiso 1 1 calc R . . . .
C32 C -0.04536(18) 0.66681(12) 0.16093(14) 0.0210(3) Uani 1 1 d . . . . .
H32a H -0.0757 0.7365 0.1676 0.028 Uiso 1 1 calc R . . . .
H32b H -0.0913 0.6416 0.0876 0.028 Uiso 1 1 calc R . . . .

loop_
_atom_site_aniso_label
_atom_site_aniso_U_11
_atom_site_aniso_U_22
_atom_site_aniso_U_33
_atom_site_aniso_U_23
_atom_site_aniso_U_13
_atom_site_aniso_U_12
K1 0.01388(13) 0.02006(16) 0.01840(14) -0.00343(13) 0.00248(10) -0.00278(12)
O1 0.0153(5) 0.0205(5) 0.0199(5) 0.0038(4) -0.0013(4) 0.0010(4)
O2 0.0176(5) 0.0217(6) 0.0216(6) 0.0007(4) 0.0026(4) -0.0064(4)
O3 0.0175(5) 0.0204(6) 0.0206(5) -0.0021(4) 0.0044(4) 0.0019(4)
O4 0.0148(5) 0.0251(6) 0.0203(5) 0.0006(4) -0.0002(4) 0.0008(4)
O5 0.0186(5) 0.0193(6) 0.0226(6) -0.0001(4) 0.0009(4) -0.0047(4)
O6 0.0166(5) 0.0225(6) 0.0192(5) 0.0011(4) 0.0023(4) -0.0007(4)
N1 0.0174(6) 0.0147(6) 0.0128(6) -0.0005(4) 0.0014(5) 0.0013(5)
C1 0.0173(7) 0.0171(7) 0.0136(7) 0.0007(5) 0.0041(5) 0.0007(5)
C2 0.0181(7) 0.0118(6) 0.0153(7) -0.0013(5) 0.0023(5) 0.0036(5)
C3 0.0217(7) 0.0145(7) 0.0171(7) 0.0004(6) 0.0035(6) 0.0036(6)
C4 0.0374(9) 0.0163(7) 0.0154(7) 0.0023(6) 0.0062(6) 0.0051(7)
C5 0.0394(9) 0.0160(7) 0.0142(7) -0.0006(6) -0.0068(6) 0.0065(7)
C6 0.0217(8) 0.0160(7) 0.0263(8) -0.0024(6) -0.0076(6) 0.0041(6)
C7 0.0197(7) 0.0168(7) 0.0198(7) -0.0004(6) 0.0010(6) 0.0023(6)
C8 0.0168(7) 0.0165(7) 0.0122(6) -0.0006(5) 0.0019(5) -0.0009(6)
C9 0.0172(7) 0.0137(6) 0.0140(7) -0.0009(5) 0.0027(5) -0.0009(6)
C10 0.0206(7) 0.0190(7) 0.0129(7) 0.0004(6) 0.0031(5) -0.0022(6)
C11 0.0206(7) 0.0241(8) 0.0154(7) -0.0006(6) -0.0017(6) -0.0006(6)
C12 0.0161(7) 0.0222(8) 0.0245(8) -0.0024(6) 0.0025(6) -0.0025(6)
C13 0.0227(8) 0.0180(7) 0.0197(7) -0.0006(6) 0.0085(6) -0.0039(6)
C14 0.0216(7) 0.0176(7) 0.0130(6) -0.0001(6) 0.0018(5) -0.0022(6)
C15 0.0134(6) 0.0209(7) 0.0108(7) 0.0011(6) -0.0013(5) -0.0007(5)
C16 0.0210(8) 0.0215(8) 0.0191(7) -0.0001(6) 0.0042(6) 0.0024(6)
C17 0.0234(8) 0.0381(10) 0.0191(7) 0.0022(7) 0.0080(6) 0.0118(7)
C18 0.0133(7) 0.0489(11) 0.0189(7) 0.0130(8) 0.0026(6) 0.0014(7)
C19 0.0259(8) 0.0335(9) 0.0205(8) 0.0098(7) -0.0060(6) -0.0141(7)
C20 0.0296(8) 0.0225(8) 0.0138(7) -0.0007(6) -0.0018(6) -0.0069(7)
C21 0.0151(7) 0.0210(7) 0.0223(7) 0.0003(6) -0.0045(6) 0.0006(6)
C22 0.0140(7) 0.0196(7) 0.0266(8) 0.0002(6) -0.0026(6) -0.0025(6)
C23 0.0173(7) 0.0211(8) 0.0284(8) 0.0028(6) 0.0075(6) -0.0029(6)
C24 0.0170(6) 0.0194(7) 0.0270(7) 0.0008(7) 0.0086(6) 0.0014(7)
C25 0.0252(8) 0.0181(7) 0.0194(7) -0.0018(6) 0.0059(6) 0.0010(6)
C26 0.0246(8) 0.0211(8) 0.0176(7) -0.0005(6) 0.0013(6) 0.0018(6)
C27 0.0146(7) 0.0311(9) 0.0239(8) -0.0047(7) -0.0036(6) 0.0025(6)
C28 0.0130(7) 0.0245(8) 0.0299(8) -0.0066(7) -0.0010(6) -0.0023(6)
C29 0.0173(7) 0.0192(8) 0.0306(8) 0.0037(7) 0.0044(6) -0.0043(6)
C30 0.0177(7) 0.0198(8) 0.0289(9) 0.0044(6) 0.0074(6) -0.0006(6)
C31 0.0228(8) 0.0241(9) 0.0192(7) -0.0001(6) 0.0041(6) 0.0025(6)
C32 0.0220(8) 0.0220(8) 0.0178(7) 0.0030(6) 0.0008(6) 0.0030(6)

loop_
_geom_bond_atom_site_label_1
_geom_bond_atom_site_label_2
_geom_bond_distance
_geom_bond_site_symmetry_2
_geom_bond_publ_flag
K1 O1 2.8339(12) . ?
K1 O2 2.7789(11) . ?
K1 O3 2.7864(12) . ?
K1 O4 2.7949(12) . ?
K1 O5 2.8173(12) . ?
K1 O6 2.7973(12) . ?
K1 C4 3.2098(17) . ?
K1 C5 3.0937(17) . ?
K1 C6 3.4377(18) 2_556 ?
K1 C6 3.4148(17) . ?
K1 C7 3.5350(17) 2_556 ?
O1 C21 1.4256(19) . ?
O1 C32 1.427(2) . ?
O2 C22 1.422(2) . ?
O2 C23 1.421(2) . ?
O3 C24 1.4269(17) . ?
O3 C25 1.4260(19) . ?
O4 C26 1.425(2) . ?
O4 C27 1.4273(19) . ?
O5 C28 1.424(2) . ?
O5 C29 1.427(2) . ?
O6 C30 1.4234(19) . ?
O6 C31 1.4260(19) . ?
N1 C1 1.3346(19) . ?
N1 C8 1.3353(18) . ?
C1 C2 1.433(2) . ?
C2 C3 1.419(2) . ?
C2 C7 1.417(2) . ?
C3 C4 1.384(2) . ?
C4 C5 1.390(3) . ?
C5 C6 1.399(3) . ?
C6 K1 3.4377(18) 2_546 ?
C6 C7 1.386(2) . ?
C7 K1 3.5350(17) 2_546 ?
C8 C9 1.451(2) . ?
C8 C15 1.491(2) . ?
C9 C10 1.416(2) . ?
C9 C14 1.415(2) . ?
C10 C11 1.386(2) . ?
C11 C12 1.393(2) . ?
C12 C13 1.395(2) . ?
C13 C14 1.382(2) . ?
C15 C16 1.398(2) . ?
C15 C20 1.397(2) . ?
C16 C17 1.392(2) . ?
C17 C18 1.383(3) . ?
C18 C19 1.383(3) . ?
C19 C20 1.392(2) . ?
C21 C22 1.502(2) . ?
C23 C24 1.502(2) . ?
C25 C26 1.499(2) . ?
C27 C28 1.499(3) . ?
C29 C30 1.499(2) . ?
C31 C32 1.503(2) . ?

loop_
_geom_angle_atom_site_label_1
_geom_angle_atom_site_label_2
_geom_angle_atom_site_label_3
_geom_angle
_geom_angle_site_symmetry_1
_geom_angle_site_symmetry_3
_geom_angle_publ_flag
O1 K1 C4 89.11(4) . . ?
O1 K1 C5 72.52(4) . . ?
O1 K1 C6 82.96(4) . . ?
O1 K1 C6 99.90(4) . 2_556 ?
O1 K1 C7 77.18(4) . 2_556 ?
O2 K1 O1 59.94(3) . . ?
O2 K1 O3 60.91(3) . . ?
O2 K1 O4 119.56(3) . . ?
O2 K1 O5 171.99(4) . . ?
O2 K1 O6 116.45(3) . . ?
O2 K1 C4 114.02(4) . . ?
O2 K1 C5 88.86(4) . . ?
O2 K1 C6 75.02(4) . . ?
O2 K1 C6 81.85(4) . 2_556 ?
O2 K1 C7 72.61(4) . 2_556 ?
O3 K1 O1 120.64(3) . . ?
O3 K1 O4 60.60(3) . . ?
O3 K1 O5 120.91(3) . . ?
O3 K1 O6 167.81(4) . . ?
O3 K1 C4 110.43(4) . . ?
O3 K1 C5 102.00(4) . . ?
O3 K1 C6 77.93(4) . . ?
O3 K1 C6 76.23(4) . 2_556 ?
O3 K1 C7 90.15(4) . 2_556 ?
O4 K1 O1 170.63(4) . . ?
O4 K1 O5 60.67(3) . . ?
O4 K1 O6 117.29(4) . . ?
O4 K1 C4 99.13(4) . . ?
O4 K1 C5 116.74(4) . . ?
O4 K1 C6 71.07(4) . 2_556 ?
O4 K1 C6 106.14(4) . . ?
O4 K1 C7 93.67(4) . 2_556 ?
O5 K1 O1 118.34(4) . . ?
O5 K1 C4 73.20(4) . . ?
O5 K1 C5 98.08(4) . . ?
O5 K1 C6 112.87(4) . . ?
O5 K1 C6 90.98(4) . 2_556 ?
O5 K1 C7 99.41(4) . 2_556 ?
O6 K1 O1 59.26(3) . . ?
O6 K1 O5 59.92(3) . . ?
O6 K1 C4 81.66(4) . . ?
O6 K1 C5 89.65(4) . . ?
O6 K1 C6 113.49(4) . . ?
O6 K1 C6 91.68(4) . 2_556 ?
O6 K1 C7 77.88(4) . 2_556 ?
C4 K1 C6 164.13(4) . 2_556 ?
C4 K1 C6 42.23(4) . . ?
C4 K1 C7 159.18(4) . 2_556 ?
C5 K1 C4 25.38(5) . . ?
C5 K1 C6 24.19(5) . . ?
C5 K1 C6 170.20(4) . 2_556 ?
C5 K1 C7 149.47(4) . 2_556 ?
C6 K1 C6 151.412(13) . 2_556 ?
C6 K1 C7 147.32(4) . 2_556 ?
C6 K1 C7 22.88(4) 2_556 2_556 ?
C21 O1 K1 115.76(9) . . ?
C21 O1 C32 110.99(11) . . ?
C32 O1 K1 115.92(9) . . ?
C22 O2 K1 113.58(9) . . ?
C23 O2 K1 114.95(9) . . ?
C23 O2 C22 113.66(12) . . ?
C24 O3 K1 112.70(8) . . ?
C25 O3 K1 115.26(9) . . ?
C25 O3 C24 111.89(12) . . ?
C26 O4 K1 113.08(9) . . ?
C26 O4 C27 111.96(12) . . ?
C27 O4 K1 112.82(9) . . ?
C28 O5 K1 114.88(9) . . ?
C28 O5 C29 111.49(12) . . ?
C29 O5 K1 116.17(9) . . ?
C30 O6 K1 115.89(9) . . ?
C30 O6 C31 111.32(12) . . ?
C31 O6 K1 118.39(9) . . ?
C1 N1 C8 123.90(13) . . ?
N1 C1 C2 120.67(13) . . ?
C3 C2 C1 122.50(14) . . ?
C7 C2 C1 121.15(14) . . ?
C7 C2 C3 116.36(14) . . ?
C4 C3 C2 121.26(15) . . ?
C3 C4 K1 96.16(10) . . ?
C3 C4 C5 121.55(16) . . ?
C5 C4 K1 72.63(10) . . ?
C4 C5 K1 81.98(10) . . ?
C4 C5 C6 118.28(14) . . ?
C6 C5 K1 90.87(10) . . ?
K1 C6 K1 165.56(6) . 2_546 ?
C5 C6 K1 128.05(11) . 2_546 ?
C5 C6 K1 64.94(9) . . ?
C7 C6 K1 82.51(10) . 2_546 ?
C7 C6 K1 95.85(10) . . ?
C7 C6 C5 120.82(15) . . ?
C2 C7 K1 131.70(10) . 2_546 ?
C6 C7 K1 74.62(10) . 2_546 ?
C6 C7 C2 121.72(15) . . ?
N1 C8 C9 119.07(13) . . ?
N1 C8 C15 121.76(13) . . ?
C9 C8 C15 119.11(12) . . ?
C10 C9 C8 122.38(13) . . ?
C14 C9 C8 121.23(13) . . ?
C14 C9 C10 116.34(14) . . ?
C11 C10 C9 121.29(14) . . ?
C10 C11 C12 121.34(14) . . ?
C11 C12 C13 118.21(14) . . ?
C14 C13 C12 120.98(14) . . ?
C13 C14 C9 121.83(14) . . ?
C16 C15 C8 121.10(14) . . ?
C20 C15 C8 121.30(14) . . ?
C20 C15 C16 117.59(15) . . ?
C17 C16 C15 120.91(17) . . ?
C18 C17 C16 120.35(17) . . ?
C17 C18 C19 119.82(16) . . ?
C18 C19 C20 119.69(17) . . ?
C19 C20 C15 121.62(16) . . ?
O1 C21 C22 108.85(12) . . ?
O2 C22 C21 107.80(13) . . ?
O2 C23 C24 107.66(13) . . ?
O3 C24 C23 108.40(13) . . ?
O3 C25 C26 108.55(13) . . ?
O4 C26 C25 107.85(13) . . ?
O4 C27 C28 108.28(13) . . ?
O5 C28 C27 109.46(13) . . ?
O5 C29 C30 109.28(13) . . ?
O6 C30 C29 109.33(13) . . ?
O6 C31 C32 109.14(13) . . ?
O1 C32 C31 109.09(12) . . ?
####################################################################### 
# 
# This file contains crystal structure data downloaded from the 
# Cambridge Structural Database (CSD) hosted by the Cambridge 
# Crystallographic Data Centre (CCDC).
# 
# Full information about CCDC data access policies and citation 
# guidelines are available at http://www.ccdc.cam.ac.uk/access/V1 
# 
# Audit and citation data items may have been added by the CCDC. 
# Please retain this information to preserve the provenance of 
# this file and to allow appropriate attribution of the data. 
# 
#######################################################################

data_6235
_database_code_depnum_ccdc_archive 'CCDC 1992768'
loop_
_audit_author_name
_audit_author_address
'Patrick Carroll'
;University of Pennsylvania
United States of America
;
_audit_update_record             
;
2020-03-25 deposited with the CCDC.	2021-02-02 downloaded from the CCDC.
;

# Crystallographer: Patrick J. Carroll

#Compound 4-Na

_audit_creation_date             2018-03-27
_audit_creation_method           
;
Olex2 1.2
(compiled 2017.08.10 svn.r3458 for OlexSys, GUI svn.r5381)
;
_shelx_SHELXL_version_number     2017/1
_chemical_formula_moiety         'C26 H20 N, C12 H30 Na O6'
_chemical_formula_sum            'C38 H50 N Na O6'
_chemical_formula_weight         639.78

loop_
_atom_type_symbol
_atom_type_description
_atom_type_scat_dispersion_real
_atom_type_scat_dispersion_imag
_atom_type_scat_source
C C 0.0033 0.0016 'International Tables Vol C Tables 4.2.6.8 and 6.1.1.4'
H H 0.0000 0.0000 'International Tables Vol C Tables 4.2.6.8 and 6.1.1.4'
N N 0.0061 0.0033 'International Tables Vol C Tables 4.2.6.8 and 6.1.1.4'
Na Na 0.0362 0.0249 'International Tables Vol C Tables 4.2.6.8 and 6.1.1.4'
O O 0.0106 0.0060 'International Tables Vol C Tables 4.2.6.8 and 6.1.1.4'

_space_group_crystal_system      monoclinic
_space_group_IT_number           14
_space_group_name_H-M_alt        'P 1 21/c 1'
_space_group_name_Hall           '-P 2ybc'

loop_
_space_group_symop_operation_xyz
'x, y, z'
'-x, y+1/2, -z+1/2'
'-x, -y, -z'
'x, -y-1/2, z-1/2'

_cell_length_a                   17.7615(7)
_cell_length_b                   11.8703(4)
_cell_length_c                   34.9201(13)
_cell_angle_alpha                90
_cell_angle_beta                 100.040(2)
_cell_angle_gamma                90
_cell_volume                     7249.6(5)
_cell_formula_units_Z            8
_cell_measurement_reflns_used    9031
_cell_measurement_temperature    100(2)
_cell_measurement_theta_max      27.49
_cell_measurement_theta_min      2.47
_shelx_estimated_absorpt_T_max   0.994
_shelx_estimated_absorpt_T_min   0.980
_exptl_absorpt_coefficient_mu    0.088
_exptl_absorpt_correction_T_max  0.7456
_exptl_absorpt_correction_T_min  0.6921
_exptl_absorpt_correction_type   multi-scan
_exptl_absorpt_process_details   'SADABS v2014/4'
_exptl_crystal_colour            'dark red'
_exptl_crystal_density_diffrn    1.172
_exptl_crystal_description       block
_exptl_crystal_F_000             2752
_exptl_crystal_size_max          0.23
_exptl_crystal_size_mid          0.11
_exptl_crystal_size_min          0.07
_diffrn_reflns_av_R_equivalents  0.0444
_diffrn_reflns_av_unetI/netI     0.0271
_diffrn_reflns_Laue_measured_fraction_full 0.999
_diffrn_reflns_Laue_measured_fraction_max 0.998
_diffrn_reflns_limit_h_max       14
_diffrn_reflns_limit_h_min       -23
_diffrn_reflns_limit_k_max       15
_diffrn_reflns_limit_k_min       -15
_diffrn_reflns_limit_l_max       45
_diffrn_reflns_limit_l_min       -45
_diffrn_reflns_number            155046
_diffrn_reflns_point_group_measured_fraction_full 0.999
_diffrn_reflns_point_group_measured_fraction_max 0.998
_diffrn_reflns_theta_full        25.242
_diffrn_reflns_theta_max         27.523
_diffrn_reflns_theta_min         1.184
_diffrn_ambient_temperature      100
_diffrn_measured_fraction_theta_full 0.999
_diffrn_measured_fraction_theta_max 0.998
_diffrn_measurement_device       'CCD area detector'
_diffrn_measurement_device_type  'Bruker APEXII'
_diffrn_measurement_method       '\w and \f scans'
_diffrn_radiation_monochromator  graphite
_diffrn_radiation_type           MoK\a
_diffrn_radiation_wavelength     0.71073
_diffrn_source                   'sealed tube'
_reflns_number_gt                12885
_reflns_number_total             16670
_reflns_threshold_expression     'I > 2\s(I)'
_computing_data_collection       'Bruker APEX2 v2014.11-0'
_computing_data_reduction        'Bruker SAINT v8.34A'
_computing_publication_material  'Olex2 (Dolomanov et al., 2009)'
_computing_structure_refinement  'ShelXL (Sheldrick, 2015)'
_computing_structure_solution    'ShelXS (Sheldrick, 2008)'
_refine_diff_density_max         1.062
_refine_diff_density_min         -0.521
_refine_diff_density_rms         0.042
_refine_ls_extinction_method     none
_refine_ls_goodness_of_fit_ref   1.015
_refine_ls_hydrogen_treatment    constr
_refine_ls_matrix_type           full
_refine_ls_number_parameters     897
_refine_ls_number_reflns         16670
_refine_ls_number_restraints     78
_refine_ls_R_factor_all          0.0601
_refine_ls_R_factor_gt           0.0414
_refine_ls_restrained_S_all      1.015
_refine_ls_shift/su_max          0.009
_refine_ls_shift/su_mean         0.000
_refine_ls_structure_factor_coef Fsqd
_refine_ls_weighting_details     
'w=1/[\s^2^(Fo^2^)+(0.0442P)^2^+3.4480P] where P=(Fo^2^+2Fc^2^)/3'
_refine_ls_weighting_scheme      calc
_refine_ls_wR_factor_gt          0.0958
_refine_ls_wR_factor_ref         0.1048
_atom_sites_solution_hydrogens   geom
_atom_sites_solution_primary     direct

loop_
_atom_site_label
_atom_site_type_symbol
_atom_site_fract_x
_atom_site_fract_y
_atom_site_fract_z
_atom_site_U_iso_or_equiv
_atom_site_adp_type
_atom_site_occupancy
_atom_site_site_symmetry_order
_atom_site_calc_flag
_atom_site_refinement_flags_posn
_atom_site_refinement_flags_adp
_atom_site_refinement_flags_occupancy
_atom_site_disorder_assembly
_atom_site_disorder_group
N1 N 0.67627(6) 0.34662(9) 0.33402(3) 0.0151(2) Uani 1 1 d . . . . .
C1 C 0.72220(7) 0.38948(10) 0.31124(4) 0.0153(3) Uani 1 1 d . . . . .
C2 C 0.69614(7) 0.44066(10) 0.27225(4) 0.0155(3) Uani 1 1 d . . . . .
C3 C 0.63577(7) 0.51848(11) 0.26671(4) 0.0164(3) Uani 1 1 d . . . . .
H3 H 0.610849 0.535864 0.287934 0.020 Uiso 1 1 calc R . . . .
C4 C 0.61134(8) 0.57082(11) 0.23124(4) 0.0195(3) Uani 1 1 d . . . . .
H4 H 0.569823 0.622374 0.228329 0.023 Uiso 1 1 calc R . . . .
C5 C 0.64768(8) 0.54776(12) 0.19990(4) 0.0213(3) Uani 1 1 d . . . . .
H5 H 0.631627 0.583997 0.175593 0.026 Uiso 1 1 calc R . . . .
C6 C 0.70767(8) 0.47121(12) 0.20456(4) 0.0222(3) Uani 1 1 d . . . . .
H6 H 0.732808 0.455029 0.183305 0.027 Uiso 1 1 calc R . . . .
C7 C 0.73117(8) 0.41816(11) 0.24004(4) 0.0195(3) Uani 1 1 d . . . . .
H7 H 0.771931 0.365358 0.242577 0.023 Uiso 1 1 calc R . . . .
C8 C 0.80257(8) 0.40225(11) 0.33000(4) 0.0188(3) Uani 1 1 d . . . . .
C9 C 0.85854(8) 0.45594(12) 0.31228(5) 0.0256(3) Uani 1 1 d . . . . .
H9 H 0.844870 0.483579 0.286476 0.031 Uiso 1 1 calc R . . . .
C10 C 0.93324(9) 0.46929(14) 0.33175(6) 0.0365(4) Uani 1 1 d . . . . .
H10 H 0.969480 0.505687 0.318914 0.044 Uiso 1 1 calc R . . . .
C11 C 0.95595(9) 0.43086(15) 0.36931(6) 0.0394(4) Uani 1 1 d . . . . .
H11 H 1.007113 0.440605 0.382363 0.047 Uiso 1 1 calc R . . . .
C12 C 0.90242(9) 0.37786(14) 0.38748(5) 0.0326(4) Uani 1 1 d . . . . .
H12 H 0.916857 0.351341 0.413389 0.039 Uiso 1 1 calc R . . . .
C13 C 0.82785(8) 0.36299(12) 0.36827(4) 0.0234(3) Uani 1 1 d . . . . .
H13 H 0.792555 0.325083 0.381315 0.028 Uiso 1 1 calc R . . . .
C14 C 0.60215(7) 0.32036(10) 0.32779(4) 0.0149(2) Uani 1 1 d . . . . .
C15 C 0.55135(7) 0.31602(11) 0.28892(4) 0.0149(2) Uani 1 1 d . . . . .
C16 C 0.56934(8) 0.24710(12) 0.25939(4) 0.0209(3) Uani 1 1 d . . . . .
H16 H 0.613938 0.201521 0.264389 0.025 Uiso 1 1 calc R . . . .
C17 C 0.52366(8) 0.24370(13) 0.22300(4) 0.0263(3) Uani 1 1 d . . . . .
H17 H 0.537467 0.196618 0.203339 0.032 Uiso 1 1 calc R . . . .
C18 C 0.45807(9) 0.30840(14) 0.21508(4) 0.0273(3) Uani 1 1 d . . . . .
H18 H 0.426799 0.306073 0.190075 0.033 Uiso 1 1 calc R . . . .
C19 C 0.43840(8) 0.37661(13) 0.24395(4) 0.0264(3) Uani 1 1 d . . . . .
H19 H 0.393202 0.420872 0.238846 0.032 Uiso 1 1 calc R . . . .
C20 C 0.48463(8) 0.38043(12) 0.28033(4) 0.0206(3) Uani 1 1 d . . . . .
H20 H 0.470609 0.427879 0.299844 0.025 Uiso 1 1 calc R . . . .
C21 C 0.57022(7) 0.29155(10) 0.36244(4) 0.0158(3) Uani 1 1 d . . . . .
C22 C 0.61515(8) 0.30237(11) 0.40001(4) 0.0195(3) Uani 1 1 d . . . . .
H22 H 0.667437 0.322946 0.402303 0.023 Uiso 1 1 calc R . . . .
C23 C 0.58508(8) 0.28383(12) 0.43336(4) 0.0226(3) Uani 1 1 d . . . . .
H23 H 0.616967 0.291901 0.458037 0.027 Uiso 1 1 calc R . . . .
C24 C 0.50866(8) 0.25346(12) 0.43139(4) 0.0232(3) Uani 1 1 d . . . . .
H24 H 0.487729 0.242786 0.454379 0.028 Uiso 1 1 calc R . . . .
C25 C 0.46395(8) 0.23925(11) 0.39487(4) 0.0200(3) Uani 1 1 d . . . . .
H25 H 0.412004 0.217206 0.392950 0.024 Uiso 1 1 calc R . . . .
C26 C 0.49376(7) 0.25664(11) 0.36117(4) 0.0173(3) Uani 1 1 d . . . . .
H26 H 0.462003 0.244790 0.336654 0.021 Uiso 1 1 calc R . . . .
Na1 Na 0.89909(3) 0.93947(4) 0.29819(2) 0.01922(12) Uani 1 1 d . . . . .
O1 O 0.99765(6) 1.07243(9) 0.28994(3) 0.0277(2) Uani 1 1 d . . . . .
O2 O 1.01874(6) 0.85635(10) 0.31888(4) 0.0384(3) Uani 1 1 d . . . . .
C27 C 1.06952(9) 1.03763(15) 0.31075(5) 0.0371(4) Uani 1 1 d . . . . .
H27a H 1.072833 1.055478 0.338692 0.044 Uiso 1 1 calc R . . . .
H27b H 1.110894 1.078725 0.301040 0.044 Uiso 1 1 calc R . . . .
C28 C 1.07910(10) 0.91605(16) 0.30587(6) 0.0441(5) Uani 1 1 d . . . . .
H28a H 1.078958 0.898858 0.278121 0.053 Uiso 1 1 calc R . . . .
H28b H 1.128840 0.891711 0.320992 0.053 Uiso 1 1 calc R . . . .
C29 C 0.98677(11) 1.19086(14) 0.29517(7) 0.0470(5) Uani 1 1 d . . . . .
H29a H 0.935538 1.212639 0.281999 0.070 Uiso 1 1 calc GR . . . .
H29b H 1.025212 1.233180 0.284093 0.070 Uiso 1 1 calc GR . . . .
H29c H 0.992119 1.207629 0.322992 0.070 Uiso 1 1 calc GR . . . .
C30 C 1.03593(12) 0.74270(15) 0.32588(6) 0.0487(5) Uani 1 1 d . . . . .
H30a H 0.995366 0.707227 0.337429 0.073 Uiso 1 1 calc GR . . . .
H30b H 1.084718 0.735933 0.343822 0.073 Uiso 1 1 calc GR . . . .
H30c H 1.039796 0.705119 0.301312 0.073 Uiso 1 1 calc GR . . . .
O3 O 0.86705(5) 0.88825(8) 0.23206(3) 0.0209(2) Uani 1 1 d . . . . .
O4 O 0.79631(6) 0.80492(8) 0.28964(3) 0.0246(2) Uani 1 1 d . . . . .
C31 C 0.80333(8) 0.81413(12) 0.22261(4) 0.0231(3) Uani 1 1 d . . . . .
H31a H 0.808074 0.769571 0.199181 0.028 Uiso 1 1 calc R . . . .
H31b H 0.755285 0.858068 0.217092 0.028 Uiso 1 1 calc R . . . .
C32 C 0.80195(9) 0.73726(12) 0.25647(4) 0.0245(3) Uani 1 1 d . . . . .
H32a H 0.757634 0.685598 0.250856 0.029 Uiso 1 1 calc R . . . .
H32b H 0.849242 0.691495 0.261458 0.029 Uiso 1 1 calc R . . . .
C33 C 0.87638(9) 0.95854(13) 0.20003(4) 0.0269(3) Uani 1 1 d . . . . .
H33a H 0.827962 0.996598 0.190058 0.040 Uiso 1 1 calc GR . . . .
H33b H 0.891551 0.912349 0.179394 0.040 Uiso 1 1 calc GR . . . .
H33c H 0.916014 1.014920 0.208664 0.040 Uiso 1 1 calc GR . . . .
C34 C 0.77826(10) 0.73922(13) 0.32102(5) 0.0322(4) Uani 1 1 d . . . . .
H34a H 0.819163 0.684425 0.329233 0.048 Uiso 1 1 calc GR . . . .
H34b H 0.729941 0.699322 0.312505 0.048 Uiso 1 1 calc GR . . . .
H34c H 0.773287 0.788775 0.342887 0.048 Uiso 1 1 calc GR . . . .
O5 O 0.82014(6) 1.09478(8) 0.30103(3) 0.0229(2) Uani 1 1 d . . . . .
O6 O 0.87453(6) 0.95866(8) 0.36283(3) 0.0251(2) Uani 1 1 d . . . . .
C35 C 0.78036(9) 1.08590(13) 0.33292(4) 0.0264(3) Uani 1 1 d . . . . .
H35a H 0.742685 1.023743 0.328468 0.032 Uiso 1 1 calc R . . . .
H35b H 0.752808 1.156867 0.336073 0.032 Uiso 1 1 calc R . . . .
C36 C 0.83882(9) 1.06299(13) 0.36852(4) 0.0280(3) Uani 1 1 d . . . . .
H36a H 0.877290 1.124147 0.372512 0.034 Uiso 1 1 calc R . . . .
H36b H 0.813951 1.058823 0.391744 0.034 Uiso 1 1 calc R . . . .
C37 C 0.77001(9) 1.11932(13) 0.26566(4) 0.0269(3) Uani 1 1 d . . . . .
H37a H 0.799721 1.127876 0.244685 0.040 Uiso 1 1 calc GR . . . .
H37b H 0.742414 1.189437 0.268561 0.040 Uiso 1 1 calc GR . . . .
H37c H 0.733309 1.057580 0.259361 0.040 Uiso 1 1 calc GR . . . .
C38 C 0.93604(10) 0.93267(15) 0.39342(4) 0.0338(4) Uani 1 1 d . . . . .
H38a H 0.958121 0.859725 0.388275 0.051 Uiso 1 1 calc GR . . . .
H38b H 0.917062 0.929104 0.418118 0.051 Uiso 1 1 calc GR . . . .
H38c H 0.975318 0.991269 0.394958 0.051 Uiso 1 1 calc GR . . . .
N1' N 0.79906(6) 0.19400(9) 0.59082(3) 0.0149(2) Uani 1 1 d . . . . .
C1' C 0.78683(7) 0.30422(11) 0.58528(4) 0.0150(2) Uani 1 1 d . . . . .
C2' C 0.80417(7) 0.36890(11) 0.55140(4) 0.0153(3) Uani 1 1 d . . . . .
C3' C 0.78188(7) 0.32718(11) 0.51360(4) 0.0178(3) Uani 1 1 d . . . . .
H3' H 0.751173 0.261267 0.509642 0.021 Uiso 1 1 calc R . . . .
C4' C 0.80366(8) 0.38001(12) 0.48182(4) 0.0222(3) Uani 1 1 d . . . . .
H4' H 0.788360 0.349509 0.456502 0.027 Uiso 1 1 calc R . . . .
C5' C 0.84758(9) 0.47696(12) 0.48682(4) 0.0254(3) Uani 1 1 d . . . . .
H5' H 0.863624 0.512048 0.465155 0.030 Uiso 1 1 calc R . . . .
C6' C 0.86793(9) 0.52239(12) 0.52375(4) 0.0255(3) Uani 1 1 d . . . . .
H6' H 0.896997 0.589940 0.527318 0.031 Uiso 1 1 calc R . . . .
C7' C 0.84603(8) 0.46960(11) 0.55555(4) 0.0200(3) Uani 1 1 d . . . . .
H7' H 0.859689 0.502378 0.580620 0.024 Uiso 1 1 calc R . . . .
C8' C 0.74717(7) 0.35979(11) 0.61348(4) 0.0154(3) Uani 1 1 d . . . . .
C9' C 0.71849(8) 0.47086(11) 0.60906(4) 0.0195(3) Uani 1 1 d . . . . .
H9' H 0.726580 0.513886 0.587199 0.023 Uiso 1 1 calc R . . . .
C10' C 0.67879(8) 0.51873(12) 0.63585(4) 0.0240(3) Uani 1 1 d . . . . .
H10' H 0.660836 0.594012 0.632166 0.029 Uiso 1 1 calc R . . . .
C11' C 0.66494(8) 0.45860(13) 0.66781(4) 0.0240(3) Uani 1 1 d . . . . .
H11' H 0.637802 0.491881 0.686079 0.029 Uiso 1 1 calc R . . . .
C12' C 0.69150(8) 0.34847(12) 0.67269(4) 0.0206(3) Uani 1 1 d . . . . .
H12' H 0.681181 0.305444 0.694123 0.025 Uiso 1 1 calc R . . . .
C13' C 0.73283(7) 0.30075(11) 0.64668(4) 0.0173(3) Uani 1 1 d . . . . .
H13' H 0.752082 0.226388 0.651241 0.021 Uiso 1 1 calc R . . . .
C14' C 0.83778(7) 0.11926(11) 0.57292(4) 0.0149(2) Uani 1 1 d . . . . .
C15' C 0.89067(7) 0.14869(11) 0.54584(4) 0.0163(3) Uani 1 1 d . . . . .
C16' C 0.94293(7) 0.23735(11) 0.55469(4) 0.0182(3) Uani 1 1 d . . . . .
H16' H 0.945033 0.276717 0.578536 0.022 Uiso 1 1 calc R . . . .
C17' C 0.99160(8) 0.26920(12) 0.52963(5) 0.0254(3) Uani 1 1 d . . . . .
H17' H 1.025884 0.330380 0.536232 0.031 Uiso 1 1 calc R . . . .
C18' C 0.99032(10) 0.21186(13) 0.49491(5) 0.0318(4) Uani 1 1 d . . . . .
H18' H 1.023744 0.233158 0.477689 0.038 Uiso 1 1 calc R . . . .
C19' C 0.93990(10) 0.12348(13) 0.48567(5) 0.0322(4) Uani 1 1 d . . . . .
H19' H 0.938952 0.083558 0.462017 0.039 Uiso 1 1 calc R . . . .
C20' C 0.89050(9) 0.09228(12) 0.51061(4) 0.0231(3) Uani 1 1 d . . . . .
H20' H 0.855995 0.031561 0.503628 0.028 Uiso 1 1 calc R . . . .
C21' C 0.83138(7) 0.00218(11) 0.58513(4) 0.0145(2) Uani 1 1 d . . . . .
C22' C 0.77766(7) -0.02836(11) 0.60900(4) 0.0159(3) Uani 1 1 d . . . . .
H22' H 0.745112 0.028066 0.616434 0.019 Uiso 1 1 calc R . . . .
C23' C 0.77116(8) -0.13777(11) 0.62181(4) 0.0181(3) Uani 1 1 d . . . . .
H23' H 0.735000 -0.154520 0.638092 0.022 Uiso 1 1 calc R . . . .
C24' C 0.81680(8) -0.22350(11) 0.61119(4) 0.0203(3) Uani 1 1 d . . . . .
H24' H 0.811795 -0.298703 0.619707 0.024 Uiso 1 1 calc R . . . .
C25' C 0.86994(8) -0.19624(11) 0.58777(4) 0.0210(3) Uani 1 1 d . . . . .
H25' H 0.901777 -0.253671 0.580362 0.025 Uiso 1 1 calc R . . . .
C26' C 0.87735(8) -0.08655(11) 0.57500(4) 0.0180(3) Uani 1 1 d . . . . .
H26' H 0.914262 -0.070748 0.559055 0.022 Uiso 1 1 calc R . . . .
Na1' Na 0.60285(3) 0.77641(4) 0.43806(2) 0.01796(11) Uani 1 1 d . . . . .
O1' O 0.5758(4) 0.9003(8) 0.3841(3) 0.0202(10) Uani 0.55 1 d . U P A 1
O2' O 0.4715(5) 0.8387(7) 0.4309(2) 0.0263(11) Uani 0.55 1 d . U P A 1
C27' C 0.5046(4) 0.9571(7) 0.3816(2) 0.0320(12) Uani 0.55 1 d . U P A 1
H27a' H 0.487468 0.984713 0.354769 0.038 Uiso 0.55 1 calc R . P A 1
H27b' H 0.510633 1.022869 0.399326 0.038 Uiso 0.55 1 calc R . P A 1
C28' C 0.4461(4) 0.8785(7) 0.39259(19) 0.0323(13) Uani 0.55 1 d . U P A 1
H28a' H 0.396675 0.918177 0.391180 0.039 Uiso 0.55 1 calc R . P A 1
H28b' H 0.438398 0.814168 0.374267 0.039 Uiso 0.55 1 calc R . P A 1
C29' C 0.6317(3) 0.9683(9) 0.3706(3) 0.0308(12) Uani 0.55 1 d . U P A 1
H29a' H 0.638530 1.038389 0.385659 0.046 Uiso 0.55 1 calc GR . P A 1
H29b' H 0.614691 0.985938 0.343050 0.046 Uiso 0.55 1 calc GR . P A 1
H29c' H 0.680348 0.927494 0.373856 0.046 Uiso 0.55 1 calc GR . P A 1
C30' C 0.4136(4) 0.7811(5) 0.44638(19) 0.0351(12) Uani 0.55 1 d . U P A 1
H30a' H 0.399166 0.712580 0.431238 0.053 Uiso 0.55 1 calc GR . P A 1
H30b' H 0.368751 0.830111 0.445034 0.053 Uiso 0.55 1 calc GR . P A 1
H30c' H 0.432712 0.760979 0.473548 0.053 Uiso 0.55 1 calc GR . P A 1
O1" O 0.5592(6) 0.8956(12) 0.3878(5) 0.038(2) Uani 0.45 1 d . U P A 2
O2" O 0.4722(7) 0.8138(8) 0.4393(3) 0.0327(15) Uani 0.45 1 d . U P A 2
C27" C 0.4867(5) 0.9449(9) 0.3905(3) 0.051(2) Uani 0.45 1 d . U P A 2
H27a" H 0.462855 0.976028 0.364965 0.061 Uiso 0.45 1 calc R . P A 2
H27b" H 0.493642 1.007180 0.409683 0.061 Uiso 0.45 1 calc R . P A 2
C28" C 0.4371(6) 0.8577(9) 0.4027(3) 0.045(2) Uani 0.45 1 d . U P A 2
H28a" H 0.386673 0.890373 0.404782 0.054 Uiso 0.45 1 calc R . P A 2
H28b" H 0.429015 0.796432 0.383192 0.054 Uiso 0.45 1 calc R . P A 2
C29" C 0.6074(5) 0.9737(11) 0.3725(4) 0.048(2) Uani 0.45 1 d . U P A 2
H29a" H 0.610485 1.043900 0.387444 0.072 Uiso 0.45 1 calc GR . P A 2
H29b" H 0.586176 0.989290 0.345196 0.072 Uiso 0.45 1 calc GR . P A 2
H29c" H 0.658721 0.941400 0.374325 0.072 Uiso 0.45 1 calc GR . P A 2
C30" C 0.4212(5) 0.7431(7) 0.4556(2) 0.0438(17) Uani 0.45 1 d . U P A 2
H30a" H 0.400041 0.685706 0.436559 0.066 Uiso 0.45 1 calc GR . P A 2
H30b" H 0.379440 0.788602 0.462488 0.066 Uiso 0.45 1 calc GR . P A 2
H30c" H 0.448849 0.706225 0.479019 0.066 Uiso 0.45 1 calc GR . P A 2
O3' O 0.67095(6) 0.89661(9) 0.48587(3) 0.0263(2) Uani 1 1 d . . . . .
O4' O 0.61649(6) 0.68151(8) 0.49776(3) 0.0244(2) Uani 1 1 d . . . . .
C31' C 0.66171(10) 0.85884(14) 0.52351(4) 0.0305(3) Uani 1 1 d . . . . .
H31a' H 0.609967 0.878748 0.528217 0.037 Uiso 1 1 calc R . . . .
H31b' H 0.699679 0.896384 0.543584 0.037 Uiso 1 1 calc R . . . .
C32' C 0.67240(9) 0.73427(14) 0.52623(4) 0.0289(3) Uani 1 1 d . . . . .
H32a' H 0.724288 0.714221 0.521781 0.035 Uiso 1 1 calc R . . . .
H32b' H 0.666956 0.707958 0.552516 0.035 Uiso 1 1 calc R . . . .
C33' C 0.66491(12) 1.01588(14) 0.48281(6) 0.0429(4) Uani 1 1 d . . . . .
H33a' H 0.676117 1.039940 0.457547 0.064 Uiso 1 1 calc GR . . . .
H33b' H 0.701530 1.050787 0.503671 0.064 Uiso 1 1 calc GR . . . .
H33c' H 0.612926 1.039074 0.485087 0.064 Uiso 1 1 calc GR . . . .
C34' C 0.61795(12) 0.56165(13) 0.50167(5) 0.0377(4) Uani 1 1 d . . . . .
H34a' H 0.581867 0.528097 0.480279 0.057 Uiso 1 1 calc GR . . . .
H34b' H 0.603345 0.540761 0.526523 0.057 Uiso 1 1 calc GR . . . .
H34c' H 0.669622 0.533906 0.500889 0.057 Uiso 1 1 calc GR . . . .
O5' O 0.72022(6) 0.73299(8) 0.41539(3) 0.0245(2) Uani 1 1 d . . . . .
O6' O 0.58530(6) 0.60608(8) 0.40475(3) 0.0223(2) Uani 1 1 d . . . . .
C35' C 0.71781(9) 0.61794(12) 0.40324(4) 0.0255(3) Uani 1 1 d . . . . .
H35a' H 0.727412 0.567804 0.426237 0.031 Uiso 1 1 calc R . . . .
H35b' H 0.757804 0.603797 0.387310 0.031 Uiso 1 1 calc R . . . .
C36' C 0.64067(9) 0.59440(12) 0.37992(4) 0.0245(3) Uani 1 1 d . . . . .
H36a' H 0.629542 0.648065 0.357962 0.029 Uiso 1 1 calc R . . . .
H36b' H 0.639091 0.517051 0.369213 0.029 Uiso 1 1 calc R . . . .
C37' C 0.79284(9) 0.76276(15) 0.43723(5) 0.0353(4) Uani 1 1 d . . . . .
H37a' H 0.792806 0.842750 0.444176 0.053 Uiso 1 1 calc GR . . . .
H37b' H 0.832630 0.748813 0.421577 0.053 Uiso 1 1 calc GR . . . .
H37c' H 0.803080 0.717205 0.460977 0.053 Uiso 1 1 calc GR . . . .
C38' C 0.51109(9) 0.57053(13) 0.38628(5) 0.0311(4) Uani 1 1 d . . . . .
H38a' H 0.475357 0.577258 0.404608 0.047 Uiso 1 1 calc GR . . . .
H38b' H 0.513313 0.491863 0.378037 0.047 Uiso 1 1 calc GR . . . .
H38c' H 0.493626 0.618046 0.363517 0.047 Uiso 1 1 calc GR . . . .

loop_
_atom_site_aniso_label
_atom_site_aniso_U_11
_atom_site_aniso_U_22
_atom_site_aniso_U_33
_atom_site_aniso_U_23
_atom_site_aniso_U_13
_atom_site_aniso_U_12
N1 0.0135(5) 0.0139(5) 0.0176(5) -0.0013(4) 0.0021(4) 0.0025(4)
C1 0.0146(6) 0.0140(6) 0.0175(6) -0.0016(5) 0.0036(5) 0.0023(5)
C2 0.0148(6) 0.0131(6) 0.0189(6) -0.0017(5) 0.0037(5) -0.0021(5)
C3 0.0155(6) 0.0170(6) 0.0171(6) -0.0023(5) 0.0042(5) -0.0013(5)
C4 0.0169(6) 0.0197(7) 0.0212(7) 0.0008(5) 0.0008(5) 0.0006(5)
C5 0.0239(7) 0.0229(7) 0.0164(6) 0.0013(5) 0.0020(5) -0.0043(6)
C6 0.0290(7) 0.0210(7) 0.0192(7) -0.0039(5) 0.0114(6) -0.0034(6)
C7 0.0208(7) 0.0156(6) 0.0237(7) -0.0006(5) 0.0084(6) 0.0018(5)
C8 0.0153(6) 0.0146(6) 0.0266(7) -0.0033(5) 0.0038(5) 0.0026(5)
C9 0.0175(7) 0.0203(7) 0.0394(9) 0.0026(6) 0.0058(6) -0.0001(5)
C10 0.0182(7) 0.0286(8) 0.0631(12) 0.0023(8) 0.0079(7) -0.0046(6)
C11 0.0154(7) 0.0375(9) 0.0604(12) -0.0064(8) -0.0071(7) -0.0017(7)
C12 0.0237(8) 0.0356(9) 0.0344(9) -0.0067(7) -0.0066(6) 0.0042(7)
C13 0.0179(7) 0.0260(7) 0.0254(7) -0.0047(6) 0.0011(6) 0.0021(6)
C14 0.0148(6) 0.0139(6) 0.0162(6) -0.0015(5) 0.0030(5) 0.0020(5)
C15 0.0135(6) 0.0152(6) 0.0164(6) -0.0002(5) 0.0040(5) -0.0016(5)
C16 0.0144(6) 0.0244(7) 0.0245(7) -0.0057(6) 0.0054(5) -0.0009(5)
C17 0.0243(7) 0.0366(8) 0.0191(7) -0.0106(6) 0.0071(6) -0.0064(6)
C18 0.0262(8) 0.0378(9) 0.0157(7) 0.0011(6) -0.0023(6) -0.0084(6)
C19 0.0201(7) 0.0305(8) 0.0266(8) 0.0038(6) -0.0017(6) 0.0048(6)
C20 0.0189(7) 0.0216(7) 0.0212(7) -0.0022(5) 0.0033(5) 0.0035(5)
C21 0.0174(6) 0.0118(6) 0.0181(6) -0.0004(5) 0.0032(5) 0.0021(5)
C22 0.0168(6) 0.0214(7) 0.0198(7) 0.0018(5) 0.0019(5) -0.0005(5)
C23 0.0256(7) 0.0254(7) 0.0158(6) 0.0018(5) 0.0006(5) -0.0007(6)
C24 0.0275(7) 0.0240(7) 0.0199(7) 0.0025(6) 0.0089(6) -0.0021(6)
C25 0.0182(7) 0.0173(6) 0.0254(7) 0.0012(5) 0.0065(5) -0.0014(5)
C26 0.0181(6) 0.0144(6) 0.0189(6) -0.0013(5) 0.0019(5) -0.0005(5)
Na1 0.0159(3) 0.0182(3) 0.0222(3) -0.0007(2) -0.0005(2) 0.0000(2)
O1 0.0207(5) 0.0248(5) 0.0355(6) -0.0022(4) -0.0010(4) -0.0050(4)
O2 0.0217(6) 0.0304(6) 0.0624(8) 0.0134(6) 0.0053(5) 0.0037(5)
C27 0.0213(8) 0.0412(10) 0.0460(10) 0.0102(8) -0.0017(7) -0.0084(7)
C28 0.0236(8) 0.0444(11) 0.0664(13) 0.0053(9) 0.0135(8) 0.0044(7)
C29 0.0422(11) 0.0245(9) 0.0764(14) -0.0015(9) 0.0166(10) -0.0107(8)
C30 0.0549(12) 0.0313(9) 0.0635(13) 0.0103(9) 0.0205(10) 0.0186(9)
O3 0.0210(5) 0.0209(5) 0.0208(5) 0.0005(4) 0.0035(4) -0.0041(4)
O4 0.0336(6) 0.0207(5) 0.0213(5) -0.0046(4) 0.0101(4) -0.0092(4)
C31 0.0235(7) 0.0231(7) 0.0221(7) -0.0044(6) 0.0023(6) -0.0060(6)
C32 0.0315(8) 0.0201(7) 0.0226(7) -0.0068(6) 0.0067(6) -0.0087(6)
C33 0.0292(8) 0.0268(8) 0.0273(8) 0.0044(6) 0.0116(6) -0.0019(6)
C34 0.0458(10) 0.0280(8) 0.0267(8) -0.0035(6) 0.0172(7) -0.0124(7)
O5 0.0196(5) 0.0236(5) 0.0243(5) 0.0024(4) 0.0006(4) 0.0050(4)
O6 0.0289(6) 0.0213(5) 0.0215(5) -0.0018(4) -0.0056(4) 0.0063(4)
C35 0.0254(8) 0.0258(8) 0.0283(8) 0.0015(6) 0.0058(6) 0.0074(6)
C36 0.0343(8) 0.0228(7) 0.0256(8) -0.0037(6) 0.0020(6) 0.0051(6)
C37 0.0240(7) 0.0267(8) 0.0281(8) 0.0070(6) -0.0007(6) 0.0065(6)
C38 0.0328(9) 0.0418(9) 0.0228(8) 0.0011(7) -0.0062(6) 0.0087(7)
N1' 0.0147(5) 0.0148(5) 0.0151(5) -0.0008(4) 0.0021(4) -0.0002(4)
C1' 0.0141(6) 0.0148(6) 0.0156(6) -0.0005(5) 0.0010(5) 0.0004(5)
C2' 0.0146(6) 0.0147(6) 0.0163(6) 0.0014(5) 0.0020(5) 0.0036(5)
C3' 0.0165(6) 0.0166(6) 0.0192(6) 0.0005(5) 0.0003(5) 0.0015(5)
C4' 0.0247(7) 0.0251(7) 0.0159(6) 0.0019(5) 0.0005(5) 0.0059(6)
C5' 0.0300(8) 0.0245(7) 0.0232(7) 0.0096(6) 0.0094(6) 0.0042(6)
C6' 0.0296(8) 0.0160(7) 0.0318(8) 0.0028(6) 0.0079(6) -0.0037(6)
C7' 0.0224(7) 0.0175(6) 0.0198(7) -0.0014(5) 0.0027(5) -0.0005(5)
C8' 0.0116(6) 0.0169(6) 0.0165(6) -0.0027(5) -0.0004(5) 0.0000(5)
C9' 0.0171(6) 0.0188(6) 0.0216(7) -0.0010(5) 0.0003(5) 0.0026(5)
C10' 0.0183(7) 0.0208(7) 0.0313(8) -0.0065(6) 0.0002(6) 0.0065(5)
C11' 0.0151(6) 0.0314(8) 0.0256(7) -0.0118(6) 0.0044(6) 0.0028(6)
C12' 0.0156(6) 0.0282(7) 0.0183(6) -0.0042(6) 0.0036(5) -0.0035(5)
C13' 0.0145(6) 0.0176(6) 0.0196(6) -0.0029(5) 0.0021(5) -0.0005(5)
C14' 0.0161(6) 0.0155(6) 0.0132(6) -0.0007(5) 0.0027(5) 0.0003(5)
C15' 0.0165(6) 0.0146(6) 0.0181(6) 0.0040(5) 0.0041(5) 0.0048(5)
C16' 0.0157(6) 0.0186(6) 0.0204(7) 0.0034(5) 0.0027(5) 0.0040(5)
C17' 0.0187(7) 0.0219(7) 0.0366(8) 0.0073(6) 0.0075(6) 0.0021(6)
C18' 0.0370(9) 0.0282(8) 0.0371(9) 0.0095(7) 0.0258(7) 0.0052(7)
C19' 0.0485(10) 0.0276(8) 0.0260(8) -0.0001(6) 0.0216(7) 0.0060(7)
C20' 0.0319(8) 0.0172(7) 0.0220(7) -0.0003(5) 0.0096(6) 0.0018(6)
C21' 0.0153(6) 0.0160(6) 0.0115(6) -0.0016(5) 0.0003(5) -0.0013(5)
C22' 0.0148(6) 0.0183(6) 0.0141(6) -0.0014(5) 0.0011(5) 0.0000(5)
C23' 0.0185(6) 0.0220(7) 0.0135(6) 0.0011(5) 0.0016(5) -0.0041(5)
C24' 0.0283(7) 0.0133(6) 0.0184(6) 0.0014(5) 0.0015(6) -0.0034(5)
C25' 0.0268(7) 0.0147(6) 0.0217(7) -0.0027(5) 0.0053(6) 0.0027(5)
C26' 0.0206(7) 0.0167(6) 0.0178(6) -0.0006(5) 0.0063(5) 0.0010(5)
Na1' 0.0187(3) 0.0176(3) 0.0163(3) -0.0021(2) -0.0006(2) 0.0007(2)
O1' 0.020(2) 0.017(2) 0.0236(19) 0.0072(13) 0.0043(15) 0.0026(16)
O2' 0.0191(16) 0.039(3) 0.021(3) 0.0021(15) 0.0011(18) 0.0043(17)
C27' 0.030(2) 0.029(2) 0.037(3) 0.0124(17) 0.0076(17) 0.0157(19)
C28' 0.022(2) 0.047(4) 0.027(2) 0.0112(19) -0.0008(18) 0.012(2)
C29' 0.030(2) 0.032(2) 0.031(2) 0.0098(17) 0.006(2) -0.008(2)
C30' 0.025(2) 0.050(3) 0.032(2) -0.004(2) 0.0101(18) -0.002(2)
O1" 0.051(5) 0.028(2) 0.031(4) 0.009(2) -0.004(4) -0.006(3)
O2" 0.020(2) 0.045(4) 0.030(4) -0.008(2) -0.005(3) 0.004(3)
C27" 0.052(4) 0.033(3) 0.058(5) 0.011(3) -0.015(3) 0.014(3)
C28" 0.033(3) 0.036(3) 0.057(5) 0.001(3) -0.014(3) 0.015(3)
C29" 0.073(6) 0.036(3) 0.030(3) 0.008(2) 0.000(4) -0.013(5)
C30" 0.026(3) 0.060(5) 0.048(4) -0.024(3) 0.014(3) -0.010(3)
O3' 0.0335(6) 0.0236(5) 0.0207(5) -0.0046(4) 0.0013(4) -0.0052(4)
O4' 0.0297(6) 0.0227(5) 0.0186(5) 0.0004(4) -0.0017(4) -0.0004(4)
C31' 0.0345(9) 0.0385(9) 0.0183(7) -0.0093(6) 0.0038(6) -0.0110(7)
C32' 0.0273(8) 0.0404(9) 0.0168(7) 0.0014(6) -0.0020(6) -0.0028(7)
C33' 0.0578(12) 0.0244(8) 0.0439(10) -0.0075(7) 0.0019(9) -0.0085(8)
C34' 0.0588(12) 0.0241(8) 0.0288(8) 0.0056(7) 0.0037(8) 0.0017(8)
O5' 0.0201(5) 0.0217(5) 0.0311(5) -0.0007(4) 0.0031(4) 0.0020(4)
O6' 0.0243(5) 0.0219(5) 0.0199(5) -0.0052(4) 0.0018(4) -0.0020(4)
C35' 0.0299(8) 0.0206(7) 0.0280(8) 0.0036(6) 0.0106(6) 0.0069(6)
C36' 0.0384(9) 0.0190(7) 0.0171(7) -0.0020(5) 0.0072(6) 0.0025(6)
C37' 0.0198(8) 0.0406(9) 0.0448(10) -0.0015(8) 0.0036(7) -0.0020(7)
C38' 0.0291(8) 0.0243(8) 0.0357(9) -0.0100(6) -0.0064(7) 0.0003(6)

loop_
_geom_bond_atom_site_label_1
_geom_bond_atom_site_label_2
_geom_bond_distance
_geom_bond_site_symmetry_2
_geom_bond_publ_flag
N1 C1 1.3356(17) . ?
N1 C14 1.3333(16) . ?
C1 C2 1.4888(18) . ?
C1 C8 1.4711(18) . ?
C2 C3 1.4030(18) . ?
C2 C7 1.4027(18) . ?
C3 C4 1.3859(18) . ?
C4 C5 1.3911(19) . ?
C5 C6 1.388(2) . ?
C6 C7 1.388(2) . ?
C8 C9 1.411(2) . ?
C8 C13 1.413(2) . ?
C9 C10 1.390(2) . ?
C10 C11 1.381(3) . ?
C11 C12 1.383(3) . ?
C12 C13 1.388(2) . ?
C14 C15 1.4938(17) . ?
C14 C21 1.4638(18) . ?
C15 C16 1.3963(18) . ?
C15 C20 1.3983(18) . ?
C16 C17 1.384(2) . ?
C17 C18 1.383(2) . ?
C18 C19 1.384(2) . ?
C19 C20 1.388(2) . ?
C21 C22 1.4174(18) . ?
C21 C26 1.4131(18) . ?
C22 C23 1.3810(19) . ?
C23 C24 1.395(2) . ?
C24 C25 1.390(2) . ?
C25 C26 1.3874(19) . ?
Na1 O1 2.4113(11) . ?
Na1 O2 2.3402(12) . ?
Na1 O3 2.3599(11) . ?
Na1 O4 2.4048(11) . ?
Na1 O5 2.3288(11) . ?
Na1 O6 2.3832(11) . ?
O1 C27 1.4160(19) . ?
O1 C29 1.435(2) . ?
O2 C28 1.424(2) . ?
O2 C30 1.395(2) . ?
C27 C28 1.467(3) . ?
O3 C31 1.4261(16) . ?
O3 C33 1.4278(17) . ?
O4 C32 1.4274(16) . ?
O4 C34 1.4262(17) . ?
C31 C32 1.497(2) . ?
O5 C35 1.4230(18) . ?
O5 C37 1.4209(17) . ?
O6 C36 1.4210(17) . ?
O6 C38 1.4225(17) . ?
C35 C36 1.499(2) . ?
N1' C1' 1.3349(16) . ?
N1' C14' 1.3419(16) . ?
C1' C2' 1.4869(18) . ?
C1' C8' 1.4639(18) . ?
C2' C3' 1.4008(18) . ?
C2' C7' 1.4019(18) . ?
C3' C4' 1.3872(19) . ?
C4' C5' 1.384(2) . ?
C5' C6' 1.386(2) . ?
C6' C7' 1.388(2) . ?
C8' C9' 1.4121(18) . ?
C8' C13' 1.4153(18) . ?
C9' C10' 1.387(2) . ?
C10' C11' 1.383(2) . ?
C11' C12' 1.390(2) . ?
C12' C13' 1.3846(19) . ?
C14' C15' 1.4861(18) . ?
C14' C21' 1.4639(18) . ?
C15' C16' 1.4016(19) . ?
C15' C20' 1.4001(19) . ?
C16' C17' 1.386(2) . ?
C17' C18' 1.387(2) . ?
C18' C19' 1.381(2) . ?
C19' C20' 1.390(2) . ?
C21' C22' 1.4192(18) . ?
C21' C26' 1.4148(18) . ?
C22' C23' 1.3850(19) . ?
C23' C24' 1.3912(19) . ?
C24' C25' 1.390(2) . ?
C25' C26' 1.3900(19) . ?
Na1' O1' 2.372(10) . ?
Na1' O2' 2.418(9) . ?
Na1' O1" 2.281(14) . ?
Na1' O2" 2.370(12) . ?
Na1' O3' 2.3627(11) . ?
Na1' O4' 2.3448(11) . ?
Na1' O5' 2.4110(11) . ?
Na1' O6' 2.3263(11) . ?
O1' C27' 1.423(8) . ?
O1' C29' 1.422(8) . ?
O2' C28' 1.417(6) . ?
O2' C30' 1.419(8) . ?
C27' C28' 1.495(7) . ?
O1" C27" 1.434(11) . ?
O1" C29" 1.427(11) . ?
O2" C28" 1.420(8) . ?
O2" C30" 1.426(10) . ?
C27" C28" 1.470(10) . ?
O3' C31' 1.4251(18) . ?
O3' C33' 1.422(2) . ?
O4' C32' 1.4222(17) . ?
O4' C34' 1.4290(19) . ?
C31' C32' 1.492(2) . ?
O5' C35' 1.4286(17) . ?
O5' C37' 1.4238(18) . ?
O6' C36' 1.4266(17) . ?
O6' C38' 1.4265(18) . ?
C35' C36' 1.493(2) . ?

loop_
_geom_angle_atom_site_label_1
_geom_angle_atom_site_label_2
_geom_angle_atom_site_label_3
_geom_angle
_geom_angle_site_symmetry_1
_geom_angle_site_symmetry_3
_geom_angle_publ_flag
C14 N1 C1 132.84(11) . . ?
N1 C1 C2 125.13(11) . . ?
N1 C1 C8 114.83(11) . . ?
C8 C1 C2 119.21(11) . . ?
C3 C2 C1 120.21(11) . . ?
C7 C2 C1 123.02(12) . . ?
C7 C2 C3 116.73(12) . . ?
C4 C3 C2 122.09(12) . . ?
C3 C4 C5 119.92(13) . . ?
C6 C5 C4 119.25(13) . . ?
C7 C6 C5 120.45(13) . . ?
C6 C7 C2 121.55(13) . . ?
C9 C8 C1 123.66(13) . . ?
C9 C8 C13 115.58(13) . . ?
C13 C8 C1 120.74(12) . . ?
C10 C9 C8 121.48(15) . . ?
C11 C10 C9 121.51(16) . . ?
C10 C11 C12 118.40(15) . . ?
C11 C12 C13 120.71(16) . . ?
C12 C13 C8 122.31(14) . . ?
N1 C14 C15 125.40(11) . . ?
N1 C14 C21 115.69(11) . . ?
C21 C14 C15 118.90(11) . . ?
C16 C15 C14 120.76(12) . . ?
C16 C15 C20 117.16(12) . . ?
C20 C15 C14 122.08(11) . . ?
C17 C16 C15 121.49(13) . . ?
C18 C17 C16 120.41(13) . . ?
C17 C18 C19 119.34(13) . . ?
C18 C19 C20 120.11(13) . . ?
C19 C20 C15 121.49(13) . . ?
C22 C21 C14 120.47(12) . . ?
C26 C21 C14 123.46(12) . . ?
C26 C21 C22 116.02(12) . . ?
C23 C22 C21 121.86(13) . . ?
C22 C23 C24 121.07(13) . . ?
C25 C24 C23 118.16(13) . . ?
C26 C25 C24 121.24(13) . . ?
C25 C26 C21 121.58(12) . . ?
O2 Na1 O1 70.96(4) . . ?
O2 Na1 O3 104.16(5) . . ?
O2 Na1 O4 112.78(4) . . ?
O2 Na1 O6 93.11(4) . . ?
O3 Na1 O1 96.19(4) . . ?
O3 Na1 O4 70.06(3) . . ?
O3 Na1 O6 153.99(4) . . ?
O4 Na1 O1 166.20(4) . . ?
O5 Na1 O1 86.68(4) . . ?
O5 Na1 O2 147.33(5) . . ?
O5 Na1 O3 101.61(4) . . ?
O5 Na1 O4 94.66(4) . . ?
O5 Na1 O6 70.92(4) . . ?
O6 Na1 O1 107.89(4) . . ?
O6 Na1 O4 85.45(4) . . ?
C27 O1 Na1 110.85(9) . . ?
C27 O1 C29 110.48(13) . . ?
C29 O1 Na1 120.62(10) . . ?
C28 O2 Na1 112.66(10) . . ?
C30 O2 Na1 128.39(12) . . ?
C30 O2 C28 112.53(14) . . ?
O1 C27 C28 109.87(14) . . ?
O2 C28 C27 110.10(14) . . ?
C31 O3 Na1 115.57(8) . . ?
C31 O3 C33 112.03(11) . . ?
C33 O3 Na1 125.09(8) . . ?
C32 O4 Na1 108.38(8) . . ?
C34 O4 Na1 122.36(9) . . ?
C34 O4 C32 111.89(11) . . ?
O3 C31 C32 108.36(11) . . ?
O4 C32 C31 108.13(11) . . ?
C35 O5 Na1 111.07(8) . . ?
C37 O5 Na1 114.59(8) . . ?
C37 O5 C35 111.96(11) . . ?
C36 O6 Na1 112.07(8) . . ?
C36 O6 C38 112.76(11) . . ?
C38 O6 Na1 116.56(9) . . ?
O5 C35 C36 107.21(12) . . ?
O6 C36 C35 107.67(12) . . ?
C1' N1' C14' 131.61(11) . . ?
N1' C1' C2' 124.78(11) . . ?
N1' C1' C8' 115.43(11) . . ?
C8' C1' C2' 119.56(11) . . ?
C3' C2' C1' 120.24(12) . . ?
C3' C2' C7' 117.16(12) . . ?
C7' C2' C1' 122.53(12) . . ?
C4' C3' C2' 121.45(13) . . ?
C5' C4' C3' 120.29(13) . . ?
C4' C5' C6' 119.39(13) . . ?
C5' C6' C7' 120.29(13) . . ?
C6' C7' C2' 121.31(13) . . ?
C9' C8' C1' 123.64(12) . . ?
C9' C8' C13' 116.03(12) . . ?
C13' C8' C1' 120.28(11) . . ?
C10' C9' C8' 121.65(13) . . ?
C11' C10' C9' 121.05(13) . . ?
C10' C11' C12' 118.69(13) . . ?
C13' C12' C11' 120.78(13) . . ?
C12' C13' C8' 121.77(13) . . ?
N1' C14' C15' 124.97(11) . . ?
N1' C14' C21' 114.82(11) . . ?
C21' C14' C15' 119.89(11) . . ?
C16' C15' C14' 120.27(12) . . ?
C20' C15' C14' 122.81(12) . . ?
C20' C15' C16' 116.91(12) . . ?
C17' C16' C15' 121.85(13) . . ?
C16' C17' C18' 120.08(14) . . ?
C19' C18' C17' 119.22(14) . . ?
C18' C19' C20' 120.71(14) . . ?
C19' C20' C15' 121.21(14) . . ?
C22' C21' C14' 120.52(11) . . ?
C26' C21' C14' 123.82(12) . . ?
C26' C21' C22' 115.66(12) . . ?
C23' C22' C21' 122.12(12) . . ?
C22' C23' C24' 120.96(12) . . ?
C25' C24' C23' 118.26(12) . . ?
C26' C25' C24' 121.24(13) . . ?
C25' C26' C21' 121.75(12) . . ?
O1' Na1' O2' 70.77(19) . . ?
O1' Na1' O5' 86.47(16) . . ?
O1" Na1' O2" 72.3(3) . . ?
O1" Na1' O3' 103.4(4) . . ?
O1" Na1' O4' 161.8(3) . . ?
O1" Na1' O5' 94.4(2) . . ?
O1" Na1' O6' 99.0(4) . . ?
O2" Na1' O5' 162.1(3) . . ?
O3' Na1' O1' 101.2(3) . . ?
O3' Na1' O2' 104.7(2) . . ?
O3' Na1' O2" 104.8(3) . . ?
O3' Na1' O5' 89.75(4) . . ?
O4' Na1' O1' 168.3(2) . . ?
O4' Na1' O2' 100.77(13) . . ?
O4' Na1' O2" 91.32(17) . . ?
O4' Na1' O3' 72.60(4) . . ?
O4' Na1' O5' 103.18(4) . . ?
O5' Na1' O2' 154.87(16) . . ?
O6' Na1' O1' 98.7(3) . . ?
O6' Na1' O2' 99.9(2) . . ?
O6' Na1' O2" 97.3(3) . . ?
O6' Na1' O3' 152.33(4) . . ?
O6' Na1' O4' 90.64(4) . . ?
O6' Na1' O5' 72.43(4) . . ?
C27' O1' Na1' 113.4(5) . . ?
C29' O1' Na1' 124.0(7) . . ?
C29' O1' C27' 112.0(7) . . ?
C28' O2' Na1' 110.0(5) . . ?
C28' O2' C30' 112.7(6) . . ?
C30' O2' Na1' 124.4(4) . . ?
O1' C27' C28' 109.8(6) . . ?
O2' C28' C27' 109.2(6) . . ?
C27" O1" Na1' 113.0(7) . . ?
C29" O1" Na1' 123.1(9) . . ?
C29" O1" C27" 111.4(10) . . ?
C28" O2" Na1' 109.3(7) . . ?
C28" O2" C30" 111.4(8) . . ?
C30" O2" Na1' 126.2(6) . . ?
O1" C27" C28" 108.8(8) . . ?
O2" C28" C27" 109.1(8) . . ?
C31' O3' Na1' 109.55(8) . . ?
C33' O3' Na1' 121.69(10) . . ?
C33' O3' C31' 111.30(12) . . ?
C32' O4' Na1' 111.18(8) . . ?
C32' O4' C34' 111.90(12) . . ?
C34' O4' Na1' 124.09(9) . . ?
O3' C31' C32' 109.69(12) . . ?
O4' C32' C31' 109.05(12) . . ?
C35' O5' Na1' 108.61(8) . . ?
C37' O5' Na1' 121.71(9) . . ?
C37' O5' C35' 111.95(12) . . ?
C36' O6' Na1' 109.99(8) . . ?
C38' O6' Na1' 121.05(9) . . ?
C38' O6' C36' 112.16(11) . . ?
O5' C35' C36' 108.54(11) . . ?
O6' C36' C35' 108.34(11) . . ?
####################################################################### 
# 
# This file contains crystal structure data downloaded from the 
# Cambridge Structural Database (CSD) hosted by the Cambridge 
# Crystallographic Data Centre (CCDC).
# 
# Full information about CCDC data access policies and citation 
# guidelines are available at http://www.ccdc.cam.ac.uk/access/V1 
# 
# Audit and citation data items may have been added by the CCDC. 
# Please retain this information to preserve the provenance of 
# this file and to allow appropriate attribution of the data. 
# 
#######################################################################

data_6233
_database_code_depnum_ccdc_archive 'CCDC 1992771'
loop_
_audit_author_name
_audit_author_address
'Patrick Carroll'
;University of Pennsylvania
United States of America
;
_audit_update_record             
;
2020-03-25 deposited with the CCDC.	2021-02-02 downloaded from the CCDC.
;

#Crystallographer: Michael R. Gau

# Compound 2-Na

_audit_creation_date             2018-02-28
_audit_creation_method           
;
Olex2 1.2
(compiled 2017.08.10 svn.r3458 for OlexSys, GUI svn.r5381)
;
_shelx_SHELXL_version_number     2017/1
_chemical_formula_moiety         'C12 H30 Na O6, C20 H16 N'
_chemical_formula_sum            'C32 H46 N Na O6'
_chemical_formula_weight         563.69

loop_
_atom_type_symbol
_atom_type_description
_atom_type_scat_dispersion_real
_atom_type_scat_dispersion_imag
_atom_type_scat_source
C C 0.0033 0.0016 'International Tables Vol C Tables 4.2.6.8 and 6.1.1.4'
H H 0.0000 0.0000 'International Tables Vol C Tables 4.2.6.8 and 6.1.1.4'
N N 0.0061 0.0033 'International Tables Vol C Tables 4.2.6.8 and 6.1.1.4'
Na Na 0.0362 0.0249 'International Tables Vol C Tables 4.2.6.8 and 6.1.1.4'
O O 0.0106 0.0060 'International Tables Vol C Tables 4.2.6.8 and 6.1.1.4'

_space_group_crystal_system      triclinic
_space_group_IT_number           2
_space_group_name_H-M_alt        'P -1'
_space_group_name_Hall           '-P 1'

loop_
_space_group_symop_operation_xyz
'x, y, z'
'-x, -y, -z'

_cell_length_a                   11.6153(5)
_cell_length_b                   11.6198(5)
_cell_length_c                   12.6450(6)
_cell_angle_alpha                104.751(2)
_cell_angle_beta                 95.937(2)
_cell_angle_gamma                99.774(2)
_cell_volume                     1607.08(13)
_cell_formula_units_Z            2
_cell_measurement_reflns_used    9814
_cell_measurement_temperature    100
_cell_measurement_theta_max      27.569
_cell_measurement_theta_min      2.712
_exptl_absorpt_coefficient_mu    0.091
_exptl_absorpt_correction_T_max  0.7456
_exptl_absorpt_correction_T_min  0.6512
_exptl_absorpt_correction_type   multi-scan
_exptl_absorpt_process_details   'SADABS v2016/2'
_exptl_crystal_colour            'dark red'
_exptl_crystal_density_diffrn    1.165
_exptl_crystal_description       needle
_exptl_crystal_F_000             608
_exptl_crystal_size_max          0.33
_exptl_crystal_size_mid          0.17
_exptl_crystal_size_min          0.03
_diffrn_reflns_av_R_equivalents  0.0412
_diffrn_reflns_av_unetI/netI     0.0272
_diffrn_reflns_Laue_measured_fraction_full 0.982
_diffrn_reflns_Laue_measured_fraction_max 0.974
_diffrn_reflns_limit_h_max       15
_diffrn_reflns_limit_h_min       -15
_diffrn_reflns_limit_k_max       15
_diffrn_reflns_limit_k_min       -15
_diffrn_reflns_limit_l_max       16
_diffrn_reflns_limit_l_min       -16
_diffrn_reflns_number            40235
_diffrn_reflns_point_group_measured_fraction_full 0.982
_diffrn_reflns_point_group_measured_fraction_max 0.974
_diffrn_reflns_theta_full        25.242
_diffrn_reflns_theta_max         27.611
_diffrn_reflns_theta_min         1.685
_diffrn_ambient_temperature      100
_diffrn_measured_fraction_theta_full 0.982
_diffrn_measured_fraction_theta_max 0.974
_diffrn_measurement_device       'CCD area detector'
_diffrn_measurement_device_type  'Bruker APEXII'
_diffrn_measurement_method       '\w and \f scans'
_diffrn_radiation_monochromator  graphite
_diffrn_radiation_type           MoK\a
_diffrn_radiation_wavelength     0.71073
_diffrn_source                   'sealed tube'
_reflns_number_gt                6191
_reflns_number_total             7277
_reflns_threshold_expression     'I > 2\s(I)'
_computing_data_collection       'Bruker APEX2 v2014.11-0'
_computing_data_reduction        'SAINT V8.38A (2016)'
_computing_publication_material  'Olex2 (Dolomanov et al., 2009)'
_computing_structure_refinement  'ShelXL (Sheldrick, 2015)'
_computing_structure_solution    'ShelXT (Sheldrick, 2015)'
_refine_diff_density_max         1.251
_refine_diff_density_min         -0.552
_refine_diff_density_rms         0.047
_refine_ls_extinction_method     none
_refine_ls_goodness_of_fit_ref   1.028
_refine_ls_hydrogen_treatment    constr
_refine_ls_matrix_type           full
_refine_ls_number_parameters     367
_refine_ls_number_reflns         7277
_refine_ls_number_restraints     0
_refine_ls_R_factor_all          0.0553
_refine_ls_R_factor_gt           0.0471
_refine_ls_restrained_S_all      1.028
_refine_ls_shift/su_max          0.000
_refine_ls_shift/su_mean         0.000
_refine_ls_structure_factor_coef Fsqd
_refine_ls_weighting_details     
'w=1/[\s^2^(Fo^2^)+(0.0583P)^2^+0.8412P] where P=(Fo^2^+2Fc^2^)/3'
_refine_ls_weighting_scheme      calc
_refine_ls_wR_factor_gt          0.1206
_refine_ls_wR_factor_ref         0.1277
_atom_sites_solution_hydrogens   geom
_atom_sites_solution_primary     dual

loop_
_atom_site_label
_atom_site_type_symbol
_atom_site_fract_x
_atom_site_fract_y
_atom_site_fract_z
_atom_site_U_iso_or_equiv
_atom_site_adp_type
_atom_site_occupancy
_atom_site_site_symmetry_order
_atom_site_calc_flag
_atom_site_refinement_flags_posn
_atom_site_refinement_flags_adp
_atom_site_refinement_flags_occupancy
_atom_site_disorder_assembly
_atom_site_disorder_group
Na1 Na 0.23172(5) 0.19116(5) 0.81196(4) 0.02196(13) Uani 1 1 d . . . . .
O1 O 0.09849(9) 0.00023(9) 0.76168(9) 0.0299(2) Uani 1 1 d . . . . .
O2 O 0.31691(10) 0.04913(9) 0.68730(8) 0.0283(2) Uani 1 1 d . . . . .
O3 O 0.33923(10) 0.35204(10) 0.75995(10) 0.0344(3) Uani 1 1 d . . . . .
O4 O 0.09976(11) 0.25284(10) 0.68709(10) 0.0381(3) Uani 1 1 d . . . . .
O5 O 0.17756(9) 0.32317(9) 0.96649(8) 0.0240(2) Uani 1 1 d . . . . .
O6 O 0.32023(9) 0.15764(9) 0.97649(8) 0.0240(2) Uani 1 1 d . . . . .
N1 N 0.31629(11) 0.69755(10) 0.71904(10) 0.0227(2) Uani 1 1 d . . . . .
C1 C 0.37006(13) 0.73090(12) 0.82296(11) 0.0231(3) Uani 1 1 d . . . . .
H1 H 0.453961 0.751231 0.838144 0.028 Uiso 1 1 calc R . . . .
C2 C 0.30333(13) 0.73674(12) 0.91291(12) 0.0240(3) Uani 1 1 d . . . . .
C3 C 0.36202(15) 0.76736(13) 1.02338(12) 0.0285(3) Uani 1 1 d . . . . .
H3 H 0.445832 0.780280 1.037093 0.034 Uiso 1 1 calc R . . . .
C4 C 0.29930(17) 0.77881(14) 1.11179(13) 0.0352(4) Uani 1 1 d . . . . .
H4 H 0.340678 0.799644 1.185076 0.042 Uiso 1 1 calc R . . . .
C5 C 0.17680(17) 0.76017(15) 1.09443(14) 0.0384(4) Uani 1 1 d . . . . .
H5 H 0.134246 0.768975 1.155276 0.046 Uiso 1 1 calc R . . . .
C6 C 0.11727(15) 0.72839(14) 0.98662(14) 0.0336(4) Uani 1 1 d . . . . .
H6 H 0.033404 0.715163 0.974047 0.040 Uiso 1 1 calc R . . . .
C7 C 0.17853(13) 0.71575(13) 0.89726(13) 0.0270(3) Uani 1 1 d . . . . .
H7 H 0.135889 0.692588 0.824312 0.032 Uiso 1 1 calc R . . . .
C8 C 0.37205(12) 0.69208(12) 0.63113(11) 0.0220(3) Uani 1 1 d . . . . .
C9 C 0.30144(12) 0.64658(12) 0.52250(11) 0.0220(3) Uani 1 1 d . . . . .
C10 C 0.17906(13) 0.59575(13) 0.50908(12) 0.0263(3) Uani 1 1 d . . . . .
H10 H 0.143950 0.590768 0.572795 0.032 Uiso 1 1 calc R . . . .
C11 C 0.10934(14) 0.55330(14) 0.40641(13) 0.0303(3) Uani 1 1 d . . . . .
H11 H 0.027775 0.519483 0.400800 0.036 Uiso 1 1 calc R . . . .
C12 C 0.15724(14) 0.55946(15) 0.31072(13) 0.0314(3) Uani 1 1 d . . . . .
H12 H 0.109263 0.530512 0.240050 0.038 Uiso 1 1 calc R . . . .
C13 C 0.27690(14) 0.60902(14) 0.32145(12) 0.0291(3) Uani 1 1 d . . . . .
H13 H 0.310700 0.614083 0.257097 0.035 Uiso 1 1 calc R . . . .
C14 C 0.34800(13) 0.65123(13) 0.42397(12) 0.0250(3) Uani 1 1 d . . . . .
H14 H 0.429616 0.683953 0.428340 0.030 Uiso 1 1 calc R . . . .
C15 C 0.50266(12) 0.73496(12) 0.64244(11) 0.0221(3) Uani 1 1 d . . . . .
C16 C 0.55449(13) 0.85856(13) 0.68261(11) 0.0251(3) Uani 1 1 d . . . . .
H16 H 0.506210 0.915478 0.706553 0.030 Uiso 1 1 calc R . . . .
C17 C 0.67510(14) 0.90000(14) 0.68829(12) 0.0302(3) Uani 1 1 d . . . . .
H17 H 0.708408 0.984490 0.714764 0.036 Uiso 1 1 calc R . . . .
C18 C 0.74674(14) 0.81725(16) 0.65506(12) 0.0315(3) Uani 1 1 d . . . . .
H18 H 0.828802 0.845266 0.656581 0.038 Uiso 1 1 calc R . . . .
C19 C 0.69825(14) 0.69367(15) 0.61965(12) 0.0305(3) Uani 1 1 d . . . . .
H19 H 0.747573 0.636761 0.599752 0.037 Uiso 1 1 calc R . . . .
C20 C 0.57732(13) 0.65331(13) 0.61336(12) 0.0263(3) Uani 1 1 d . . . . .
H20 H 0.544778 0.568571 0.588817 0.032 Uiso 1 1 calc R . . . .
C21 C 0.15539(15) -0.09441(13) 0.71011(14) 0.0323(3) Uani 1 1 d . . . . .
H21a H 0.095480 -0.168698 0.671244 0.039 Uiso 1 1 calc R . . . .
H21b H 0.208196 -0.113915 0.766776 0.039 Uiso 1 1 calc R . . . .
C22 C 0.22584(15) -0.05228(14) 0.62907(12) 0.0322(3) Uani 1 1 d . . . . .
H22a H 0.260986 -0.118990 0.588384 0.039 Uiso 1 1 calc R . . . .
H22b H 0.173595 -0.028830 0.574719 0.039 Uiso 1 1 calc R . . . .
C23 C 0.03509(14) -0.02991(16) 0.84496(15) 0.0364(4) Uani 1 1 d . . . . .
H23a H -0.022626 -0.106256 0.812603 0.055 Uiso 1 1 calc GR . . . .
H23b H -0.006205 0.035165 0.874953 0.055 Uiso 1 1 calc GR . . . .
H23c H 0.090552 -0.039341 0.904556 0.055 Uiso 1 1 calc GR . . . .
C24 C 0.39303(17) 0.08803(17) 0.61558(15) 0.0395(4) Uani 1 1 d . . . . .
H24a H 0.428416 0.020608 0.579050 0.059 Uiso 1 1 calc GR . . . .
H24b H 0.455708 0.156303 0.659011 0.059 Uiso 1 1 calc GR . . . .
H24c H 0.347083 0.113807 0.559566 0.059 Uiso 1 1 calc GR . . . .
C25 C 0.26962(18) 0.40241(15) 0.68989(15) 0.0415(4) Uani 1 1 d . . . . .
H25a H 0.319623 0.435621 0.641411 0.050 Uiso 1 1 calc R . . . .
H25b H 0.239477 0.469904 0.735984 0.050 Uiso 1 1 calc R . . . .
C26 C 0.16936(17) 0.30863(18) 0.62132(15) 0.0410(4) Uani 1 1 d . . . . .
H26a H 0.119500 0.346257 0.577276 0.049 Uiso 1 1 calc R . . . .
H26b H 0.199787 0.246007 0.569193 0.049 Uiso 1 1 calc R . . . .
C27 C 0.44239(15) 0.43543(16) 0.82168(16) 0.0404(4) Uani 1 1 d . . . . .
H27a H 0.492104 0.462191 0.770873 0.061 Uiso 1 1 calc GR . . . .
H27b H 0.486521 0.395781 0.867192 0.061 Uiso 1 1 calc GR . . . .
H27c H 0.419827 0.505940 0.869627 0.061 Uiso 1 1 calc GR . . . .
C28 C -0.00377(16) 0.17340(16) 0.62399(15) 0.0414(4) Uani 1 1 d . . . . .
H28a H -0.054537 0.219943 0.593149 0.062 Uiso 1 1 calc GR . . . .
H28b H -0.046170 0.131961 0.671348 0.062 Uiso 1 1 calc GR . . . .
H28c H 0.017379 0.113039 0.563573 0.062 Uiso 1 1 calc GR . . . .
C29 C 0.25861(13) 0.33825(13) 1.06384(12) 0.0271(3) Uani 1 1 d . . . . .
H29a H 0.227619 0.380399 1.129855 0.032 Uiso 1 1 calc R . . . .
H29b H 0.335469 0.388189 1.060464 0.032 Uiso 1 1 calc R . . . .
C30 C 0.27483(13) 0.21561(14) 1.07197(11) 0.0260(3) Uani 1 1 d . . . . .
H30a H 0.330570 0.224161 1.139572 0.031 Uiso 1 1 calc R . . . .
H30b H 0.198187 0.166043 1.076409 0.031 Uiso 1 1 calc R . . . .
C31 C 0.15196(15) 0.43663(13) 0.95771(13) 0.0312(3) Uani 1 1 d . . . . .
H31a H 0.115026 0.472423 1.021045 0.047 Uiso 1 1 calc GR . . . .
H31b H 0.097798 0.423356 0.888982 0.047 Uiso 1 1 calc GR . . . .
H31c H 0.225472 0.491978 0.957072 0.047 Uiso 1 1 calc GR . . . .
C32 C 0.34986(14) 0.04567(13) 0.98572(13) 0.0290(3) Uani 1 1 d . . . . .
H32a H 0.412903 0.062137 1.048657 0.043 Uiso 1 1 calc GR . . . .
H32b H 0.377022 0.005521 0.917617 0.043 Uiso 1 1 calc GR . . . .
H32c H 0.279961 -0.007375 0.997226 0.043 Uiso 1 1 calc GR . . . .

loop_
_atom_site_aniso_label
_atom_site_aniso_U_11
_atom_site_aniso_U_22
_atom_site_aniso_U_33
_atom_site_aniso_U_23
_atom_site_aniso_U_13
_atom_site_aniso_U_12
Na1 0.0297(3) 0.0171(3) 0.0212(3) 0.0078(2) 0.0050(2) 0.0061(2)
O1 0.0330(6) 0.0230(5) 0.0378(6) 0.0142(4) 0.0059(5) 0.0075(4)
O2 0.0370(6) 0.0264(5) 0.0249(5) 0.0088(4) 0.0100(4) 0.0100(4)
O3 0.0338(6) 0.0276(6) 0.0499(7) 0.0235(5) 0.0099(5) 0.0070(5)
O4 0.0479(7) 0.0292(6) 0.0346(6) 0.0139(5) -0.0063(5) 0.0012(5)
O5 0.0300(5) 0.0195(5) 0.0255(5) 0.0080(4) 0.0054(4) 0.0098(4)
O6 0.0312(5) 0.0215(5) 0.0227(5) 0.0075(4) 0.0054(4) 0.0117(4)
N1 0.0302(6) 0.0159(5) 0.0263(6) 0.0094(4) 0.0096(5) 0.0075(5)
C1 0.0269(7) 0.0193(6) 0.0261(7) 0.0091(5) 0.0079(5) 0.0065(5)
C2 0.0342(7) 0.0154(6) 0.0273(7) 0.0106(5) 0.0107(6) 0.0076(5)
C3 0.0397(8) 0.0215(7) 0.0287(7) 0.0121(6) 0.0092(6) 0.0084(6)
C4 0.0584(10) 0.0264(8) 0.0266(7) 0.0118(6) 0.0145(7) 0.0129(7)
C5 0.0601(11) 0.0308(8) 0.0372(9) 0.0179(7) 0.0298(8) 0.0185(8)
C6 0.0395(8) 0.0269(8) 0.0467(9) 0.0206(7) 0.0229(7) 0.0141(7)
C7 0.0348(8) 0.0203(7) 0.0328(7) 0.0142(6) 0.0118(6) 0.0097(6)
C8 0.0272(7) 0.0172(6) 0.0250(6) 0.0083(5) 0.0088(5) 0.0073(5)
C9 0.0283(7) 0.0155(6) 0.0262(7) 0.0086(5) 0.0077(5) 0.0087(5)
C10 0.0292(7) 0.0233(7) 0.0294(7) 0.0084(6) 0.0099(6) 0.0087(6)
C11 0.0268(7) 0.0274(7) 0.0370(8) 0.0065(6) 0.0048(6) 0.0098(6)
C12 0.0360(8) 0.0320(8) 0.0270(7) 0.0060(6) 0.0012(6) 0.0148(7)
C13 0.0388(8) 0.0284(7) 0.0249(7) 0.0104(6) 0.0089(6) 0.0128(6)
C14 0.0296(7) 0.0221(7) 0.0271(7) 0.0099(5) 0.0090(6) 0.0077(5)
C15 0.0283(7) 0.0220(6) 0.0195(6) 0.0093(5) 0.0073(5) 0.0069(5)
C16 0.0317(7) 0.0221(7) 0.0249(7) 0.0099(5) 0.0068(6) 0.0080(6)
C17 0.0336(8) 0.0273(7) 0.0278(7) 0.0092(6) 0.0031(6) 0.0000(6)
C18 0.0266(7) 0.0440(9) 0.0241(7) 0.0112(6) 0.0042(6) 0.0048(6)
C19 0.0323(8) 0.0406(9) 0.0234(7) 0.0092(6) 0.0077(6) 0.0174(7)
C20 0.0338(8) 0.0235(7) 0.0244(7) 0.0072(5) 0.0073(6) 0.0109(6)
C21 0.0389(8) 0.0176(7) 0.0383(8) 0.0073(6) -0.0020(7) 0.0061(6)
C22 0.0469(9) 0.0236(7) 0.0254(7) 0.0025(6) -0.0002(6) 0.0150(7)
C23 0.0286(8) 0.0397(9) 0.0447(9) 0.0225(8) 0.0037(7) 0.0020(7)
C24 0.0503(10) 0.0468(10) 0.0391(9) 0.0255(8) 0.0243(8) 0.0271(8)
C25 0.0662(12) 0.0272(8) 0.0394(9) 0.0218(7) 0.0120(8) 0.0102(8)
C26 0.0485(10) 0.0519(11) 0.0374(9) 0.0281(8) 0.0132(8) 0.0226(8)
C27 0.0364(9) 0.0297(8) 0.0565(11) 0.0148(8) 0.0145(8) 0.0020(7)
C28 0.0464(10) 0.0328(9) 0.0403(9) 0.0048(7) -0.0110(8) 0.0137(7)
C29 0.0308(7) 0.0251(7) 0.0239(7) 0.0027(5) 0.0036(6) 0.0086(6)
C30 0.0313(7) 0.0296(7) 0.0209(6) 0.0092(5) 0.0063(5) 0.0116(6)
C31 0.0396(8) 0.0226(7) 0.0383(8) 0.0125(6) 0.0127(7) 0.0144(6)
C32 0.0317(8) 0.0222(7) 0.0342(8) 0.0087(6) 0.0000(6) 0.0103(6)

loop_
_geom_bond_atom_site_label_1
_geom_bond_atom_site_label_2
_geom_bond_distance
_geom_bond_site_symmetry_2
_geom_bond_publ_flag
Na1 O1 2.3735(12) . ?
Na1 O2 2.3958(11) . ?
Na1 O3 2.3430(12) . ?
Na1 O4 2.4093(12) . ?
Na1 O5 2.3712(11) . ?
Na1 O6 2.3755(11) . ?
O1 C21 1.4290(19) . ?
O1 C23 1.4264(19) . ?
O2 C22 1.4225(19) . ?
O2 C24 1.4308(18) . ?
O3 C25 1.434(2) . ?
O3 C27 1.418(2) . ?
O4 C26 1.415(2) . ?
O4 C28 1.409(2) . ?
O5 C29 1.4237(17) . ?
O5 C31 1.4283(16) . ?
O6 C30 1.4240(16) . ?
O6 C32 1.4305(16) . ?
N1 C1 1.3250(18) . ?
N1 C8 1.3365(17) . ?
C1 C2 1.4353(18) . ?
C2 C3 1.418(2) . ?
C2 C7 1.413(2) . ?
C3 C4 1.387(2) . ?
C4 C5 1.388(3) . ?
C5 C6 1.391(3) . ?
C6 C7 1.386(2) . ?
C8 C9 1.445(2) . ?
C8 C15 1.4941(19) . ?
C9 C10 1.419(2) . ?
C9 C14 1.4183(19) . ?
C10 C11 1.380(2) . ?
C11 C12 1.396(2) . ?
C12 C13 1.390(2) . ?
C13 C14 1.386(2) . ?
C15 C16 1.398(2) . ?
C15 C20 1.3982(19) . ?
C16 C17 1.390(2) . ?
C17 C18 1.390(2) . ?
C18 C19 1.388(2) . ?
C19 C20 1.391(2) . ?
C21 C22 1.501(2) . ?
C25 C26 1.475(3) . ?
C29 C30 1.496(2) . ?

loop_
_geom_angle_atom_site_label_1
_geom_angle_atom_site_label_2
_geom_angle_atom_site_label_3
_geom_angle
_geom_angle_site_symmetry_1
_geom_angle_site_symmetry_3
_geom_angle_publ_flag
O1 Na1 O2 72.32(4) . . ?
O1 Na1 O4 87.32(4) . . ?
O1 Na1 O6 92.56(4) . . ?
O2 Na1 O4 102.25(4) . . ?
O3 Na1 O1 149.51(5) . . ?
O3 Na1 O2 90.33(4) . . ?
O3 Na1 O4 71.73(4) . . ?
O3 Na1 O5 93.07(4) . . ?
O3 Na1 O6 114.53(4) . . ?
O5 Na1 O1 109.54(4) . . ?
O5 Na1 O2 166.94(4) . . ?
O5 Na1 O4 90.79(4) . . ?
O5 Na1 O6 71.14(4) . . ?
O6 Na1 O2 95.98(4) . . ?
O6 Na1 O4 160.79(5) . . ?
C21 O1 Na1 110.44(9) . . ?
C23 O1 Na1 116.98(10) . . ?
C23 O1 C21 112.24(12) . . ?
C22 O2 Na1 108.49(8) . . ?
C22 O2 C24 111.96(13) . . ?
C24 O2 Na1 121.04(9) . . ?
C25 O3 Na1 114.22(10) . . ?
C27 O3 Na1 126.58(10) . . ?
C27 O3 C25 113.22(13) . . ?
C26 O4 Na1 107.44(10) . . ?
C28 O4 Na1 122.02(10) . . ?
C28 O4 C26 112.06(14) . . ?
C29 O5 Na1 110.41(8) . . ?
C29 O5 C31 111.56(11) . . ?
C31 O5 Na1 119.18(8) . . ?
C30 O6 Na1 112.66(8) . . ?
C30 O6 C32 110.98(11) . . ?
C32 O6 Na1 125.39(8) . . ?
C1 N1 C8 124.46(13) . . ?
N1 C1 C2 120.94(13) . . ?
C3 C2 C1 120.35(13) . . ?
C7 C2 C1 122.69(13) . . ?
C7 C2 C3 116.94(13) . . ?
C4 C3 C2 121.20(15) . . ?
C3 C4 C5 120.77(15) . . ?
C4 C5 C6 119.01(14) . . ?
C7 C6 C5 120.97(16) . . ?
C6 C7 C2 121.08(15) . . ?
N1 C8 C9 117.92(12) . . ?
N1 C8 C15 122.11(12) . . ?
C9 C8 C15 119.93(12) . . ?
C10 C9 C8 120.99(12) . . ?
C14 C9 C8 123.04(13) . . ?
C14 C9 C10 115.96(13) . . ?
C11 C10 C9 122.12(13) . . ?
C10 C11 C12 120.79(14) . . ?
C13 C12 C11 118.31(14) . . ?
C14 C13 C12 121.45(14) . . ?
C13 C14 C9 121.37(14) . . ?
C16 C15 C8 120.98(12) . . ?
C20 C15 C8 121.36(13) . . ?
C20 C15 C16 117.65(13) . . ?
C17 C16 C15 121.45(14) . . ?
C18 C17 C16 119.70(15) . . ?
C19 C18 C17 119.92(14) . . ?
C18 C19 C20 119.86(14) . . ?
C19 C20 C15 121.32(14) . . ?
O1 C21 C22 108.72(12) . . ?
O2 C22 C21 109.19(12) . . ?
O3 C25 C26 110.54(13) . . ?
O4 C26 C25 111.49(14) . . ?
O5 C29 C30 108.74(12) . . ?
O6 C30 C29 108.66(11) . . ?

# start Validation Reply Form
_vrf_PLAT097_6233                
;
PROBLEM: Large Reported Max. (Positive) Residual Density 1.25 eA-3
RESPONSE: Residual density could not be modeled for disorder reliably
and did not significantly lower R factor.
;
####################################################################### 
# 
# This file contains crystal structure data downloaded from the 
# Cambridge Structural Database (CSD) hosted by the Cambridge 
# Crystallographic Data Centre (CCDC).
# 
# Full information about CCDC data access policies and citation 
# guidelines are available at http://www.ccdc.cam.ac.uk/access/V1 
# 
# Audit and citation data items may have been added by the CCDC. 
# Please retain this information to preserve the provenance of 
# this file and to allow appropriate attribution of the data. 
# 
#######################################################################

data_6241
_database_code_depnum_ccdc_archive 'CCDC 1992769'
loop_
_audit_author_name
_audit_author_address
'Patrick Carroll'
;University of Pennsylvania
United States of America
;
_audit_update_record             
;
2020-03-25 deposited with the CCDC.	2021-02-02 downloaded from the CCDC.
;

# Crystallographer: Patrick J. Carroll

# Compound 6

_audit_creation_date             2018-11-26
_audit_creation_method           
;
Olex2 1.2
(compiled 2018.05.29 svn.r3508 for OlexSys, GUI svn.r5506)
;
_shelx_SHELXL_version_number     2018/3
_chemical_formula_moiety         'C26 H20 N'
_chemical_formula_sum            'C26 H20 N'
_chemical_formula_weight         346.43
_chemical_absolute_configuration .

loop_
_atom_type_symbol
_atom_type_description
_atom_type_scat_dispersion_real
_atom_type_scat_dispersion_imag
_atom_type_scat_source
C C 0.0033 0.0016 'International Tables Vol C Tables 4.2.6.8 and 6.1.1.4'
H H 0.0000 0.0000 'International Tables Vol C Tables 4.2.6.8 and 6.1.1.4'
N N 0.0061 0.0033 'International Tables Vol C Tables 4.2.6.8 and 6.1.1.4'

_space_group_crystal_system      monoclinic
_space_group_IT_number           4
_space_group_name_H-M_alt        'P 1 21 1'
_space_group_name_Hall           'P 2yb'

loop_
_space_group_symop_operation_xyz
'x, y, z'
'-x, y+1/2, -z'

_cell_length_a                   9.8522(9)
_cell_length_b                   7.7653(7)
_cell_length_c                   12.2084(11)
_cell_angle_alpha                90
_cell_angle_beta                 95.841(5)
_cell_angle_gamma                90
_cell_volume                     929.16(15)
_cell_formula_units_Z            2
_cell_measurement_reflns_used    9966
_cell_measurement_temperature    100
_cell_measurement_theta_max      27.51
_cell_measurement_theta_min      2.80
_shelx_estimated_absorpt_T_max   0.993
_shelx_estimated_absorpt_T_min   0.971
_exptl_absorpt_coefficient_mu    0.071
_exptl_absorpt_correction_T_max  0.7456
_exptl_absorpt_correction_T_min  0.6938
_exptl_absorpt_correction_type   multi-scan
_exptl_absorpt_process_details   'SADABS v2014/4'
_exptl_crystal_colour            'light green'
_exptl_crystal_density_diffrn    1.238
_exptl_crystal_description       plank
_exptl_crystal_F_000             366
_exptl_crystal_size_max          0.42
_exptl_crystal_size_mid          0.12
_exptl_crystal_size_min          0.10
_diffrn_reflns_av_R_equivalents  0.0340
_diffrn_reflns_av_unetI/netI     0.0243
_diffrn_reflns_Laue_measured_fraction_full 1.000
_diffrn_reflns_Laue_measured_fraction_max 0.995
_diffrn_reflns_limit_h_max       12
_diffrn_reflns_limit_h_min       -12
_diffrn_reflns_limit_k_max       10
_diffrn_reflns_limit_k_min       -10
_diffrn_reflns_limit_l_max       15
_diffrn_reflns_limit_l_min       -15
_diffrn_reflns_number            20557
_diffrn_reflns_point_group_measured_fraction_full 0.999
_diffrn_reflns_point_group_measured_fraction_max 0.991
_diffrn_reflns_theta_full        25.242
_diffrn_reflns_theta_max         27.601
_diffrn_reflns_theta_min         1.677
_diffrn_ambient_temperature      100
_diffrn_measured_fraction_theta_full 1.000
_diffrn_measured_fraction_theta_max 0.995
_diffrn_measurement_device       'CCD area detector'
_diffrn_measurement_device_type  'Bruker APEXII'
_diffrn_measurement_method       '\w and \f scans'
_diffrn_radiation_monochromator  graphite
_diffrn_radiation_type           MoK\a
_diffrn_radiation_wavelength     0.71073
_diffrn_source                   'sealed tube'
_reflns_Friedel_coverage         0.856
_reflns_Friedel_fraction_full    0.998
_reflns_Friedel_fraction_max     0.987
_reflns_number_gt                4039
_reflns_number_total             4266
_reflns_threshold_expression     'I > 2\s(I)'
_computing_cell_refinement       'Bruker SAINT v8.34A'
_computing_data_collection       'Bruker APEX2 v2014.11-0'
_computing_data_reduction        'Bruker SAINT v8.34A'
_computing_publication_material  'Olex2 (Dolomanov et al., 2009)'
_computing_structure_refinement  'ShelXL (Sheldrick, 2015)'
_computing_structure_solution    'ShelXS-1997 (Sheldrick, 2008)'
_refine_diff_density_max         0.233
_refine_diff_density_min         -0.206
_refine_diff_density_rms         0.033
_refine_ls_goodness_of_fit_ref   1.061
_refine_ls_hydrogen_treatment    constr
_refine_ls_matrix_type           full
_refine_ls_number_parameters     244
_refine_ls_number_reflns         4266
_refine_ls_number_restraints     1
_refine_ls_R_factor_all          0.0337
_refine_ls_R_factor_gt           0.0310
_refine_ls_restrained_S_all      1.061
_refine_ls_shift/su_max          0.000
_refine_ls_shift/su_mean         0.000
_refine_ls_structure_factor_coef Fsqd
_refine_ls_weighting_details     
'w=1/[\s^2^(Fo^2^)+(0.0403P)^2^+0.1485P] where P=(Fo^2^+2Fc^2^)/3'
_refine_ls_weighting_scheme      calc
_refine_ls_wR_factor_gt          0.0761
_refine_ls_wR_factor_ref         0.0775
_atom_sites_solution_hydrogens   geom
_atom_sites_solution_primary     direct

loop_
_atom_site_label
_atom_site_type_symbol
_atom_site_fract_x
_atom_site_fract_y
_atom_site_fract_z
_atom_site_U_iso_or_equiv
_atom_site_adp_type
_atom_site_occupancy
_atom_site_site_symmetry_order
_atom_site_calc_flag
_atom_site_refinement_flags_posn
_atom_site_refinement_flags_adp
_atom_site_refinement_flags_occupancy
_atom_site_disorder_assembly
_atom_site_disorder_group
N1 N 0.61791(14) 0.36137(19) 0.31885(11) 0.0170(3) Uani 1 1 d . . . . .
C1 C 0.71268(16) 0.4008(2) 0.40117(13) 0.0161(3) Uani 1 1 d . . . . .
C2 C 0.66312(16) 0.4027(2) 0.51076(13) 0.0164(3) Uani 1 1 d . . . . .
C3 C 0.54885(17) 0.3033(3) 0.52990(14) 0.0217(4) Uani 1 1 d . . . . .
H3 H 0.507132 0.231924 0.472903 0.026 Uiso 1 1 calc R . . . .
C4 C 0.49610(19) 0.3081(3) 0.63089(15) 0.0264(4) Uani 1 1 d . . . . .
H4 H 0.419502 0.238805 0.642847 0.032 Uiso 1 1 calc R . . . .
C5 C 0.55458(19) 0.4135(3) 0.71466(14) 0.0250(4) Uani 1 1 d . . . . .
H5 H 0.517569 0.417493 0.783496 0.030 Uiso 1 1 calc R . . . .
C6 C 0.66751(17) 0.5129(2) 0.69719(14) 0.0214(4) Uani 1 1 d . . . . .
H6 H 0.707593 0.585563 0.754203 0.026 Uiso 1 1 calc R . . . .
C7 C 0.72222(17) 0.5068(2) 0.59669(13) 0.0177(3) Uani 1 1 d . . . . .
H7 H 0.800478 0.573842 0.586075 0.021 Uiso 1 1 calc R . . . .
C8 C 0.85538(16) 0.4521(2) 0.38788(13) 0.0161(3) Uani 1 1 d . . . . .
C9 C 0.96377(16) 0.3928(2) 0.46186(13) 0.0184(3) Uani 1 1 d . . . . .
H9 H 0.945445 0.324031 0.523009 0.022 Uiso 1 1 calc R . . . .
C10 C 1.09772(17) 0.4341(2) 0.44617(14) 0.0226(4) Uani 1 1 d . . . . .
H10 H 1.170182 0.392675 0.496587 0.027 Uiso 1 1 calc R . . . .
C11 C 1.12678(18) 0.5349(3) 0.35792(15) 0.0252(4) Uani 1 1 d . . . . .
H11 H 1.218596 0.561638 0.347223 0.030 Uiso 1 1 calc R . . . .
C12 C 1.02040(19) 0.5963(2) 0.28536(15) 0.0234(4) Uani 1 1 d . . . . .
H12 H 1.039501 0.666528 0.225078 0.028 Uiso 1 1 calc R . . . .
C13 C 0.88632(18) 0.5561(2) 0.30007(14) 0.0190(3) Uani 1 1 d . . . . .
H13 H 0.814479 0.599701 0.249898 0.023 Uiso 1 1 calc R . . . .
C14 C 0.63463(15) 0.3092(2) 0.21731(13) 0.0158(3) Uani 1 1 d . . . . .
C15 C 0.51172(15) 0.3140(2) 0.13783(12) 0.0152(3) Uani 1 1 d . . . . .
C16 C 0.39721(16) 0.4092(2) 0.16242(13) 0.0173(3) Uani 1 1 d . . . . .
H16 H 0.400208 0.471058 0.229761 0.021 Uiso 1 1 calc R . . . .
C17 C 0.28041(17) 0.4136(2) 0.08955(14) 0.0202(3) Uani 1 1 d . . . . .
H17 H 0.203200 0.476696 0.107738 0.024 Uiso 1 1 calc R . . . .
C18 C 0.27507(16) 0.3261(2) -0.01039(13) 0.0197(4) Uani 1 1 d . . . . .
H18 H 0.195626 0.332425 -0.061317 0.024 Uiso 1 1 calc R . . . .
C19 C 0.38646(17) 0.2299(2) -0.03505(14) 0.0192(3) Uani 1 1 d . . . . .
H19 H 0.382739 0.168750 -0.102700 0.023 Uiso 1 1 calc R . . . .
C20 C 0.50350(16) 0.2222(2) 0.03855(13) 0.0176(3) Uani 1 1 d . . . . .
H20 H 0.578618 0.154033 0.021448 0.021 Uiso 1 1 calc R . . . .
C21 C 0.76304(16) 0.2358(2) 0.18399(13) 0.0164(3) Uani 1 1 d . . . . .
C22 C 0.81420(17) 0.2881(2) 0.08646(13) 0.0185(3) Uani 1 1 d . . . . .
H22 H 0.764030 0.367676 0.039075 0.022 Uiso 1 1 calc R . . . .
C23 C 0.93782(17) 0.2245(3) 0.05854(14) 0.0217(4) Uani 1 1 d . . . . .
H23 H 0.971854 0.260917 -0.007752 0.026 Uiso 1 1 calc R . . . .
C24 C 1.01177(17) 0.1082(3) 0.12696(15) 0.0241(4) Uani 1 1 d . . . . .
H24 H 1.096471 0.065178 0.107783 0.029 Uiso 1 1 calc R . . . .
C25 C 0.96161(18) 0.0547(2) 0.22367(15) 0.0228(4) Uani 1 1 d . . . . .
H25 H 1.011990 -0.025311 0.270603 0.027 Uiso 1 1 calc R . . . .
C26 C 0.83771(18) 0.1180(2) 0.25194(14) 0.0194(3) Uani 1 1 d . . . . .
H26 H 0.803783 0.080580 0.318063 0.023 Uiso 1 1 calc R . . . .

loop_
_atom_site_aniso_label
_atom_site_aniso_U_11
_atom_site_aniso_U_22
_atom_site_aniso_U_33
_atom_site_aniso_U_23
_atom_site_aniso_U_13
_atom_site_aniso_U_12
N1 0.0148(6) 0.0201(7) 0.0157(6) 0.0003(5) -0.0001(5) 0.0004(5)
C1 0.0167(7) 0.0149(8) 0.0164(7) 0.0008(6) 0.0006(6) 0.0016(6)
C2 0.0157(7) 0.0164(8) 0.0168(7) 0.0015(6) -0.0005(6) 0.0020(6)
C3 0.0218(8) 0.0235(9) 0.0196(8) -0.0037(7) 0.0008(6) -0.0056(7)
C4 0.0259(9) 0.0291(10) 0.0251(9) -0.0002(8) 0.0069(7) -0.0095(8)
C5 0.0275(9) 0.0314(10) 0.0170(8) -0.0019(8) 0.0063(7) 0.0000(8)
C6 0.0201(8) 0.0248(9) 0.0186(8) -0.0048(7) -0.0022(6) 0.0021(7)
C7 0.0155(7) 0.0184(8) 0.0189(8) -0.0005(7) -0.0005(6) 0.0015(6)
C8 0.0161(7) 0.0162(8) 0.0161(7) -0.0034(6) 0.0019(6) -0.0004(6)
C9 0.0195(8) 0.0177(8) 0.0177(7) -0.0024(7) 0.0009(6) 0.0009(7)
C10 0.0167(8) 0.0251(10) 0.0254(8) -0.0084(7) -0.0013(6) 0.0024(7)
C11 0.0184(8) 0.0271(10) 0.0315(9) -0.0134(8) 0.0098(7) -0.0055(7)
C12 0.0302(9) 0.0196(9) 0.0219(8) -0.0054(7) 0.0105(7) -0.0050(8)
C13 0.0229(8) 0.0164(8) 0.0178(8) -0.0016(6) 0.0020(6) 0.0003(7)
C14 0.0135(7) 0.0170(8) 0.0166(7) 0.0019(7) -0.0001(6) -0.0007(6)
C15 0.0133(7) 0.0164(8) 0.0159(7) 0.0035(6) 0.0014(5) -0.0001(6)
C16 0.0169(7) 0.0202(8) 0.0151(7) 0.0005(7) 0.0023(6) 0.0001(7)
C17 0.0139(7) 0.0247(9) 0.0224(8) 0.0048(7) 0.0041(6) 0.0038(7)
C18 0.0131(7) 0.0250(9) 0.0201(8) 0.0053(7) -0.0025(6) -0.0014(7)
C19 0.0187(8) 0.0214(8) 0.0168(7) -0.0011(7) -0.0010(6) -0.0021(7)
C20 0.0148(7) 0.0187(8) 0.0191(8) 0.0000(7) 0.0009(6) 0.0007(6)
C21 0.0134(7) 0.0176(8) 0.0175(7) -0.0035(7) -0.0014(6) -0.0004(6)
C22 0.0165(8) 0.0205(8) 0.0181(7) -0.0012(7) -0.0004(6) -0.0009(6)
C23 0.0161(8) 0.0268(9) 0.0224(8) -0.0054(8) 0.0030(6) -0.0042(7)
C24 0.0124(7) 0.0270(9) 0.0322(10) -0.0121(8) -0.0006(7) 0.0020(7)
C25 0.0184(8) 0.0197(9) 0.0282(9) -0.0047(7) -0.0082(7) 0.0043(7)
C26 0.0210(8) 0.0175(8) 0.0189(8) -0.0019(6) -0.0025(6) -0.0005(7)

loop_
_geom_bond_atom_site_label_1
_geom_bond_atom_site_label_2
_geom_bond_distance
_geom_bond_site_symmetry_2
_geom_bond_publ_flag
N1 C1 1.336(2) . ?
N1 C14 1.330(2) . ?
C1 C2 1.470(2) . ?
C1 C8 1.486(2) . ?
C2 C3 1.404(2) . ?
C2 C7 1.403(2) . ?
C3 H3 0.9500 . ?
C3 C4 1.386(2) . ?
C4 H4 0.9500 . ?
C4 C5 1.388(3) . ?
C5 H5 0.9500 . ?
C5 C6 1.389(3) . ?
C6 H6 0.9500 . ?
C6 C7 1.390(2) . ?
C7 H7 0.9500 . ?
C8 C9 1.404(2) . ?
C8 C13 1.400(2) . ?
C9 H9 0.9500 . ?
C9 C10 1.390(2) . ?
C10 H10 0.9500 . ?
C10 C11 1.385(3) . ?
C11 H11 0.9500 . ?
C11 C12 1.386(3) . ?
C12 H12 0.9500 . ?
C12 C13 1.387(3) . ?
C13 H13 0.9500 . ?
C14 C15 1.473(2) . ?
C14 C21 1.482(2) . ?
C15 C16 1.406(2) . ?
C15 C20 1.402(2) . ?
C16 H16 0.9500 . ?
C16 C17 1.381(2) . ?
C17 H17 0.9500 . ?
C17 C18 1.393(2) . ?
C18 H18 0.9500 . ?
C18 C19 1.386(2) . ?
C19 H19 0.9500 . ?
C19 C20 1.389(2) . ?
C20 H20 0.9500 . ?
C21 C22 1.400(2) . ?
C21 C26 1.394(2) . ?
C22 H22 0.9500 . ?
C22 C23 1.388(2) . ?
C23 H23 0.9500 . ?
C23 C24 1.386(3) . ?
C24 H24 0.9500 . ?
C24 C25 1.389(3) . ?
C25 H25 0.9500 . ?
C25 C26 1.392(2) . ?
C26 H26 0.9500 . ?

loop_
_geom_angle_atom_site_label_1
_geom_angle_atom_site_label_2
_geom_angle_atom_site_label_3
_geom_angle
_geom_angle_site_symmetry_1
_geom_angle_site_symmetry_3
_geom_angle_publ_flag
C14 N1 C1 128.87(14) . . ?
N1 C1 C2 114.55(14) . . ?
N1 C1 C8 125.17(14) . . ?
C2 C1 C8 120.14(14) . . ?
C3 C2 C1 119.48(14) . . ?
C7 C2 C1 122.36(15) . . ?
C7 C2 C3 118.10(14) . . ?
C2 C3 H3 119.6 . . ?
C4 C3 C2 120.86(16) . . ?
C4 C3 H3 119.6 . . ?
C3 C4 H4 119.8 . . ?
C3 C4 C5 120.38(17) . . ?
C5 C4 H4 119.8 . . ?
C4 C5 H5 120.2 . . ?
C4 C5 C6 119.58(16) . . ?
C6 C5 H5 120.2 . . ?
C5 C6 H6 119.8 . . ?
C5 C6 C7 120.34(16) . . ?
C7 C6 H6 119.8 . . ?
C2 C7 H7 119.6 . . ?
C6 C7 C2 120.72(16) . . ?
C6 C7 H7 119.6 . . ?
C9 C8 C1 120.52(15) . . ?
C13 C8 C1 121.35(15) . . ?
C13 C8 C9 118.10(15) . . ?
C8 C9 H9 119.8 . . ?
C10 C9 C8 120.41(16) . . ?
C10 C9 H9 119.8 . . ?
C9 C10 H10 119.6 . . ?
C11 C10 C9 120.78(16) . . ?
C11 C10 H10 119.6 . . ?
C10 C11 H11 120.4 . . ?
C10 C11 C12 119.26(16) . . ?
C12 C11 H11 120.4 . . ?
C11 C12 H12 119.7 . . ?
C11 C12 C13 120.53(17) . . ?
C13 C12 H12 119.7 . . ?
C8 C13 H13 119.6 . . ?
C12 C13 C8 120.89(16) . . ?
C12 C13 H13 119.6 . . ?
N1 C14 C15 115.75(14) . . ?
N1 C14 C21 124.27(14) . . ?
C15 C14 C21 119.78(13) . . ?
C16 C15 C14 119.76(14) . . ?
C20 C15 C14 121.85(14) . . ?
C20 C15 C16 118.36(14) . . ?
C15 C16 H16 119.7 . . ?
C17 C16 C15 120.61(15) . . ?
C17 C16 H16 119.7 . . ?
C16 C17 H17 119.8 . . ?
C16 C17 C18 120.46(16) . . ?
C18 C17 H17 119.8 . . ?
C17 C18 H18 120.2 . . ?
C19 C18 C17 119.55(14) . . ?
C19 C18 H18 120.2 . . ?
C18 C19 H19 119.8 . . ?
C18 C19 C20 120.41(16) . . ?
C20 C19 H19 119.8 . . ?
C15 C20 H20 119.7 . . ?
C19 C20 C15 120.56(15) . . ?
C19 C20 H20 119.7 . . ?
C22 C21 C14 120.88(15) . . ?
C26 C21 C14 120.19(15) . . ?
C26 C21 C22 118.88(15) . . ?
C21 C22 H22 119.8 . . ?
C23 C22 C21 120.42(16) . . ?
C23 C22 H22 119.8 . . ?
C22 C23 H23 119.9 . . ?
C24 C23 C22 120.28(17) . . ?
C24 C23 H23 119.9 . . ?
C23 C24 H24 120.1 . . ?
C23 C24 C25 119.78(16) . . ?
C25 C24 H24 120.1 . . ?
C24 C25 H25 119.9 . . ?
C24 C25 C26 120.14(16) . . ?
C26 C25 H25 119.9 . . ?
C21 C26 H26 119.8 . . ?
C25 C26 C21 120.49(16) . . ?
C25 C26 H26 119.8 . . ?
####################################################################### 
# 
# This file contains crystal structure data downloaded from the 
# Cambridge Structural Database (CSD) hosted by the Cambridge 
# Crystallographic Data Centre (CCDC).
# 
# Full information about CCDC data access policies and citation 
# guidelines are available at http://www.ccdc.cam.ac.uk/access/V1 
# 
# Audit and citation data items may have been added by the CCDC. 
# Please retain this information to preserve the provenance of 
# this file and to allow appropriate attribution of the data. 
# 
#######################################################################

data_6234
_database_code_depnum_ccdc_archive 'CCDC 1992770'
loop_
_audit_author_name
_audit_author_address
'Patrick Carroll'
;University of Pennsylvania
United States of America
;
_audit_update_record             
;
2020-03-25 deposited with the CCDC.	2021-02-02 downloaded from the CCDC.
;

#Crystallographer: Michael R. Gau

# CCompound 2-Li

_audit_creation_date             2018-03-22
_audit_creation_method           
;
Olex2 1.2
(compiled 2017.08.10 svn.r3458 for OlexSys, GUI svn.r5381)
;
_shelx_SHELXL_version_number     2017/1
_chemical_formula_moiety         '2(C12 H30 Li O6), 2(C20 H16 N)'
_chemical_formula_sum            'C64 H92 Li2 N2 O12'
_chemical_formula_weight         1095.27

loop_
_atom_type_symbol
_atom_type_description
_atom_type_scat_dispersion_real
_atom_type_scat_dispersion_imag
_atom_type_scat_source
C C 0.0033 0.0016 'International Tables Vol C Tables 4.2.6.8 and 6.1.1.4'
H H 0.0000 0.0000 'International Tables Vol C Tables 4.2.6.8 and 6.1.1.4'
Li Li -0.0003 0.0001 'International Tables Vol C Tables 4.2.6.8 and 6.1.1.4'
N N 0.0061 0.0033 'International Tables Vol C Tables 4.2.6.8 and 6.1.1.4'
O O 0.0106 0.0060 'International Tables Vol C Tables 4.2.6.8 and 6.1.1.4'

_space_group_crystal_system      monoclinic
_space_group_IT_number           14
_space_group_name_H-M_alt        'P 1 21/c 1'
_space_group_name_Hall           '-P 2ybc'

loop_
_space_group_symop_operation_xyz
'x, y, z'
'-x, y+1/2, -z+1/2'
'-x, -y, -z'
'x, -y-1/2, z-1/2'

_cell_length_a                   11.6347(5)
_cell_length_b                   18.1467(9)
_cell_length_c                   31.5962(14)
_cell_angle_alpha                90
_cell_angle_beta                 95.756(2)
_cell_angle_gamma                90
_cell_volume                     6637.3(5)
_cell_formula_units_Z            4
_cell_measurement_reflns_used    9235
_cell_measurement_temperature    100
_cell_measurement_theta_max      27.541
_cell_measurement_theta_min      2.964
_shelx_estimated_absorpt_T_max   0.986
_shelx_estimated_absorpt_T_min   0.965
_exptl_absorpt_coefficient_mu    0.074
_exptl_absorpt_correction_T_max  0.7442
_exptl_absorpt_correction_T_min  0.7146
_exptl_absorpt_correction_type   multi-scan
_exptl_absorpt_process_details   'SADABS v2016/2'
_exptl_crystal_colour            'dark red'
_exptl_crystal_density_diffrn    1.096
_exptl_crystal_description       plank
_exptl_crystal_F_000             2368
_exptl_crystal_size_max          0.49
_exptl_crystal_size_mid          0.43
_exptl_crystal_size_min          0.19
_diffrn_reflns_av_R_equivalents  0.0650
_diffrn_reflns_av_unetI/netI     0.0305
_diffrn_reflns_Laue_measured_fraction_full 0.998
_diffrn_reflns_Laue_measured_fraction_max 0.997
_diffrn_reflns_limit_h_max       15
_diffrn_reflns_limit_h_min       -15
_diffrn_reflns_limit_k_max       23
_diffrn_reflns_limit_k_min       -23
_diffrn_reflns_limit_l_max       41
_diffrn_reflns_limit_l_min       -41
_diffrn_reflns_number            204102
_diffrn_reflns_point_group_measured_fraction_full 0.998
_diffrn_reflns_point_group_measured_fraction_max 0.997
_diffrn_reflns_theta_full        25.242
_diffrn_reflns_theta_max         27.576
_diffrn_reflns_theta_min         2.886
_diffrn_ambient_temperature      100
_diffrn_measured_fraction_theta_full 0.998
_diffrn_measured_fraction_theta_max 0.997
_diffrn_measurement_device       'CMOS area detector'
_diffrn_measurement_device_type  'Bruker D8QUEST'
_diffrn_measurement_method       '\w and \f scans'
_diffrn_radiation_monochromator  graphite
_diffrn_radiation_type           MoK\a
_diffrn_radiation_wavelength     0.71073
_diffrn_source                   'sealed tube'
_reflns_number_gt                12784
_reflns_number_total             15328
_reflns_threshold_expression     'I > 2\s(I)'
_computing_cell_refinement       'SAINT V8.38A (2016)'
_computing_data_collection       'Bruker APEX3 v2016.1-0'
_computing_data_reduction        'SAINT V8.38A (2016)'
_computing_publication_material  'Olex2 (Dolomanov et al., 2009)'
_computing_structure_refinement  'ShelXL (Sheldrick, 2015)'
_computing_structure_solution    'ShelXT (Sheldrick, 2015)'
_refine_diff_density_max         0.810
_refine_diff_density_min         -0.615
_refine_diff_density_rms         0.082
_refine_ls_extinction_method     none
_refine_ls_goodness_of_fit_ref   1.105
_refine_ls_hydrogen_treatment    constr
_refine_ls_matrix_type           full
_refine_ls_number_parameters     976
_refine_ls_number_reflns         15328
_refine_ls_number_restraints     539
_refine_ls_R_factor_all          0.0942
_refine_ls_R_factor_gt           0.0799
_refine_ls_restrained_S_all      1.112
_refine_ls_shift/su_max          0.001
_refine_ls_shift/su_mean         0.000
_refine_ls_structure_factor_coef Fsqd
_refine_ls_weighting_details     
'w=1/[\s^2^(Fo^2^)+(0.0718P)^2^+7.0015P] where P=(Fo^2^+2Fc^2^)/3'
_refine_ls_weighting_scheme      calc
_refine_ls_wR_factor_gt          0.1849
_refine_ls_wR_factor_ref         0.1933
_atom_sites_solution_hydrogens   geom
_atom_sites_solution_primary     dual
_refine_special_details          
;
The data were corrected for the presence of disordered solvent using
the program SQUEEZE.
;

loop_
_atom_site_label
_atom_site_type_symbol
_atom_site_fract_x
_atom_site_fract_y
_atom_site_fract_z
_atom_site_U_iso_or_equiv
_atom_site_adp_type
_atom_site_occupancy
_atom_site_site_symmetry_order
_atom_site_calc_flag
_atom_site_refinement_flags_posn
_atom_site_refinement_flags_adp
_atom_site_refinement_flags_occupancy
_atom_site_disorder_assembly
_atom_site_disorder_group
O1 O 0.43060(13) 0.53634(9) 0.57841(6) 0.0373(4) Uani 1 1 d . . . . .
O1' O 0.13962(18) 1.10935(10) 0.62313(6) 0.0478(5) Uani 1 1 d . . . . .
O2 O 0.63404(12) 0.54653(8) 0.62745(5) 0.0297(3) Uani 1 1 d . . . . .
O2' O 0.22709(14) 1.09507(9) 0.70335(6) 0.0346(4) Uani 1 1 d . . . . .
O3 O 0.58242(18) 0.39768(10) 0.57430(5) 0.0444(5) Uani 1 1 d . . . . .
O3' O 0.13692(12) 0.94910(8) 0.65437(6) 0.0336(4) Uani 1 1 d . . . . .
O4 O 0.63580(14) 0.38777(9) 0.65872(5) 0.0327(4) Uani 1 1 d . . . . .
O4' O 0.35698(11) 0.95011(7) 0.68796(5) 0.0247(3) Uani 1 1 d . . . . .
O5 O 0.43262(17) 0.48893(11) 0.67572(8) 0.0563(6) Uani 1 1 d . U . . .
O5" O 0.2737(5) 0.9890(3) 0.5844(2) 0.0403(13) Uani 0.46 1 d . U P A 2
O5' O 0.3219(5) 1.0095(3) 0.59206(15) 0.0438(11) Uani 0.54 1 d . U P A 1
O6 O 0.3554(4) 0.3927(2) 0.62075(13) 0.0485(9) Uani 0.6 1 d D U P B 1
O6" O 0.4064(5) 1.0793(3) 0.63324(19) 0.0384(12) Uani 0.46 1 d . U P A 2
O6' O 0.4223(4) 1.0980(3) 0.65123(15) 0.0331(10) Uani 0.54 1 d . U P A 1
O6* O 0.3948(4) 0.3668(3) 0.6232(2) 0.0437(12) Uani 0.4 1 d D U P B 2
N1 N 1.08691(12) 0.75899(8) 0.80212(5) 0.0156(3) Uani 1 1 d . . . . .
N1" N 0.5539(6) 0.7863(3) 0.60422(17) 0.0285(10) Uani 0.38 1 d . U P C 2
N1' N 0.5050(3) 0.79251(16) 0.57733(12) 0.0230(6) Uani 0.62 1 d . U P C 1
C1 C 1.04250(15) 0.82199(10) 0.78688(6) 0.0160(3) Uani 1 1 d . . . . .
H1 H 1.030740 0.829233 0.756984 0.019 Uiso 1 1 calc R . . . .
C1" C 0.6411(12) 0.7979(9) 0.6316(3) 0.024(2) Uani 0.38 1 d . U P C 2
H1" H 0.709310 0.817563 0.621753 0.029 Uiso 0.38 1 calc R . P C 2
C1' C 0.4729(5) 0.8042(7) 0.5367(3) 0.0232(15) Uani 0.62 1 d . U P C 1
H1' H 0.526104 0.824872 0.519070 0.028 Uiso 0.62 1 calc R . P C 1
C2 C 1.01178(14) 0.87968(10) 0.81500(6) 0.0166(4) Uani 1 1 d . . . . .
C2" C 0.6418(5) 0.7828(3) 0.67648(17) 0.0210(10) Uani 0.38 1 d . U P C 2
C2' C 0.3576(3) 0.78576(17) 0.51869(10) 0.0204(6) Uani 0.62 1 d . U P C 1
C3 C 1.01425(17) 0.87022(11) 0.85939(6) 0.0221(4) Uani 1 1 d . . . . .
H3 H 1.033705 0.823439 0.871567 0.027 Uiso 1 1 calc R . . . .
C3" C 0.5490(9) 0.7480(7) 0.6928(3) 0.0181(16) Uani 0.38 1 d . U P C 2
H3" H 0.485557 0.731278 0.673958 0.022 Uiso 0.38 1 calc R . P C 2
C3' C 0.2783(4) 0.7480(2) 0.54148(13) 0.0215(7) Uani 0.62 1 d . U P C 1
H3' H 0.300978 0.732953 0.569885 0.026 Uiso 0.62 1 calc R . P C 1
C4 C 0.98874(19) 0.92810(12) 0.88555(7) 0.0271(4) Uani 1 1 d . . . . .
H4 H 0.990672 0.920223 0.915341 0.032 Uiso 1 1 calc R . . . .
C4" C 0.5487(4) 0.7375(3) 0.7369(2) 0.0210(10) Uani 0.38 1 d . U P C 2
H4" H 0.485376 0.712986 0.747474 0.025 Uiso 0.38 1 calc R . P C 2
C4' C 0.1673(3) 0.7323(2) 0.52333(10) 0.0262(7) Uani 0.62 1 d . U P C 1
H4' H 0.116209 0.705644 0.539299 0.031 Uiso 0.62 1 calc R . P C 1
C5 C 0.96041(17) 0.99743(11) 0.86895(7) 0.0239(4) Uani 1 1 d . . . . .
H5 H 0.944415 1.037006 0.887147 0.029 Uiso 1 1 calc R . . . .
C5" C 0.6395(4) 0.7622(3) 0.76518(17) 0.0227(10) Uani 0.38 1 d . U P C 2
H5" H 0.638006 0.755472 0.794933 0.027 Uiso 0.38 1 calc R . P C 2
C5' C 0.1296(3) 0.7549(2) 0.48205(10) 0.0275(7) Uani 0.62 1 d . U P C 1
H5' H 0.053319 0.744344 0.469903 0.033 Uiso 0.62 1 calc R . P C 1
C6 C 0.95593(16) 1.00774(11) 0.82530(7) 0.0221(4) Uani 1 1 d . . . . .
H6 H 0.936419 1.054763 0.813459 0.026 Uiso 1 1 calc R . . . .
C6" C 0.7335(4) 0.7974(3) 0.74918(18) 0.0237(11) Uani 0.38 1 d . U P C 2
H6" H 0.795338 0.814891 0.768488 0.028 Uiso 0.38 1 calc R . P C 2
C6' C 0.2056(3) 0.7930(2) 0.45930(13) 0.0286(8) Uani 0.62 1 d . U P C 1
H6' H 0.181145 0.809523 0.431324 0.034 Uiso 0.62 1 calc R . P C 1
C7 C 0.97970(15) 0.95001(10) 0.79885(6) 0.0190(4) Uani 1 1 d . . . . .
H7 H 0.974244 0.957995 0.768997 0.023 Uiso 1 1 calc R . . . .
C7' C 0.3187(9) 0.8075(8) 0.4770(2) 0.0308(16) Uani 0.62 1 d . U P C 1
H7' H 0.370201 0.832547 0.460499 0.037 Uiso 0.62 1 calc R . P C 1
C8 C 1.12583(14) 0.70408(10) 0.77915(6) 0.0146(3) Uani 1 1 d . . . . .
C8" C 0.5525(7) 0.8013(4) 0.5628(2) 0.0328(13) Uani 0.38 1 d . U P C 2
C8' C 0.6096(3) 0.8093(2) 0.59721(11) 0.0212(7) Uani 0.62 1 d . U P C 1
C9 C 1.11670(15) 0.70526(9) 0.73191(6) 0.0153(3) Uani 1 1 d . . . . .
C9' C 0.7030(3) 0.8427(2) 0.57479(11) 0.0272(7) Uani 0.62 1 d . U P C 1
C10 C 1.21470(17) 0.69722(10) 0.70962(7) 0.0218(4) Uani 1 1 d . . . . .
H10 H 1.288503 0.691508 0.725074 0.026 Uiso 1 1 calc R . . . .
C10' C 0.8079(3) 0.8075(3) 0.57301(13) 0.0437(9) Uani 0.62 1 d . U P C 1
H10' H 0.819753 0.760034 0.585304 0.052 Uiso 0.62 1 calc R . P C 1
C11 C 1.2057(2) 0.69746(11) 0.66556(7) 0.0291(5) Uani 1 1 d . . . . .
H11 H 1.273041 0.691554 0.651214 0.035 Uiso 1 1 calc R . . . .
C11' C 0.8968(4) 0.8411(3) 0.55332(15) 0.0544(11) Uani 0.62 1 d . U P C 1
H11' H 0.968042 0.816041 0.552102 0.065 Uiso 0.62 1 calc R . P C 1
C12 C 1.0997(2) 0.70621(12) 0.64238(7) 0.0307(5) Uani 1 1 d . . . . .
H12 H 1.093868 0.706234 0.612174 0.037 Uiso 1 1 calc R . . . .
C12" C 0.8738(6) 0.8869(5) 0.5273(3) 0.067(2) Uani 0.38 1 d . U P C 2
H12" H 0.946710 0.905150 0.521099 0.081 Uiso 0.38 1 calc R . P C 2
C13" C 0.7836(8) 0.9355(3) 0.5321(3) 0.059(2) Uani 0.38 1 d G U P C 2
H13" H 0.794992 0.987001 0.529104 0.071 Uiso 0.38 1 calc R . P C 2
C14" C 0.6769(6) 0.9087(3) 0.5412(2) 0.0499(18) Uani 0.38 1 d G U P C 2
H14" H 0.615315 0.941974 0.544435 0.060 Uiso 0.38 1 calc R . P C 2
C9" C 0.6603(4) 0.8334(4) 0.54554(18) 0.0473(13) Uani 0.38 1 d G U P C 2
C10" C 0.7504(5) 0.7848(3) 0.5408(2) 0.0717(17) Uani 0.38 1 d G U P C 2
H10" H 0.739069 0.733246 0.543757 0.086 Uiso 0.38 1 calc R . P C 2
C11" C 0.8572(5) 0.8115(5) 0.5317(3) 0.0822(19) Uani 0.38 1 d G U P C 2
H11" H 0.918748 0.778271 0.528425 0.099 Uiso 0.38 1 calc R . P C 2
C12' C 0.8812(5) 0.9126(4) 0.5351(2) 0.0580(13) Uani 0.62 1 d . U P C 1
H12' H 0.943296 0.936695 0.523427 0.070 Uiso 0.62 1 calc R . P C 1
C13 C 1.0016(2) 0.71496(11) 0.66350(7) 0.0269(4) Uani 1 1 d . . . . .
H13 H 0.928389 0.721315 0.647740 0.032 Uiso 1 1 calc R . . . .
C13' C 0.7757(7) 0.9461(4) 0.5346(3) 0.0561(13) Uani 0.62 1 d . U P C 1
H13' H 0.760736 0.991849 0.520533 0.067 Uiso 0.62 1 calc R . P C 1
C14 C 1.01054(16) 0.71445(10) 0.70764(6) 0.0191(4) Uani 1 1 d . . . . .
H14 H 0.942709 0.720501 0.721699 0.023 Uiso 1 1 calc R . . . .
C14' C 0.6896(5) 0.9104(3) 0.55561(15) 0.0384(10) Uani 0.62 1 d . U P C 1
H14' H 0.617778 0.934908 0.556517 0.046 Uiso 0.62 1 calc R . P C 1
C15 C 1.17446(14) 0.63995(10) 0.80196(6) 0.0157(3) Uani 1 1 d . . . . .
C15" C 0.4459(12) 0.7930(11) 0.5352(5) 0.029(2) Uani 0.38 1 d . U P C 2
C15' C 0.6289(6) 0.7933(5) 0.64307(18) 0.0190(11) Uani 0.62 1 d . U P C 1
C16 C 1.20246(15) 0.57438(10) 0.78124(6) 0.0178(4) Uani 1 1 d . . . . .
H16 H 1.192438 0.572420 0.751054 0.021 Uiso 1 1 calc R . . . .
C16" C 0.4398(7) 0.8105(4) 0.49135(19) 0.0394(15) Uani 0.38 1 d . U P C 2
H16" H 0.507589 0.825076 0.479113 0.047 Uiso 0.38 1 calc R . P C 2
C16' C 0.7269(3) 0.81762(17) 0.66827(10) 0.0195(6) Uani 0.62 1 d . U P C 1
H16' H 0.786280 0.842537 0.655442 0.023 Uiso 0.62 1 calc R . P C 1
C17 C 1.24423(16) 0.51273(11) 0.80377(7) 0.0213(4) Uani 1 1 d . . . . .
H17 H 1.262096 0.469518 0.788775 0.026 Uiso 1 1 calc R . . . .
C17" C 0.3349(18) 0.8063(12) 0.4662(4) 0.042(4) Uani 0.38 1 d . . P C 2
H17" H 0.333028 0.818354 0.436854 0.051 Uiso 0.38 1 calc R . P C 2
C17' C 0.73791(17) 0.80640(11) 0.70968(7) 0.0245(4) Uani 1 1 d . . . . .
H17a H 0.804609 0.828990 0.700373 0.029 Uiso 0.38 1 calc R . P C 2
H17' H 0.805507 0.824657 0.725619 0.029 Uiso 0.62 1 calc R . P C 1
C18 C 1.26026(16) 0.51325(11) 0.84784(7) 0.0238(4) Uani 1 1 d . . . . .
H18 H 1.289461 0.471104 0.863194 0.029 Uiso 1 1 calc R . . . .
C18" C 0.2358(8) 0.7858(4) 0.4816(3) 0.0427(18) Uani 0.38 1 d . U P C 2
H18" H 0.164898 0.784510 0.463845 0.051 Uiso 0.38 1 calc R . P C 2
C18' C 0.6560(3) 0.76902(18) 0.73206(10) 0.0226(6) Uani 0.62 1 d . U P C 1
H18' H 0.667437 0.761397 0.761933 0.027 Uiso 0.62 1 calc R . P C 1
C19 C 1.23258(17) 0.57686(12) 0.86895(6) 0.0240(4) Uani 1 1 d . . . . .
H19 H 1.241894 0.577832 0.899164 0.029 Uiso 1 1 calc R . . . .
C19" C 0.2414(8) 0.7663(4) 0.5255(3) 0.0376(16) Uani 0.38 1 d . U P C 2
H19" H 0.173721 0.749948 0.537245 0.045 Uiso 0.38 1 calc R . P C 2
C19' C 0.5575(6) 0.7441(4) 0.70756(18) 0.0199(11) Uani 0.62 1 d . U P C 1
H19' H 0.499095 0.718904 0.720760 0.024 Uiso 0.62 1 calc R . P C 1
C20 C 1.19168(16) 0.63893(11) 0.84689(6) 0.0204(4) Uani 1 1 d . . . . .
H20 H 1.174763 0.681876 0.862301 0.024 Uiso 1 1 calc R . . . .
C20" C 0.3429(7) 0.7709(4) 0.55059(19) 0.0314(12) Uani 0.38 1 d . U P C 2
H20" H 0.343928 0.758601 0.579848 0.038 Uiso 0.38 1 calc R . P C 2
C20' C 0.5441(3) 0.75604(17) 0.66377(12) 0.0204(6) Uani 0.62 1 d . U P C 1
H20' H 0.476385 0.738685 0.647525 0.025 Uiso 0.62 1 calc R . P C 1
C21 C 0.4787(2) 0.60695(12) 0.58789(8) 0.0340(5) Uani 1 1 d . . . . .
H21a H 0.448412 0.627013 0.613719 0.041 Uiso 1 1 calc R . . . .
H21b H 0.457163 0.641142 0.563994 0.041 Uiso 1 1 calc R . . . .
C21' C 0.1281(2) 1.16972(13) 0.65022(10) 0.0431(6) Uani 1 1 d . . . . .
H21c H 0.053589 1.194918 0.642259 0.052 Uiso 1 1 calc R . . . .
H21d H 0.191239 1.205439 0.647468 0.052 Uiso 1 1 calc R . . . .
C22 C 0.6064(2) 0.59993(12) 0.59496(8) 0.0341(5) Uani 1 1 d . . . . .
H22a H 0.637502 0.584287 0.568330 0.041 Uiso 1 1 calc R . . . .
H22b H 0.641298 0.648018 0.603692 0.041 Uiso 1 1 calc R . . . .
C22' C 0.1328(2) 1.14315(14) 0.69447(9) 0.0397(6) Uani 1 1 d . . . . .
H22c H 0.140657 1.185597 0.714231 0.048 Uiso 1 1 calc R . . . .
H22d H 0.060130 1.117077 0.698781 0.048 Uiso 1 1 calc R . . . .
C23 C 0.3080(2) 0.54095(18) 0.57203(11) 0.0519(8) Uani 1 1 d . . . . .
H23a H 0.277843 0.554692 0.598794 0.078 Uiso 1 1 calc GR . . . .
H23b H 0.276250 0.493034 0.562527 0.078 Uiso 1 1 calc GR . . . .
H23c H 0.285533 0.578283 0.550356 0.078 Uiso 1 1 calc GR . . . .
C23' C 0.1148(3) 1.1282(2) 0.57921(10) 0.0655(10) Uani 1 1 d . . . . .
H23d H 0.034634 1.145160 0.574040 0.098 Uiso 1 1 calc GR . . . .
H23e H 0.125690 1.084764 0.561615 0.098 Uiso 1 1 calc GR . . . .
H23f H 0.166970 1.167538 0.571894 0.098 Uiso 1 1 calc GR . . . .
C24 C 0.7550(2) 0.54476(16) 0.64068(10) 0.0457(7) Uani 1 1 d . . . . .
H24a H 0.797652 0.535705 0.615968 0.069 Uiso 1 1 calc GR . . . .
H24b H 0.771434 0.505247 0.661551 0.069 Uiso 1 1 calc GR . . . .
H24c H 0.778990 0.592130 0.653599 0.069 Uiso 1 1 calc GR . . . .
C24' C 0.2363(2) 1.07197(15) 0.74641(8) 0.0421(6) Uani 1 1 d . . . . .
H24d H 0.253790 1.114576 0.765001 0.063 Uiso 1 1 calc GR . . . .
H24e H 0.298343 1.035510 0.751258 0.063 Uiso 1 1 calc GR . . . .
H24f H 0.163088 1.049861 0.752729 0.063 Uiso 1 1 calc GR . . . .
C25 C 0.6919(3) 0.36677(16) 0.59019(8) 0.0446(7) Uani 1 1 d . . . . .
H25a H 0.751494 0.405846 0.593568 0.053 Uiso 1 1 calc R . . . .
H25b H 0.716326 0.329382 0.570101 0.053 Uiso 1 1 calc R . . . .
C25' C 0.17278(18) 0.89609(12) 0.68605(8) 0.0291(5) Uani 1 1 d . . . . .
H25c H 0.127520 0.850149 0.681098 0.035 Uiso 1 1 calc R . . . .
H25d H 0.160565 0.915251 0.714587 0.035 Uiso 1 1 calc R . . . .
C26 C 0.6777(2) 0.33207(13) 0.63217(8) 0.0356(5) Uani 1 1 d . . . . .
H26a H 0.622017 0.290741 0.628541 0.043 Uiso 1 1 calc R . . . .
H26b H 0.752621 0.312692 0.645140 0.043 Uiso 1 1 calc R . . . .
C26' C 0.29800(17) 0.88115(11) 0.68340(7) 0.0245(4) Uani 1 1 d . . . . .
H26c H 0.327889 0.846919 0.706301 0.029 Uiso 1 1 calc R . . . .
H26d H 0.309650 0.858500 0.655643 0.029 Uiso 1 1 calc R . . . .
C27 C 0.5810(4) 0.41760(19) 0.53075(9) 0.0734(12) Uani 1 1 d . . . . .
H27a H 0.640712 0.454742 0.527615 0.110 Uiso 1 1 calc GR . . . .
H27b H 0.505119 0.437891 0.520651 0.110 Uiso 1 1 calc GR . . . .
H27c H 0.596215 0.373912 0.513951 0.110 Uiso 1 1 calc GR . . . .
C27' C 0.0146(2) 0.96038(16) 0.65148(11) 0.0495(7) Uani 1 1 d . . . . .
H27d H -0.025029 0.913452 0.645078 0.074 Uiso 1 1 calc GR . . . .
H27e H -0.008033 0.995865 0.628788 0.074 Uiso 1 1 calc GR . . . .
H27f H -0.006784 0.979553 0.678607 0.074 Uiso 1 1 calc GR . . . .
C28 C 0.6395(2) 0.36438(14) 0.70159(7) 0.0333(5) Uani 1 1 d . . . . .
H28a H 0.589130 0.321461 0.703408 0.050 Uiso 1 1 calc GR . . . .
H28b H 0.613070 0.404455 0.719001 0.050 Uiso 1 1 calc GR . . . .
H28c H 0.718959 0.351023 0.712023 0.050 Uiso 1 1 calc GR . . . .
C28' C 0.47889(17) 0.94057(12) 0.68913(8) 0.0311(5) Uani 1 1 d . . . . .
H28d H 0.506220 0.909707 0.713537 0.047 Uiso 1 1 calc GR . . . .
H28e H 0.516927 0.988764 0.691833 0.047 Uiso 1 1 calc GR . . . .
H28f H 0.497312 0.916688 0.662823 0.047 Uiso 1 1 calc GR . . . .
C29 C 0.3410(3) 0.4447(2) 0.68470(11) 0.0633(8) Uani 1 1 d . U . . .
H29a H 0.359568 0.423324 0.713392 0.076 Uiso 1 1 calc R . . . .
H29b H 0.272133 0.476444 0.685825 0.076 Uiso 1 1 calc R . . . .
C29" C 0.3885(6) 0.9947(5) 0.5761(2) 0.0496(15) Uani 0.46 1 d . U P A 2
H29c H 0.394684 0.989510 0.545248 0.060 Uiso 0.46 1 calc R . P A 2
H29d H 0.435140 0.955423 0.591282 0.060 Uiso 0.46 1 calc R . P A 2
C29' C 0.4351(8) 1.0387(5) 0.5863(2) 0.0505(19) Uani 0.54 1 d . U P A 1
H29e H 0.442161 1.046362 0.555631 0.061 Uiso 0.54 1 calc R . P A 1
H29f H 0.495571 1.003470 0.597484 0.061 Uiso 0.54 1 calc R . P A 1
C30 C 0.3124(3) 0.3883(2) 0.65679(16) 0.0819(11) Uani 1 1 d . U . . .
H30a H 0.338147 0.341325 0.670625 0.098 Uiso 0.6 1 calc R . P B 1
H30b H 0.227157 0.386245 0.651246 0.098 Uiso 0.6 1 calc R . P B 1
H30c H 0.236666 0.400547 0.641242 0.098 Uiso 0.4 1 calc R . P B 2
H30d H 0.300646 0.343677 0.673899 0.098 Uiso 0.4 1 calc R . P B 2
C30" C 0.4322(7) 1.0712(6) 0.5917(3) 0.051(2) Uani 0.46 1 d . U P A 2
H30e H 0.516648 1.074910 0.590333 0.061 Uiso 0.46 1 calc R . P A 2
H30f H 0.393861 1.110276 0.573568 0.061 Uiso 0.46 1 calc R . P A 2
C30' C 0.4503(5) 1.1088(4) 0.6090(2) 0.0447(13) Uani 0.54 1 d . U P A 1
H30g H 0.531303 1.125730 0.609237 0.054 Uiso 0.54 1 calc R . P A 1
H30h H 0.399211 1.146764 0.594605 0.054 Uiso 0.54 1 calc R . P A 1
C31 C 0.4549(3) 0.55007(16) 0.70133(9) 0.0481(7) Uani 1 1 d . U . . .
H31a H 0.385926 0.581350 0.699884 0.072 Uiso 1 1 calc GR . . . .
H31b H 0.519192 0.577991 0.691474 0.072 Uiso 1 1 calc GR . . . .
H31c H 0.475273 0.534219 0.730771 0.072 Uiso 1 1 calc GR . . . .
C31" C 0.2195(9) 0.9240(5) 0.5682(3) 0.065(2) Uani 0.46 1 d . U P A 2
H31d H 0.220350 0.922811 0.537203 0.097 Uiso 0.46 1 calc GR . P A 2
H31e H 0.139411 0.923005 0.575275 0.097 Uiso 0.46 1 calc GR . P A 2
H31f H 0.260976 0.881046 0.580756 0.097 Uiso 0.46 1 calc GR . P A 2
C31' C 0.3034(9) 0.9386(4) 0.5730(2) 0.072(2) Uani 0.54 1 d . U P A 1
H31g H 0.318659 0.940986 0.543047 0.108 Uiso 0.54 1 calc GR . P A 1
H31h H 0.223134 0.923440 0.574718 0.108 Uiso 0.54 1 calc GR . P A 1
H31i H 0.355543 0.902711 0.587992 0.108 Uiso 0.54 1 calc GR . P A 1
C32 C 0.3273(7) 0.3315(6) 0.5940(3) 0.0544(19) Uani 0.6 1 d D U P B 1
H32a H 0.363003 0.286998 0.606988 0.082 Uiso 0.6 1 calc GR . P B 1
H32b H 0.356205 0.339891 0.566286 0.082 Uiso 0.6 1 calc GR . P B 1
H32c H 0.243232 0.325299 0.590078 0.082 Uiso 0.6 1 calc GR . P B 1
C32" C 0.4658(6) 1.1385(4) 0.6540(3) 0.0512(19) Uani 0.46 1 d . U P A 2
H32d H 0.549087 1.128772 0.656294 0.077 Uiso 0.46 1 calc GR . P A 2
H32e H 0.440779 1.144377 0.682468 0.077 Uiso 0.46 1 calc GR . P A 2
H32f H 0.449144 1.183796 0.637573 0.077 Uiso 0.46 1 calc GR . P A 2
C32' C 0.4736(4) 1.1511(3) 0.6797(2) 0.0369(12) Uani 0.54 1 d . U P A 1
H32g H 0.557767 1.145686 0.681900 0.055 Uiso 0.54 1 calc GR . P A 1
H32h H 0.446295 1.144142 0.707727 0.055 Uiso 0.54 1 calc GR . P A 1
H32i H 0.452342 1.200582 0.669095 0.055 Uiso 0.54 1 calc GR . P A 1
C32* C 0.3643(11) 0.3236(9) 0.5857(4) 0.066(3) Uani 0.4 1 d D U P B 2
H32j H 0.325793 0.278281 0.593440 0.099 Uiso 0.4 1 calc GR . P B 2
H32k H 0.434355 0.311120 0.572396 0.099 Uiso 0.4 1 calc GR . P B 2
H32l H 0.312031 0.352018 0.565610 0.099 Uiso 0.4 1 calc GR . P B 2
Li1 Li 0.5167(3) 0.4570(2) 0.62281(13) 0.0300(8) Uani 1 1 d . . . . .
Li1' Li 0.2610(3) 1.0320(2) 0.65034(13) 0.0317(8) Uani 1 1 d . . . . .

loop_
_atom_site_aniso_label
_atom_site_aniso_U_11
_atom_site_aniso_U_22
_atom_site_aniso_U_33
_atom_site_aniso_U_23
_atom_site_aniso_U_13
_atom_site_aniso_U_12
O1 0.0229(8) 0.0289(8) 0.0591(11) 0.0084(8) -0.0006(7) 0.0082(6)
O1' 0.0629(12) 0.0346(10) 0.0452(11) -0.0017(8) 0.0025(9) 0.0262(9)
O2 0.0208(7) 0.0257(8) 0.0432(9) -0.0022(7) 0.0050(6) 0.0014(6)
O2' 0.0316(8) 0.0248(8) 0.0496(10) -0.0030(7) 0.0154(7) 0.0068(6)
O3 0.0685(13) 0.0353(9) 0.0272(9) -0.0069(7) -0.0063(8) 0.0230(9)
O3' 0.0177(7) 0.0235(8) 0.0590(11) -0.0024(7) 0.0007(7) 0.0017(6)
O4 0.0379(9) 0.0315(8) 0.0288(8) 0.0008(7) 0.0038(7) 0.0205(7)
O4' 0.0152(6) 0.0136(6) 0.0462(9) 0.0004(6) 0.0072(6) -0.0009(5)
O5 0.0461(11) 0.0387(10) 0.0911(16) -0.0083(10) 0.0414(11) -0.0016(8)
O5" 0.043(3) 0.036(3) 0.045(3) -0.008(2) 0.025(2) 0.007(2)
O5' 0.067(3) 0.032(2) 0.033(2) -0.0092(17) 0.008(2) 0.022(2)
O6 0.048(3) 0.039(2) 0.0539(19) 0.0042(17) -0.0138(17) -0.0083(17)
O6" 0.026(2) 0.038(3) 0.054(3) 0.008(2) 0.019(2) -0.004(2)
O6' 0.032(2) 0.026(2) 0.044(2) -0.0016(18) 0.021(2) -0.0053(17)
O6* 0.020(2) 0.028(3) 0.078(3) 0.006(2) -0.0244(19) 0.0017(18)
N1 0.0103(7) 0.0155(7) 0.0212(8) -0.0027(6) 0.0028(6) -0.0035(5)
N1" 0.042(3) 0.019(2) 0.025(3) -0.0032(19) 0.003(2) 0.011(2)
N1' 0.0244(15) 0.0200(14) 0.0239(16) -0.0071(12) -0.0002(14) 0.0048(12)
C1 0.0140(8) 0.0153(8) 0.0188(9) -0.0019(7) 0.0027(7) -0.0029(6)
C1" 0.034(4) 0.016(3) 0.024(4) 0.003(4) 0.011(3) 0.003(3)
C1' 0.022(2) 0.025(4) 0.023(2) -0.0043(19) 0.0020(18) -0.0004(19)
C2 0.0088(7) 0.0166(8) 0.0245(9) -0.0040(7) 0.0027(7) -0.0034(6)
C2" 0.026(3) 0.014(2) 0.023(3) -0.0008(19) 0.0057(19) 0.0075(18)
C2' 0.0239(16) 0.0184(14) 0.0185(15) -0.0045(12) -0.0002(12) 0.0048(12)
C3 0.0243(10) 0.0175(9) 0.0256(10) -0.0006(8) 0.0072(8) -0.0013(7)
C3" 0.021(3) 0.016(3) 0.017(4) 0.000(4) -0.002(3) -0.002(2)
C3' 0.0244(19) 0.0247(19) 0.0143(17) 0.0033(14) -0.0030(14) 0.0066(15)
C4 0.0301(11) 0.0289(11) 0.0234(10) -0.0044(8) 0.0090(8) -0.0022(9)
C4" 0.021(2) 0.021(3) 0.021(3) 0.003(2) 0.0011(19) -0.0017(19)
C4' 0.0256(17) 0.0335(19) 0.0192(15) 0.0048(13) 0.0010(12) 0.0037(15)
C5 0.0185(9) 0.0227(10) 0.0308(11) -0.0123(8) 0.0046(8) 0.0007(7)
C5" 0.022(2) 0.023(3) 0.022(3) -0.002(2) -0.0025(18) 0.0010(19)
C5' 0.0254(16) 0.0374(19) 0.0185(15) 0.0016(13) -0.0038(12) 0.0059(14)
C6 0.0145(9) 0.0182(9) 0.0325(11) -0.0037(8) -0.0024(7) 0.0031(7)
C6" 0.016(2) 0.021(2) 0.032(3) -0.001(2) -0.005(2) -0.0011(19)
C6' 0.038(2) 0.035(2) 0.0118(16) 0.0010(15) -0.0033(14) 0.0000(15)
C7 0.0135(8) 0.0192(9) 0.0239(9) -0.0030(7) -0.0003(7) -0.0002(7)
C7' 0.041(3) 0.033(3) 0.018(3) -0.001(3) 0.001(3) -0.007(2)
C8 0.0109(8) 0.0144(8) 0.0185(9) -0.0021(7) 0.0020(6) -0.0023(6)
C8" 0.047(3) 0.027(3) 0.026(3) 0.002(2) 0.010(3) 0.015(3)
C8' 0.0196(16) 0.0216(17) 0.0220(18) -0.0078(13) 0.0004(13) 0.0023(13)
C9 0.0179(8) 0.0090(7) 0.0197(9) -0.0022(6) 0.0049(7) -0.0028(6)
C9' 0.0245(15) 0.0400(17) 0.0174(15) -0.0072(13) 0.0033(12) -0.0010(13)
C10 0.0192(9) 0.0152(9) 0.0324(11) -0.0003(8) 0.0099(8) -0.0021(7)
C10' 0.0313(18) 0.067(2) 0.0348(19) -0.0019(18) 0.0129(15) 0.0110(17)
C11 0.0391(12) 0.0189(10) 0.0335(11) -0.0022(8) 0.0231(10) -0.0030(8)
C11' 0.035(2) 0.095(3) 0.036(2) -0.004(2) 0.0165(17) 0.002(2)
C12 0.0536(14) 0.0217(10) 0.0183(10) -0.0004(8) 0.0104(9) -0.0048(9)
C12" 0.053(3) 0.110(4) 0.043(4) -0.002(4) 0.020(3) -0.012(3)
C13" 0.054(3) 0.085(4) 0.039(4) -0.004(4) 0.011(3) -0.023(3)
C14" 0.052(3) 0.064(3) 0.036(4) -0.007(3) 0.019(3) -0.012(3)
C9" 0.046(3) 0.068(3) 0.029(3) 0.006(3) 0.010(2) 0.006(2)
C10" 0.059(3) 0.095(4) 0.065(4) 0.015(3) 0.029(3) 0.018(3)
C11" 0.062(3) 0.113(4) 0.076(4) 0.008(4) 0.026(3) 0.008(3)
C12' 0.050(2) 0.091(3) 0.034(2) -0.009(2) 0.0144(19) -0.021(2)
C13 0.0353(11) 0.0203(10) 0.0240(10) 0.0008(8) -0.0026(8) -0.0046(8)
C13' 0.056(2) 0.073(3) 0.040(3) -0.005(2) 0.010(2) -0.024(2)
C14 0.0195(9) 0.0160(9) 0.0221(9) -0.0020(7) 0.0033(7) -0.0020(7)
C14' 0.041(2) 0.050(2) 0.024(2) -0.0011(17) 0.0041(17) -0.0077(17)
C15 0.0075(7) 0.0171(8) 0.0223(9) -0.0015(7) -0.0001(6) -0.0028(6)
C15" 0.052(5) 0.018(5) 0.017(3) -0.002(3) 0.009(4) 0.006(5)
C15' 0.021(2) 0.015(2) 0.021(3) -0.003(2) 0.000(2) 0.0054(15)
C16 0.0115(8) 0.0190(9) 0.0227(9) -0.0010(7) 0.0008(7) 0.0001(7)
C16" 0.065(4) 0.030(3) 0.023(3) 0.004(2) 0.008(3) 0.006(3)
C16' 0.0166(14) 0.0161(14) 0.0260(15) -0.0043(12) 0.0028(11) 0.0009(11)
C17 0.0137(8) 0.0181(9) 0.0319(10) -0.0008(8) 0.0019(7) 0.0018(7)
C17" 0.076(10) 0.029(4) 0.017(6) 0.003(6) -0.017(6) 0.007(6)
C17' 0.0182(9) 0.0172(9) 0.0382(12) -0.0038(8) 0.0031(8) 0.0026(7)
C18 0.0150(9) 0.0238(10) 0.0316(11) 0.0059(8) -0.0025(8) 0.0014(7)
C18" 0.064(5) 0.037(4) 0.025(3) -0.010(3) -0.006(3) 0.018(4)
C18' 0.0246(16) 0.0216(15) 0.0213(16) -0.0013(12) 0.0010(12) 0.0046(12)
C19 0.0212(9) 0.0283(10) 0.0213(10) 0.0029(8) -0.0030(7) -0.0030(8)
C19" 0.048(4) 0.036(4) 0.029(3) -0.004(3) 0.001(3) 0.014(3)
C19' 0.0188(19) 0.020(2) 0.022(3) 0.000(3) 0.005(2) -0.0009(14)
C20 0.0168(9) 0.0206(9) 0.0231(10) -0.0030(7) -0.0007(7) -0.0023(7)
C20" 0.047(3) 0.028(3) 0.019(3) -0.001(2) 0.006(2) 0.011(3)
C20' 0.0200(15) 0.0182(15) 0.0226(18) -0.0043(13) -0.0002(12) 0.0008(11)
C21 0.0400(13) 0.0229(11) 0.0401(13) 0.0017(9) 0.0088(10) 0.0122(9)
C21' 0.0415(14) 0.0189(11) 0.0724(19) 0.0038(11) 0.0235(13) 0.0125(10)
C22 0.0366(12) 0.0228(11) 0.0455(14) -0.0028(10) 0.0161(10) 0.0002(9)
C22' 0.0232(11) 0.0374(13) 0.0590(16) -0.0152(12) 0.0071(10) 0.0113(10)
C23 0.0278(13) 0.0554(17) 0.071(2) 0.0220(15) -0.0045(12) 0.0095(12)
C23' 0.083(2) 0.057(2) 0.0518(18) 0.0001(15) -0.0157(16) 0.0345(18)
C24 0.0207(11) 0.0493(16) 0.0664(18) -0.0124(14) 0.0012(11) -0.0036(10)
C24' 0.0472(15) 0.0361(13) 0.0437(14) -0.0088(11) 0.0081(11) -0.0067(11)
C25 0.0563(16) 0.0414(14) 0.0361(13) -0.0093(11) 0.0056(12) 0.0236(12)
C25' 0.0220(10) 0.0214(10) 0.0450(13) -0.0033(9) 0.0091(9) -0.0060(8)
C26 0.0368(13) 0.0272(11) 0.0415(13) -0.0047(10) -0.0023(10) 0.0185(10)
C26' 0.0218(10) 0.0135(9) 0.0386(12) 0.0013(8) 0.0055(8) -0.0020(7)
C27 0.138(4) 0.0512(19) 0.0282(14) -0.0069(13) -0.0047(17) 0.038(2)
C27' 0.0182(11) 0.0391(14) 0.089(2) -0.0147(14) -0.0044(12) 0.0023(10)
C28 0.0262(11) 0.0400(13) 0.0334(12) 0.0055(10) 0.0016(9) 0.0098(9)
C28' 0.0171(10) 0.0238(10) 0.0528(14) 0.0037(10) 0.0064(9) 0.0030(8)
C29 0.0300(14) 0.095(2) 0.0653(19) 0.0186(16) 0.0046(13) -0.0122(15)
C29" 0.045(3) 0.066(5) 0.042(3) 0.005(3) 0.022(3) 0.022(3)
C29' 0.068(4) 0.051(5) 0.036(3) 0.003(3) 0.026(3) 0.028(4)
C30 0.057(2) 0.074(2) 0.121(3) 0.002(2) 0.037(2) -0.0219(18)
C30" 0.039(4) 0.056(6) 0.065(5) 0.023(4) 0.037(4) 0.009(4)
C30' 0.043(3) 0.045(3) 0.050(3) 0.016(3) 0.027(3) 0.016(2)
C31 0.0542(16) 0.0497(15) 0.0424(14) -0.0008(12) 0.0154(12) 0.0201(13)
C31" 0.091(6) 0.050(4) 0.057(5) -0.029(3) 0.026(5) -0.004(4)
C31' 0.142(8) 0.040(3) 0.036(3) -0.011(3) 0.016(4) 0.024(4)
C32 0.038(4) 0.041(3) 0.081(4) -0.002(3) -0.009(3) -0.008(3)
C32" 0.025(3) 0.028(4) 0.103(7) -0.001(4) 0.021(4) 0.000(3)
C32' 0.023(2) 0.025(2) 0.064(3) 0.003(2) 0.008(2) -0.0065(17)
C32* 0.046(7) 0.044(5) 0.097(7) -0.004(5) -0.044(6) -0.015(6)
Li1 0.0258(18) 0.0247(18) 0.038(2) -0.0011(15) -0.0053(15) 0.0032(14)
Li1' 0.0316(19) 0.0210(17) 0.045(2) 0.0008(16) 0.0158(17) 0.0076(14)

loop_
_geom_bond_atom_site_label_1
_geom_bond_atom_site_label_2
_geom_bond_distance
_geom_bond_site_symmetry_2
_geom_bond_publ_flag
O1 C21 1.418(3) . ?
O1 C23 1.423(3) . ?
O1 Li1 2.183(4) . ?
O1' C21' 1.405(3) . ?
O1' C23' 1.430(4) . ?
O1' Li1' 2.111(4) . ?
O2 C22 1.425(3) . ?
O2 C24 1.428(3) . ?
O2 Li1 2.118(4) . ?
O2' C22' 1.408(3) . ?
O2' C24' 1.417(3) . ?
O2' Li1' 2.098(4) . ?
O3 C25 1.436(3) . ?
O3 C27 1.421(3) . ?
O3 Li1 2.080(4) . ?
O3' C25' 1.421(3) . ?
O3' C27' 1.431(3) . ?
O3' Li1' 2.098(4) . ?
O4 C26 1.430(3) . ?
O4 C28 1.416(3) . ?
O4 Li1 2.114(4) . ?
O4' C26' 1.428(2) . ?
O4' C28' 1.426(2) . ?
O4' Li1' 2.146(4) . ?
O5 C29 1.386(3) . ?
O5 C31 1.382(4) . ?
O5 Li1 2.102(4) . ?
O5" C29" 1.390(8) . ?
O5" C31" 1.410(9) . ?
O5" Li1' 2.243(7) . ?
O5' C29' 1.448(11) . ?
O5' C31' 1.428(8) . ?
O5' Li1' 2.079(6) . ?
O6 C30 1.291(6) . ?
O6 C32 1.414(7) . ?
O6 Li1 2.206(6) . ?
O6" C30" 1.383(12) . ?
O6" C32" 1.404(9) . ?
O6" Li1' 2.018(6) . ?
O6' C30' 1.420(7) . ?
O6' C32' 1.409(7) . ?
O6' Li1' 2.224(6) . ?
O6* C30 1.550(8) . ?
O6* C32* 1.435(8) . ?
O6* Li1 2.166(7) . ?
N1 C1 1.325(2) . ?
N1 C8 1.338(2) . ?
N1" C1" 1.284(15) . ?
N1" C8" 1.337(9) . ?
N1' C1' 1.319(9) . ?
N1' C8' 1.347(5) . ?
C1 C2 1.441(2) . ?
C1" C2" 1.443(10) . ?
C1' C2' 1.443(6) . ?
C2 C3 1.410(3) . ?
C2 C7 1.411(3) . ?
C2" C3" 1.393(12) . ?
C2" C17' 1.516(6) . ?
C2' C3' 1.404(5) . ?
C2' C7' 1.404(9) . ?
C3 C4 1.387(3) . ?
C3" C4" 1.408(9) . ?
C3' C4' 1.389(6) . ?
C4 C5 1.390(3) . ?
C4" C5" 1.388(7) . ?
C4' C5' 1.395(5) . ?
C5 C6 1.388(3) . ?
C5" C6" 1.404(8) . ?
C5' C6' 1.380(5) . ?
C6 C7 1.385(3) . ?
C6" C17' 1.265(6) . ?
C6' C7' 1.402(12) . ?
C8 C9 1.486(2) . ?
C8 C15 1.453(2) . ?
C8" C9" 1.531(10) . ?
C8" C15" 1.451(15) . ?
C8' C9' 1.485(5) . ?
C8' C15' 1.473(6) . ?
C9 C10 1.406(3) . ?
C9 C14 1.397(3) . ?
C9' C10' 1.384(5) . ?
C9' C14' 1.371(7) . ?
C10 C11 1.385(3) . ?
C10' C11' 1.399(6) . ?
C11 C12 1.379(3) . ?
C11' C12' 1.422(9) . ?
C12 C13 1.387(3) . ?
C12" C13" 1.3900 . ?
C12" C11" 1.3900 . ?
C13" C14" 1.3900 . ?
C14" C9" 1.3900 . ?
C9" C10" 1.3900 . ?
C10" C11" 1.3900 . ?
C12' C13' 1.369(9) . ?
C13 C14 1.388(3) . ?
C13' C14' 1.412(7) . ?
C15 C16 1.412(3) . ?
C15 C20 1.414(3) . ?
C15" C16" 1.415(15) . ?
C15" C20" 1.397(15) . ?
C15' C16' 1.395(8) . ?
C15' C20' 1.410(7) . ?
C16 C17 1.388(3) . ?
C16" C17" 1.39(2) . ?
C16' C17' 1.317(4) . ?
C17 C18 1.386(3) . ?
C17" C18" 1.348(19) . ?
C17' C18' 1.416(4) . ?
C18 C19 1.387(3) . ?
C18" C19" 1.429(11) . ?
C18' C19' 1.392(7) . ?
C19 C20 1.384(3) . ?
C19" C20" 1.357(11) . ?
C19' C20' 1.393(5) . ?
C21 C22 1.486(3) . ?
C21' C22' 1.475(4) . ?
C25 C26 1.493(4) . ?
C25' C26' 1.492(3) . ?
C29 C30 1.371(6) . ?
C29" C30" 1.542(13) . ?
C29' C30' 1.461(9) . ?

loop_
_geom_angle_atom_site_label_1
_geom_angle_atom_site_label_2
_geom_angle_atom_site_label_3
_geom_angle
_geom_angle_site_symmetry_1
_geom_angle_site_symmetry_3
_geom_angle_publ_flag
C21 O1 C23 110.22(19) . . ?
C21 O1 Li1 108.33(17) . . ?
C23 O1 Li1 121.27(19) . . ?
C21' O1' C23' 112.5(2) . . ?
C21' O1' Li1' 111.8(2) . . ?
C23' O1' Li1' 128.0(2) . . ?
C22 O2 C24 111.76(19) . . ?
C22 O2 Li1 112.01(17) . . ?
C24 O2 Li1 127.78(18) . . ?
C22' O2' C24' 110.90(19) . . ?
C22' O2' Li1' 112.58(19) . . ?
C24' O2' Li1' 127.08(18) . . ?
C25 O3 Li1 108.85(17) . . ?
C27 O3 C25 111.2(2) . . ?
C27 O3 Li1 127.76(19) . . ?
C25' O3' C27' 111.20(19) . . ?
C25' O3' Li1' 111.92(17) . . ?
C27' O3' Li1' 125.39(18) . . ?
C26 O4 Li1 110.41(17) . . ?
C28 O4 C26 111.69(17) . . ?
C28 O4 Li1 130.32(17) . . ?
C26' O4' Li1' 109.47(16) . . ?
C28' O4' C26' 111.29(15) . . ?
C28' O4' Li1' 124.03(16) . . ?
C29 O5 Li1 115.6(2) . . ?
C31 O5 C29 116.6(2) . . ?
C31 O5 Li1 127.7(2) . . ?
C29" O5" C31" 113.4(6) . . ?
C29" O5" Li1' 107.7(5) . . ?
C31" O5" Li1' 124.1(5) . . ?
C29' O5' Li1' 115.7(4) . . ?
C31' O5' C29' 112.2(6) . . ?
C31' O5' Li1' 120.1(5) . . ?
C30 O6 C32 113.1(6) . . ?
C30 O6 Li1 114.2(3) . . ?
C32 O6 Li1 125.3(5) . . ?
C30" O6" C32" 112.3(7) . . ?
C30" O6" Li1' 118.4(6) . . ?
C32" O6" Li1' 126.0(5) . . ?
C30' O6' Li1' 109.6(4) . . ?
C32' O6' C30' 112.5(5) . . ?
C32' O6' Li1' 132.8(3) . . ?
C30 O6* Li1 105.4(3) . . ?
C32* O6* C30 125.7(7) . . ?
C32* O6* Li1 121.0(8) . . ?
C1 N1 C8 125.90(16) . . ?
C1" N1" C8" 123.9(8) . . ?
C1' N1' C8' 124.9(4) . . ?
N1 C1 C2 120.97(17) . . ?
N1" C1" C2" 123.8(9) . . ?
N1' C1' C2' 120.5(6) . . ?
C3 C2 C1 122.89(17) . . ?
C3 C2 C7 116.63(17) . . ?
C7 C2 C1 120.47(17) . . ?
C1" C2" C17' 123.9(7) . . ?
C3" C2" C1" 121.4(8) . . ?
C3" C2" C17' 114.7(5) . . ?
C3' C2' C1' 123.0(4) . . ?
C7' C2' C1' 120.2(6) . . ?
C7' C2' C3' 116.8(5) . . ?
C4 C3 C2 121.08(19) . . ?
C2" C3" C4" 120.4(8) . . ?
C4' C3' C2' 121.3(4) . . ?
C3 C4 C5 121.15(19) . . ?
C5" C4" C3" 121.1(6) . . ?
C3' C4' C5' 121.2(4) . . ?
C6 C5 C4 118.76(18) . . ?
C4" C5" C6" 119.0(5) . . ?
C6' C5' C4' 118.4(3) . . ?
C7 C6 C5 120.51(18) . . ?
C17' C6" C5" 121.6(5) . . ?
C5' C6' C7' 120.7(5) . . ?
C6 C7 C2 121.83(18) . . ?
C6' C7' C2' 121.6(7) . . ?
N1 C8 C9 122.68(16) . . ?
N1 C8 C15 117.62(16) . . ?
C15 C8 C9 119.65(15) . . ?
N1" C8" C9" 119.8(7) . . ?
N1" C8" C15" 119.5(9) . . ?
C15" C8" C9" 120.5(7) . . ?
N1' C8' C9' 122.7(3) . . ?
N1' C8' C15' 117.1(4) . . ?
C15' C8' C9' 120.2(4) . . ?
C10 C9 C8 121.44(17) . . ?
C14 C9 C8 121.55(16) . . ?
C14 C9 C10 117.01(17) . . ?
C10' C9' C8' 121.4(4) . . ?
C14' C9' C8' 121.4(4) . . ?
C14' C9' C10' 117.2(4) . . ?
C11 C10 C9 121.28(19) . . ?
C9' C10' C11' 120.8(5) . . ?
C12 C11 C10 120.51(19) . . ?
C10' C11' C12' 120.5(5) . . ?
C11 C12 C13 119.5(2) . . ?
C13" C12" C11" 120.0 . . ?
C14" C13" C12" 120.0 . . ?
C13" C14" C9" 120.0 . . ?
C14" C9" C8" 122.4(5) . . ?
C14" C9" C10" 120.0 . . ?
C10" C9" C8" 116.8(5) . . ?
C11" C10" C9" 120.0 . . ?
C10" C11" C12" 120.0 . . ?
C13' C12' C11' 119.1(5) . . ?
C12 C13 C14 120.0(2) . . ?
C12' C13' C14' 117.9(6) . . ?
C13 C14 C9 121.66(18) . . ?
C9' C14' C13' 124.3(5) . . ?
C16 C15 C8 122.79(17) . . ?
C16 C15 C20 116.00(17) . . ?
C20 C15 C8 121.15(16) . . ?
C16" C15" C8" 121.3(10) . . ?
C20" C15" C8" 122.1(11) . . ?
C20" C15" C16" 116.5(10) . . ?
C16' C15' C8' 122.3(5) . . ?
C16' C15' C20' 117.2(4) . . ?
C20' C15' C8' 120.4(5) . . ?
C17 C16 C15 121.80(18) . . ?
C17" C16" C15" 120.1(10) . . ?
C17' C16' C15' 120.7(3) . . ?
C18 C17 C16 120.99(18) . . ?
C18" C17" C16" 122.8(10) . . ?
C6" C17' C2" 123.1(3) . . ?
C16' C17' C18' 124.5(2) . . ?
C17 C18 C19 118.31(18) . . ?
C17" C18" C19" 117.6(10) . . ?
C19' C18' C17' 115.8(3) . . ?
C20 C19 C18 121.32(19) . . ?
C20" C19" C18" 120.2(8) . . ?
C18' C19' C20' 120.4(5) . . ?
C19 C20 C15 121.57(18) . . ?
C19" C20" C15" 122.7(8) . . ?
C19' C20' C15' 121.4(4) . . ?
O1 C21 C22 108.76(17) . . ?
O1' C21' C22' 109.0(2) . . ?
O2 C22 C21 108.45(18) . . ?
O2' C22' C21' 110.21(19) . . ?
O3 C25 C26 107.6(2) . . ?
O3' C25' C26' 107.63(17) . . ?
O4 C26 C25 107.32(19) . . ?
O4' C26' C25' 107.29(16) . . ?
C30 C29 O5 116.3(3) . . ?
O5" C29" C30" 107.4(6) . . ?
O5' C29' C30' 108.9(6) . . ?
O6 C30 C29 115.5(3) . . ?
C29 C30 O6* 120.1(3) . . ?
O6" C30" C29" 107.6(6) . . ?
O6' C30' C29' 108.3(6) . . ?
O1 Li1 O6 89.75(17) . . ?
O2 Li1 O1 77.84(14) . . ?
O2 Li1 O6 161.6(2) . . ?
O2 Li1 O6* 175.6(3) . . ?
O3 Li1 O1 92.68(17) . . ?
O3 Li1 O2 99.56(18) . . ?
O3 Li1 O4 79.55(14) . . ?
O3 Li1 O5 164.5(2) . . ?
O3 Li1 O6 94.5(2) . . ?
O3 Li1 O6* 84.4(2) . . ?
O4 Li1 O1 166.1(2) . . ?
O4 Li1 O2 92.04(15) . . ?
O4 Li1 O6 102.2(2) . . ?
O4 Li1 O6* 86.7(2) . . ?
O5 Li1 O1 96.25(17) . . ?
O5 Li1 O2 94.68(17) . . ?
O5 Li1 O4 93.97(17) . . ?
O5 Li1 O6 72.94(18) . . ?
O5 Li1 O6* 81.2(2) . . ?
O6* Li1 O1 104.1(2) . . ?
O1' Li1' O4' 167.3(2) . . ?
O1' Li1' O5" 87.5(2) . . ?
O1' Li1' O6' 100.2(2) . . ?
O2' Li1' O1' 77.94(14) . . ?
O2' Li1' O3' 99.03(17) . . ?
O2' Li1' O4' 93.70(18) . . ?
O2' Li1' O5" 165.1(3) . . ?
O2' Li1' O6' 85.55(19) . . ?
O3' Li1' O1' 93.74(17) . . ?
O3' Li1' O4' 78.01(14) . . ?
O3' Li1' O5" 85.2(2) . . ?
O3' Li1' O6' 166.0(2) . . ?
O4' Li1' O5" 101.2(2) . . ?
O4' Li1' O6' 88.5(2) . . ?
O5' Li1' O1' 92.5(2) . . ?
O5' Li1' O2' 157.3(3) . . ?
O5' Li1' O3' 102.1(2) . . ?
O5' Li1' O4' 98.6(2) . . ?
O5' Li1' O6' 75.8(2) . . ?
O6" Li1' O1' 98.8(2) . . ?
O6" Li1' O2' 102.2(3) . . ?
O6" Li1' O3' 157.1(3) . . ?
O6" Li1' O4' 92.2(2) . . ?
O6" Li1' O5" 76.4(3) . . ?

_shelx_fab_file                  
;
 2 0 0 25.16 0.00
 3 0 0 -1.98 0.00
 4 0 0 -9.41 0.00
 5 0 0 -5.86 0.00
 6 0 0 -0.48 0.00
 7 0 0 0.85 0.00
 8 0 0 0.44 0.00
 9 0 0 0.83 0.00
 10 0 0 1.33 0.00
 11 0 0 1.13 0.00
 12 0 0 0.24 0.00
 13 0 0 -0.42 0.00
 14 0 0 -0.22 0.00
 15 0 0 0.37 0.00
 2 1 0 -23.78 0.00
 3 1 0 -14.18 0.00
 4 1 0 -3.25 0.00
 5 1 0 3.20 0.00
 6 1 0 3.56 0.00
 7 1 0 1.48 0.00
 8 1 0 0.65 0.00
 9 1 0 0.75 0.00
 10 1 0 0.54 0.00
 11 1 0 -0.13 0.00
 12 1 0 -0.47 0.00
 13 1 0 -0.06 0.00
 14 1 0 0.45 0.00
 15 1 0 0.35 0.00
 2 2 0 18.32 0.00
 3 2 0 7.69 0.00
 4 2 0 1.74 0.00
 5 2 0 -0.50 0.00
 6 2 0 -0.10 0.00
 7 2 0 0.36 0.00
 8 2 0 0.43 0.00
 9 2 0 0.48 0.00
 10 2 0 0.39 0.00
 11 2 0 0.17 0.00
 12 2 0 0.03 0.00
 13 2 0 0.06 0.00
 14 2 0 0.17 0.00
 15 2 0 0.28 0.00
 1 3 0 -24.66 0.00
 2 3 0 -28.51 0.00
 3 3 0 -18.31 0.00
 4 3 0 -5.25 0.00
 5 3 0 4.41 0.00
 6 3 0 5.83 0.00
 7 3 0 2.90 0.00
 8 3 0 1.28 0.00
 9 3 0 1.00 0.00
 10 3 0 0.67 0.00
 11 3 0 0.03 0.00
 12 3 0 -0.15 0.00
 13 3 0 0.33 0.00
 14 3 0 0.70 0.00
 0 4 0 -13.91 0.00
 1 4 0 -6.80 0.00
 2 4 0 5.91 0.00
 3 4 0 12.56 0.00
 4 4 0 10.86 0.00
 5 4 0 4.62 0.00
 6 4 0 0.13 0.00
 7 4 0 -0.52 0.00
 8 4 0 -0.22 0.00
 9 4 0 -0.22 0.00
 10 4 0 -0.23 0.00
 11 4 0 -0.32 0.00
 12 4 0 -0.26 0.00
 13 4 0 -0.07 0.00
 14 4 0 0.00 0.00
 1 5 0 -1.19 0.00
 2 5 0 -1.71 0.00
 3 5 0 -2.94 0.00
 4 5 0 -2.31 0.00
 5 5 0 1.16 0.00
 6 5 0 3.17 0.00
 7 5 0 2.44 0.00
 8 5 0 1.31 0.00
 9 5 0 0.73 0.00
 10 5 0 0.29 0.00
 11 5 0 0.06 0.00
 12 5 0 0.24 0.00
 13 5 0 0.31 0.00
 14 5 0 0.16 0.00
 0 6 0 -9.69 0.00
 1 6 0 -6.42 0.00
 2 6 0 -0.95 0.00
 3 6 0 3.15 0.00
 4 6 0 5.11 0.00
 5 6 0 3.01 0.00
 6 6 0 -0.03 0.00
 7 6 0 -0.91 0.00
 8 6 0 -1.10 0.00
 9 6 0 -0.92 0.00
 10 6 0 -0.30 0.00
 11 6 0 -0.02 0.00
 12 6 0 -0.31 0.00
 13 6 0 -0.65 0.00
 14 6 0 -0.43 0.00
 1 7 0 0.69 0.00
 2 7 0 0.88 0.00
 3 7 0 0.35 0.00
 4 7 0 -0.78 0.00
 5 7 0 -0.50 0.00
 6 7 0 1.01 0.00
 7 7 0 1.23 0.00
 8 7 0 0.86 0.00
 9 7 0 0.91 0.00
 10 7 0 0.58 0.00
 11 7 0 0.10 0.00
 12 7 0 -0.19 0.00
 13 7 0 -0.40 0.00
 14 7 0 -0.35 0.00
 0 8 0 -6.01 0.00
 1 8 0 -4.61 0.00
 2 8 0 -2.25 0.00
 3 8 0 -0.15 0.00
 4 8 0 1.52 0.00
 5 8 0 1.20 0.00
 6 8 0 -0.24 0.00
 7 8 0 -0.66 0.00
 8 8 0 -0.51 0.00
 9 8 0 -0.76 0.00
 10 8 0 -1.03 0.00
 11 8 0 -0.79 0.00
 12 8 0 -0.49 0.00
 13 8 0 -0.26 0.00
 14 8 0 0.12 0.00
 1 9 0 -0.33 0.00
 2 9 0 -0.64 0.00
 3 9 0 -0.60 0.00
 4 9 0 -1.12 0.00
 5 9 0 -0.91 0.00
 6 9 0 0.47 0.00
 7 9 0 0.69 0.00
 8 9 0 0.16 0.00
 9 9 0 0.02 0.00
 10 9 0 0.12 0.00
 11 9 0 0.40 0.00
 12 9 0 0.34 0.00
 13 9 0 0.03 0.00
 0 10 0 -9.42 0.00
 1 10 0 -7.43 0.00
 2 10 0 -3.39 0.00
 3 10 0 -0.37 0.00
 4 10 0 0.98 0.00
 5 10 0 0.81 0.00
 6 10 0 -0.57 0.00
 7 10 0 -1.03 0.00
 8 10 0 -0.43 0.00
 9 10 0 -0.48 0.00
 10 10 0 -0.65 0.00
 11 10 0 -0.39 0.00
 12 10 0 -0.19 0.00
 13 10 0 0.06 0.00
 1 11 0 4.35 0.00
 2 11 0 4.48 0.00
 3 11 0 2.03 0.00
 4 11 0 -0.14 0.00
 5 11 0 -0.70 0.00
 6 11 0 0.16 0.00
 7 11 0 0.78 0.00
 8 11 0 0.63 0.00
 9 11 0 0.28 0.00
 10 11 0 0.03 0.00
 11 11 0 -0.06 0.00
 12 11 0 0.16 0.00
 13 11 0 0.46 0.00
 0 12 0 -2.45 0.00
 1 12 0 -3.45 0.00
 2 12 0 -4.37 0.00
 3 12 0 -3.24 0.00
 4 12 0 -0.98 0.00
 5 12 0 0.39 0.00
 6 12 0 -0.19 0.00
 7 12 0 -1.02 0.00
 8 12 0 -1.18 0.00
 9 12 0 -1.19 0.00
 10 12 0 -0.53 0.00
 11 12 0 0.25 0.00
 12 12 0 0.37 0.00
 1 13 0 2.37 0.00
 2 13 0 3.61 0.00
 3 13 0 3.42 0.00
 4 13 0 2.07 0.00
 5 13 0 0.33 0.00
 6 13 0 -0.41 0.00
 7 13 0 0.02 0.00
 8 13 0 0.81 0.00
 9 13 0 1.59 0.00
 10 13 0 1.31 0.00
 11 13 0 -0.04 0.00
 12 13 0 -0.53 0.00
 0 14 0 1.21 0.00
 1 14 0 -0.09 0.00
 2 14 0 -2.31 0.00
 3 14 0 -3.37 0.00
 4 14 0 -2.70 0.00
 5 14 0 -1.00 0.00
 6 14 0 0.10 0.00
 7 14 0 0.19 0.00
 8 14 0 -0.16 0.00
 9 14 0 -0.79 0.00
 10 14 0 -1.11 0.00
 11 14 0 -0.64 0.00
 12 14 0 0.01 0.00
 1 15 0 -0.33 0.00
 2 15 0 0.49 0.00
 3 15 0 1.71 0.00
 4 15 0 2.38 0.00
 5 15 0 1.86 0.00
 6 15 0 0.68 0.00
 7 15 0 -0.09 0.00
 8 15 0 -0.16 0.00
 9 15 0 0.54 0.00
 10 15 0 0.98 0.00
 11 15 0 0.47 0.00
 0 16 0 -0.14 0.00
 1 16 0 0.06 0.00
 2 16 0 -0.11 0.00
 3 16 0 -1.15 0.00
 4 16 0 -1.95 0.00
 5 16 0 -1.63 0.00
 6 16 0 -0.76 0.00
 7 16 0 -0.09 0.00
 8 16 0 0.41 0.00
 9 16 0 0.34 0.00
 10 16 0 -0.32 0.00
 11 16 0 -0.47 0.00
 1 17 0 0.36 0.00
 2 17 0 -0.07 0.00
 3 17 0 -0.23 0.00
 4 17 0 0.84 0.00
 5 17 0 1.69 0.00
 6 17 0 1.32 0.00
 7 17 0 0.56 0.00
 8 17 0 -0.19 0.00
 9 17 0 -0.54 0.00
 10 17 0 -0.21 0.00
 0 18 0 0.17 0.00
 1 18 0 -0.01 0.00
 2 18 0 -0.22 0.00
 3 18 0 -0.12 0.00
 4 18 0 -0.35 0.00
 5 18 0 -1.18 0.00
 6 18 0 -1.51 0.00
 7 18 0 -1.15 0.00
 8 18 0 -0.52 0.00
 9 18 0 0.07 0.00
 1 19 0 0.19 0.00
 2 19 0 -0.05 0.00
 3 19 0 -0.29 0.00
 4 19 0 -0.22 0.00
 5 19 0 -0.01 0.00
 6 19 0 0.22 0.00
 7 19 0 0.44 0.00
 8 19 0 0.42 0.00
 0 20 0 0.50 0.00
 1 20 0 0.17 0.00
 2 20 0 -0.09 0.00
 3 20 0 0.18 0.00
 4 20 0 -0.08 0.00
 5 20 0 -0.90 0.00
 6 20 0 -1.01 0.00
 7 20 0 -0.63 0.00
 8 20 0 -0.41 0.00
 1 21 0 -0.32 0.00
 2 21 0 -0.10 0.00
 3 21 0 -0.04 0.00
 4 21 0 -0.53 0.00
 5 21 0 -0.58 0.00
 6 21 0 -0.18 0.00
 0 22 0 0.13 0.00
 1 22 0 0.30 0.00
 2 22 0 0.56 0.00
 3 22 0 0.41 0.00
 4 22 0 -0.09 0.00
 5 22 0 -0.35 0.00
 1 23 0 -0.06 0.00
 2 23 0 -0.05 0.00
 3 23 0 -0.27 0.00
 -15 1 1 0.47 0.00
 -14 1 1 -0.01 0.00
 -13 1 1 -0.32 0.00
 -12 1 1 0.02 0.00
 -11 1 1 0.73 0.00
 -10 1 1 1.07 0.00
 -9 1 1 0.79 0.00
 -8 1 1 0.60 0.00
 -7 1 1 1.06 0.00
 -6 1 1 0.08 0.00
 -5 1 1 -3.89 0.00
 -4 1 1 -6.11 0.00
 -3 1 1 -0.45 0.00
 -2 1 1 19.97 0.00
 2 1 1 25.82 0.00
 3 1 1 2.60 0.00
 4 1 1 -5.63 0.00
 5 1 1 -4.39 0.00
 6 1 1 -0.68 0.00
 7 1 1 0.44 0.00
 8 1 1 0.35 0.00
 9 1 1 0.66 0.00
 10 1 1 0.96 0.00
 11 1 1 0.86 0.00
 12 1 1 0.33 0.00
 13 1 1 -0.17 0.00
 14 1 1 -0.14 0.00
 15 1 1 0.24 0.00
 -15 2 1 -0.48 0.00
 -14 2 1 -0.72 0.00
 -13 2 1 -0.07 0.00
 -12 2 1 0.62 0.00
 -11 2 1 0.25 0.00
 -10 2 1 -0.73 0.00
 -9 2 1 -1.12 0.00
 -8 2 1 -1.01 0.00
 -7 2 1 -2.36 0.00
 -6 2 1 -5.85 0.00
 -5 2 1 -5.56 0.00
 -4 2 1 4.06 0.00
 -3 2 1 20.24 0.00
 -2 2 1 35.65 0.00
 -1 2 1 34.11 0.00
 1 2 1 -24.63 0.00
 2 2 1 -31.72 0.00
 3 2 1 -20.61 0.00
 4 2 1 -5.81 0.00
 5 2 1 4.16 0.00
 6 2 1 5.37 0.00
 7 2 1 2.54 0.00
 8 2 1 1.14 0.00
 9 2 1 1.06 0.00
 10 2 1 0.83 0.00
 11 2 1 0.05 0.00
 12 2 1 -0.39 0.00
 13 2 1 0.09 0.00
 14 2 1 0.70 0.00
 -14 3 1 0.34 0.00
 -13 3 1 0.21 0.00
 -12 3 1 -0.25 0.00
 -11 3 1 -0.45 0.00
 -10 3 1 -0.19 0.00
 -9 3 1 0.08 0.00
 -8 3 1 0.26 0.00
 -7 3 1 0.05 0.00
 -6 3 1 0.16 0.00
 -5 3 1 3.11 0.00
 -4 3 1 9.12 0.00
 -3 3 1 13.99 0.00
 -2 3 1 13.77 0.00
 -1 3 1 9.58 0.00
 0 3 1 6.33 0.00
 1 3 1 7.16 0.00
 2 3 1 10.28 0.00
 3 3 1 11.21 0.00
 4 3 1 7.80 0.00
 5 3 1 2.75 0.00
 6 3 1 -0.05 0.00
 7 3 1 -0.22 0.00
 8 3 1 0.20 0.00
 9 3 1 0.21 0.00
 10 3 1 -0.04 0.00
 11 3 1 -0.20 0.00
 12 3 1 -0.05 0.00
 13 3 1 0.17 0.00
 14 3 1 0.14 0.00
 -14 4 1 -0.41 0.00
 -13 4 1 -0.50 0.00
 -12 4 1 -0.22 0.00
 -11 4 1 -0.04 0.00
 -10 4 1 -0.38 0.00
 -9 4 1 -0.73 0.00
 -8 4 1 -1.09 0.00
 -7 4 1 -2.54 0.00
 -6 4 1 -4.66 0.00
 -5 4 1 -2.87 0.00
 -4 4 1 4.25 0.00
 -3 4 1 11.21 0.00
 -2 4 1 15.46 0.00
 -1 4 1 13.79 0.00
 0 4 1 2.15 0.00
 1 4 1 -9.75 0.00
 2 4 1 -12.26 0.00
 3 4 1 -9.27 0.00
 4 4 1 -3.59 0.00
 5 4 1 2.72 0.00
 6 4 1 4.65 0.00
 7 4 1 3.07 0.00
 8 4 1 1.56 0.00
 9 4 1 0.81 0.00
 10 4 1 0.44 0.00
 11 4 1 0.21 0.00
 12 4 1 0.25 0.00
 13 4 1 0.44 0.00
 14 4 1 0.50 0.00
 -14 5 1 -0.25 0.00
 -13 5 1 -0.44 0.00
 -12 5 1 -0.39 0.00
 -11 5 1 -0.19 0.00
 -10 5 1 -0.20 0.00
 -9 5 1 -0.56 0.00
 -8 5 1 -0.69 0.00
 -7 5 1 -0.81 0.00
 -6 5 1 0.02 0.00
 -5 5 1 4.48 0.00
 -4 5 1 9.49 0.00
 -3 5 1 9.58 0.00
 -2 5 1 3.23 0.00
 -1 5 1 -8.33 0.00
 0 5 1 -15.56 0.00
 1 5 1 -10.23 0.00
 2 5 1 0.22 0.00
 3 5 1 6.87 0.00
 4 5 1 7.90 0.00
 5 5 1 3.96 0.00
 6 5 1 0.07 0.00
 7 5 1 -0.80 0.00
 8 5 1 -0.86 0.00
 9 5 1 -0.70 0.00
 10 5 1 -0.18 0.00
 11 5 1 0.00 0.00
 12 5 1 -0.19 0.00
 13 5 1 -0.42 0.00
 14 5 1 -0.37 0.00
 -14 6 1 0.09 0.00
 -13 6 1 -0.08 0.00
 -12 6 1 -0.07 0.00
 -11 6 1 0.09 0.00
 -10 6 1 -0.31 0.00
 -9 6 1 -0.81 0.00
 -8 6 1 -1.00 0.00
 -7 6 1 -1.65 0.00
 -6 6 1 -1.71 0.00
 -5 6 1 0.27 0.00
 -4 6 1 1.92 0.00
 -3 6 1 0.58 0.00
 -2 6 1 -2.04 0.00
 -1 6 1 -2.76 0.00
 0 6 1 -1.00 0.00
 1 6 1 1.56 0.00
 2 6 1 2.53 0.00
 3 6 1 1.00 0.00
 4 6 1 -0.57 0.00
 5 6 1 0.31 0.00
 6 6 1 1.93 0.00
 7 6 1 1.98 0.00
 8 6 1 1.30 0.00
 9 6 1 0.93 0.00
 10 6 1 0.50 0.00
 11 6 1 0.11 0.00
 12 6 1 -0.07 0.00
 13 6 1 -0.25 0.00
 14 6 1 -0.24 0.00
 -14 7 1 -0.28 0.00
 -13 7 1 -0.54 0.00
 -12 7 1 -0.31 0.00
 -11 7 1 -0.31 0.00
 -10 7 1 -0.70 0.00
 -9 7 1 -0.96 0.00
 -8 7 1 -0.93 0.00
 -7 7 1 -0.88 0.00
 -6 7 1 -0.16 0.00
 -5 7 1 2.07 0.00
 -4 7 1 2.81 0.00
 -3 7 1 0.26 0.00
 -2 7 1 -2.57 0.00
 -1 7 1 -4.74 0.00
 0 7 1 -5.34 0.00
 1 7 1 -3.27 0.00
 2 7 1 -1.22 0.00
 3 7 1 0.50 0.00
 4 7 1 2.30 0.00
 5 7 1 1.71 0.00
 6 7 1 -0.03 0.00
 7 7 1 -0.71 0.00
 8 7 1 -1.00 0.00
 9 7 1 -1.02 0.00
 10 7 1 -0.66 0.00
 11 7 1 -0.37 0.00
 12 7 1 -0.43 0.00
 13 7 1 -0.52 0.00
 14 7 1 -0.16 0.00
 -14 8 1 0.32 0.00
 -13 8 1 0.29 0.00
 -12 8 1 -0.01 0.00
 -11 8 1 -0.26 0.00
 -10 8 1 -0.45 0.00
 -9 8 1 -0.55 0.00
 -8 8 1 -0.36 0.00
 -7 8 1 -0.65 0.00
 -6 8 1 -0.39 0.00
 -5 8 1 0.93 0.00
 -4 8 1 0.91 0.00
 -3 8 1 0.42 0.00
 -2 8 1 1.13 0.00
 -1 8 1 1.45 0.00
 0 8 1 0.64 0.00
 1 8 1 -0.77 0.00
 2 8 1 -1.30 0.00
 3 8 1 -0.73 0.00
 4 8 1 -0.94 0.00
 5 8 1 -0.69 0.00
 6 8 1 0.68 0.00
 7 8 1 0.86 0.00
 8 8 1 0.47 0.00
 9 8 1 0.58 0.00
 10 8 1 0.53 0.00
 11 8 1 0.38 0.00
 12 8 1 0.03 0.00
 13 8 1 -0.36 0.00
 14 8 1 -0.38 0.00
 -13 9 1 -0.01 0.00
 -12 9 1 -0.33 0.00
 -11 9 1 -0.80 0.00
 -10 9 1 -1.12 0.00
 -9 9 1 -0.57 0.00
 -8 9 1 -0.16 0.00
 -7 9 1 -0.70 0.00
 -6 9 1 -0.52 0.00
 -5 9 1 0.76 0.00
 -4 9 1 1.20 0.00
 -3 9 1 0.10 0.00
 -2 9 1 -2.56 0.00
 -1 9 1 -6.57 0.00
 0 9 1 -8.85 0.00
 1 9 1 -6.82 0.00
 2 9 1 -2.78 0.00
 3 9 1 0.10 0.00
 4 9 1 1.38 0.00
 5 9 1 1.00 0.00
 6 9 1 -0.38 0.00
 7 9 1 -0.79 0.00
 8 9 1 -0.28 0.00
 9 9 1 -0.38 0.00
 10 9 1 -0.79 0.00
 11 9 1 -0.77 0.00
 12 9 1 -0.51 0.00
 13 9 1 -0.07 0.00
 -13 10 1 -0.38 0.00
 -12 10 1 -0.52 0.00
 -11 10 1 -0.35 0.00
 -10 10 1 0.11 0.00
 -9 10 1 0.27 0.00
 -8 10 1 -0.08 0.00
 -7 10 1 -0.66 0.00
 -6 10 1 -0.30 0.00
 -5 10 1 0.96 0.00
 -4 10 1 1.00 0.00
 -3 10 1 -0.34 0.00
 -2 10 1 -1.81 0.00
 -1 10 1 -1.89 0.00
 0 10 1 0.60 0.00
 1 10 1 2.86 0.00
 2 10 1 2.43 0.00
 3 10 1 0.74 0.00
 4 10 1 -0.81 0.00
 5 10 1 -0.81 0.00
 6 10 1 0.52 0.00
 7 10 1 0.96 0.00
 8 10 1 0.51 0.00
 9 10 1 0.05 0.00
 10 10 1 -0.13 0.00
 11 10 1 0.14 0.00
 12 10 1 0.38 0.00
 13 10 1 0.37 0.00
 -13 11 1 0.10 0.00
 -12 11 1 0.21 0.00
 -11 11 1 0.24 0.00
 -10 11 1 -0.29 0.00
 -9 11 1 -0.66 0.00
 -8 11 1 -0.77 0.00
 -7 11 1 -1.13 0.00
 -6 11 1 -0.51 0.00
 -5 11 1 0.58 0.00
 -4 11 1 0.13 0.00
 -3 11 1 -1.54 0.00
 -2 11 1 -3.67 0.00
 -1 11 1 -5.53 0.00
 0 11 1 -6.54 0.00
 1 11 1 -6.39 0.00
 2 11 1 -4.64 0.00
 3 11 1 -2.07 0.00
 4 11 1 0.16 0.00
 5 11 1 0.87 0.00
 6 11 1 -0.35 0.00
 7 11 1 -1.23 0.00
 8 11 1 -1.00 0.00
 9 11 1 -0.91 0.00
 10 11 1 -0.50 0.00
 11 11 1 0.04 0.00
 12 11 1 0.11 0.00
 13 11 1 0.10 0.00
 -13 12 1 -0.29 0.00
 -12 12 1 0.26 0.00
 -11 12 1 0.17 0.00
 -10 12 1 -0.68 0.00
 -9 12 1 -1.09 0.00
 -8 12 1 -0.95 0.00
 -7 12 1 -0.54 0.00
 -6 12 1 0.18 0.00
 -5 12 1 0.32 0.00
 -4 12 1 -0.80 0.00
 -3 12 1 -2.75 0.00
 -2 12 1 -4.64 0.00
 -1 12 1 -4.24 0.00
 0 12 1 -0.28 0.00
 1 12 1 4.03 0.00
 2 12 1 5.11 0.00
 3 12 1 3.51 0.00
 4 12 1 1.26 0.00
 5 12 1 -0.25 0.00
 6 12 1 -0.28 0.00
 7 12 1 0.42 0.00
 8 12 1 0.90 0.00
 9 12 1 1.10 0.00
 10 12 1 0.64 0.00
 11 12 1 -0.28 0.00
 12 12 1 -0.39 0.00
 -12 13 1 0.34 0.00
 -11 13 1 0.00 0.00
 -10 13 1 -0.74 0.00
 -9 13 1 -1.11 0.00
 -8 13 1 -0.85 0.00
 -7 13 1 -0.43 0.00
 -6 13 1 0.09 0.00
 -5 13 1 -0.19 0.00
 -4 13 1 -1.93 0.00
 -3 13 1 -3.78 0.00
 -2 13 1 -3.79 0.00
 -1 13 1 -1.35 0.00
 0 13 1 0.49 0.00
 1 13 1 -1.08 0.00
 2 13 1 -3.52 0.00
 3 13 1 -3.84 0.00
 4 13 1 -2.15 0.00
 5 13 1 -0.28 0.00
 6 13 1 0.10 0.00
 7 13 1 -0.37 0.00
 8 13 1 -0.87 0.00
 9 13 1 -1.37 0.00
 10 13 1 -1.13 0.00
 11 13 1 -0.31 0.00
 12 13 1 0.20 0.00
 -12 14 1 0.43 0.00
 -11 14 1 -0.21 0.00
 -10 14 1 -1.52 0.00
 -9 14 1 -1.59 0.00
 -8 14 1 -0.60 0.00
 -7 14 1 0.11 0.00
 -6 14 1 0.07 0.00
 -5 14 1 -1.12 0.00
 -4 14 1 -2.58 0.00
 -3 14 1 -2.93 0.00
 -2 14 1 -1.96 0.00
 -1 14 1 -0.65 0.00
 0 14 1 -0.14 0.00
 1 14 1 0.34 0.00
 2 14 1 1.64 0.00
 3 14 1 2.75 0.00
 4 14 1 2.58 0.00
 5 14 1 1.18 0.00
 6 14 1 -0.05 0.00
 7 14 1 -0.32 0.00
 8 14 1 0.09 0.00
 9 14 1 1.06 0.00
 10 14 1 1.31 0.00
 11 14 1 0.30 0.00
 12 14 1 -0.28 0.00
 -11 15 1 -0.86 0.00
 -10 15 1 -0.98 0.00
 -9 15 1 -0.23 0.00
 -8 15 1 0.36 0.00
 -7 15 1 0.39 0.00
 -6 15 1 -0.15 0.00
 -5 15 1 -1.52 0.00
 -4 15 1 -2.73 0.00
 -3 15 1 -2.44 0.00
 -2 15 1 -1.07 0.00
 -1 15 1 0.16 0.00
 0 15 1 0.61 0.00
 1 15 1 0.25 0.00
 2 15 1 -0.76 0.00
 3 15 1 -2.07 0.00
 4 15 1 -2.55 0.00
 5 15 1 -1.56 0.00
 6 15 1 -0.32 0.00
 7 15 1 0.21 0.00
 8 15 1 0.35 0.00
 9 15 1 -0.08 0.00
 10 15 1 -0.77 0.00
 11 15 1 -0.70 0.00
 -11 16 1 -0.42 0.00
 -10 16 1 -0.33 0.00
 -9 16 1 0.19 0.00
 -8 16 1 0.39 0.00
 -7 16 1 -0.14 0.00
 -6 16 1 -1.17 0.00
 -5 16 1 -2.08 0.00
 -4 16 1 -1.71 0.00
 -3 16 1 -0.59 0.00
 -2 16 1 -0.03 0.00
 -1 16 1 0.01 0.00
 0 16 1 -0.19 0.00
 1 16 1 -0.28 0.00
 2 16 1 -0.15 0.00
 3 16 1 0.40 0.00
 4 16 1 1.57 0.00
 5 16 1 2.06 0.00
 6 16 1 1.34 0.00
 7 16 1 0.39 0.00
 8 16 1 -0.31 0.00
 9 16 1 -0.30 0.00
 10 16 1 0.22 0.00
 11 16 1 0.40 0.00
 -10 17 1 0.09 0.00
 -9 17 1 0.38 0.00
 -8 17 1 0.05 0.00
 -7 17 1 -0.65 0.00
 -6 17 1 -1.28 0.00
 -5 17 1 -1.58 0.00
 -4 17 1 -1.29 0.00
 -3 17 1 -0.69 0.00
 -2 17 1 -0.12 0.00
 -1 17 1 -0.03 0.00
 0 17 1 -0.22 0.00
 1 17 1 -0.06 0.00
 2 17 1 0.08 0.00
 3 17 1 -0.21 0.00
 4 17 1 -0.78 0.00
 5 17 1 -1.24 0.00
 6 17 1 -1.19 0.00
 7 17 1 -0.79 0.00
 8 17 1 -0.14 0.00
 9 17 1 0.30 0.00
 10 17 1 0.15 0.00
 -9 18 1 0.36 0.00
 -8 18 1 -0.12 0.00
 -7 18 1 -0.64 0.00
 -6 18 1 -0.96 0.00
 -5 18 1 -0.94 0.00
 -4 18 1 -0.19 0.00
 -3 18 1 0.55 0.00
 -2 18 1 0.18 0.00
 -1 18 1 -0.47 0.00
 0 18 1 -0.10 0.00
 1 18 1 0.46 0.00
 2 18 1 0.08 0.00
 3 18 1 -0.35 0.00
 4 18 1 0.19 0.00
 5 18 1 0.76 0.00
 6 18 1 0.73 0.00
 7 18 1 0.55 0.00
 8 18 1 0.19 0.00
 9 18 1 -0.24 0.00
 -8 19 1 -0.62 0.00
 -7 19 1 -1.08 0.00
 -6 19 1 -1.41 0.00
 -5 19 1 -1.04 0.00
 -4 19 1 -0.10 0.00
 -3 19 1 -0.05 0.00
 -2 19 1 -0.43 0.00
 -1 19 1 -0.04 0.00
 0 19 1 0.45 0.00
 1 19 1 0.13 0.00
 2 19 1 -0.23 0.00
 3 19 1 0.14 0.00
 4 19 1 0.03 0.00
 5 19 1 -0.95 0.00
 6 19 1 -1.33 0.00
 7 19 1 -1.03 0.00
 8 19 1 -0.67 0.00
 -8 20 1 -0.55 0.00
 -7 20 1 -0.38 0.00
 -6 20 1 0.02 0.00
 -5 20 1 0.46 0.00
 -4 20 1 0.39 0.00
 -3 20 1 0.05 0.00
 -2 20 1 0.10 0.00
 -1 20 1 0.26 0.00
 0 20 1 0.12 0.00
 1 20 1 -0.09 0.00
 2 20 1 -0.08 0.00
 3 20 1 -0.11 0.00
 4 20 1 -0.47 0.00
 5 20 1 -0.57 0.00
 6 20 1 -0.26 0.00
 7 20 1 0.07 0.00
 -6 21 1 -0.48 0.00
 -5 21 1 -0.57 0.00
 -4 21 1 -0.09 0.00
 -3 21 1 0.31 0.00
 -2 21 1 0.26 0.00
 -1 21 1 0.23 0.00
 0 21 1 0.29 0.00
 1 21 1 0.25 0.00
 2 21 1 0.33 0.00
 3 21 1 0.39 0.00
 4 21 1 -0.12 0.00
 5 21 1 -0.71 0.00
 6 21 1 -0.58 0.00
 -5 22 1 0.39 0.00
 -4 22 1 0.43 0.00
 -3 22 1 -0.03 0.00
 -2 22 1 -0.05 0.00
 -1 22 1 0.23 0.00
 0 22 1 0.10 0.00
 1 22 1 -0.15 0.00
 2 22 1 -0.12 0.00
 3 22 1 -0.29 0.00
 4 22 1 -0.66 0.00
 5 22 1 -0.40 0.00
 -3 23 1 0.24 0.00
 -2 23 1 0.48 0.00
 -1 23 1 0.26 0.00
 0 23 1 0.01 0.00
 1 23 1 0.21 0.00
 2 23 1 0.53 0.00
 3 23 1 0.41 0.00
 -15 0 2 0.67 0.00
 -14 0 2 -0.05 0.00
 -13 0 2 -0.59 0.00
 -12 0 2 -0.15 0.00
 -11 0 2 0.88 0.00
 -10 0 2 1.41 0.00
 -9 0 2 1.04 0.00
 -8 0 2 0.85 0.00
 -7 0 2 1.72 0.00
 -6 0 2 0.74 0.00
 -5 0 2 -4.65 0.00
 -4 0 2 -9.31 0.00
 -3 0 2 -5.76 0.00
 -2 0 2 15.90 0.00
 2 0 2 30.74 0.00
 3 0 2 2.14 0.00
 4 0 2 -7.99 0.00
 5 0 2 -5.89 0.00
 6 0 2 -1.05 0.00
 7 0 2 0.32 0.00
 8 0 2 0.21 0.00
 9 0 2 0.60 0.00
 10 0 2 1.06 0.00
 11 0 2 1.11 0.00
 12 0 2 0.52 0.00
 13 0 2 -0.20 0.00
 14 0 2 -0.30 0.00
 -15 1 2 -0.39 0.00
 -14 1 2 -0.54 0.00
 -13 1 2 0.01 0.00
 -12 1 2 0.59 0.00
 -11 1 2 0.35 0.00
 -10 1 2 -0.41 0.00
 -9 1 2 -0.75 0.00
 -8 1 2 -0.57 0.00
 -7 1 2 -1.31 0.00
 -6 1 2 -3.76 0.00
 -5 1 2 -4.25 0.00
 -4 1 2 1.25 0.00
 -3 1 2 12.11 0.00
 -2 1 2 24.01 0.00
 2 1 2 -19.66 0.00
 3 1 2 -13.34 0.00
 4 1 2 -3.93 0.00
 5 1 2 2.36 0.00
 6 1 2 3.13 0.00
 7 1 2 1.44 0.00
 8 1 2 0.63 0.00
 9 1 2 0.67 0.00
 10 1 2 0.61 0.00
 11 1 2 0.10 0.00
 12 1 2 -0.28 0.00
 13 1 2 -0.03 0.00
 14 1 2 0.40 0.00
 -15 2 2 0.44 0.00
 -14 2 2 0.35 0.00
 -13 2 2 0.08 0.00
 -12 2 2 -0.19 0.00
 -11 2 2 -0.06 0.00
 -10 2 2 0.29 0.00
 -9 2 2 0.42 0.00
 -8 2 2 0.58 0.00
 -7 2 2 0.86 0.00
 -6 2 2 0.40 0.00
 -5 2 2 -0.16 0.00
 -4 2 2 2.03 0.00
 -3 2 2 7.51 0.00
 -2 2 2 16.87 0.00
 -1 2 2 31.11 0.00
 1 2 2 33.21 0.00
 2 2 2 18.61 0.00
 3 2 2 7.52 0.00
 4 2 2 1.26 0.00
 5 2 2 -0.93 0.00
 6 2 2 -0.58 0.00
 7 2 2 -0.04 0.00
 8 2 2 0.34 0.00
 9 2 2 0.52 0.00
 10 2 2 0.40 0.00
 11 2 2 0.27 0.00
 12 2 2 0.23 0.00
 13 2 2 0.14 0.00
 14 2 2 0.04 0.00
 -15 3 2 -0.28 0.00
 -14 3 2 -0.61 0.00
 -13 3 2 -0.31 0.00
 -12 3 2 0.29 0.00
 -11 3 2 0.21 0.00
 -10 3 2 -0.59 0.00
 -9 3 2 -1.01 0.00
 -8 3 2 -0.95 0.00
 -7 3 2 -2.38 0.00
 -6 3 2 -5.91 0.00
 -5 3 2 -5.37 0.00
 -4 3 2 3.85 0.00
 -3 3 2 17.62 0.00
 -2 3 2 30.53 0.00
 -1 3 2 30.82 0.00
 0 3 2 9.26 0.00
 1 3 2 -15.66 0.00
 2 3 2 -22.83 0.00
 3 3 2 -16.27 0.00
 4 3 2 -5.36 0.00
 5 3 2 3.58 0.00
 6 3 2 5.39 0.00
 7 3 2 3.17 0.00
 8 3 2 1.58 0.00
 9 3 2 1.00 0.00
 10 3 2 0.76 0.00
 11 3 2 0.33 0.00
 12 3 2 0.06 0.00
 13 3 2 0.35 0.00
 14 3 2 0.70 0.00
 -14 4 2 0.25 0.00
 -13 4 2 0.05 0.00
 -12 4 2 -0.44 0.00
 -11 4 2 -0.62 0.00
 -10 4 2 -0.43 0.00
 -9 4 2 -0.30 0.00
 -8 4 2 -0.13 0.00
 -7 4 2 -0.40 0.00
 -6 4 2 0.03 0.00
 -5 4 2 4.57 0.00
 -4 4 2 11.86 0.00
 -3 4 2 15.80 0.00
 -2 4 2 11.15 0.00
 -1 4 2 -1.80 0.00
 0 4 2 -11.62 0.00
 1 4 2 -8.18 0.00
 2 4 2 2.25 0.00
 3 4 2 9.00 0.00
 4 4 2 8.79 0.00
 5 4 2 3.90 0.00
 6 4 2 0.01 0.00
 7 4 2 -0.59 0.00
 8 4 2 -0.30 0.00
 9 4 2 -0.21 0.00
 10 4 2 -0.13 0.00
 11 4 2 -0.13 0.00
 12 4 2 -0.05 0.00
 13 4 2 -0.03 0.00
 14 4 2 -0.14 0.00
 -14 5 2 -0.10 0.00
 -13 5 2 -0.53 0.00
 -12 5 2 -0.41 0.00
 -11 5 2 0.05 0.00
 -10 5 2 -0.16 0.00
 -9 5 2 -0.58 0.00
 -8 5 2 -0.82 0.00
 -7 5 2 -1.83 0.00
 -6 5 2 -2.84 0.00
 -5 5 2 -0.63 0.00
 -4 5 2 4.00 0.00
 -3 5 2 5.78 0.00
 -2 5 2 4.30 0.00
 -1 5 2 2.21 0.00
 0 5 2 -0.28 0.00
 1 5 2 -1.29 0.00
 2 5 2 -0.72 0.00
 3 5 2 -1.30 0.00
 4 5 2 -1.12 0.00
 5 5 2 1.42 0.00
 6 5 2 3.16 0.00
 7 5 2 2.80 0.00
 8 5 2 1.72 0.00
 9 5 2 0.86 0.00
 10 5 2 0.40 0.00
 11 5 2 0.23 0.00
 12 5 2 0.18 0.00
 13 5 2 0.07 0.00
 14 5 2 0.06 0.00
 -14 6 2 -0.40 0.00
 -13 6 2 -0.63 0.00
 -12 6 2 -0.32 0.00
 -11 6 2 -0.05 0.00
 -10 6 2 -0.29 0.00
 -9 6 2 -0.79 0.00
 -8 6 2 -0.97 0.00
 -7 6 2 -1.00 0.00
 -6 6 2 -0.07 0.00
 -5 6 2 3.56 0.00
 -4 6 2 6.31 0.00
 -3 6 2 4.46 0.00
 -2 6 2 -0.26 0.00
 -1 6 2 -6.28 0.00
 0 6 2 -9.24 0.00
 1 6 2 -5.68 0.00
 2 6 2 -0.78 0.00
 3 6 2 2.48 0.00
 4 6 2 4.16 0.00
 5 6 2 2.53 0.00
 6 6 2 0.13 0.00
 7 6 2 -0.68 0.00
 8 6 2 -1.20 0.00
 9 6 2 -1.14 0.00
 10 6 2 -0.41 0.00
 11 6 2 -0.03 0.00
 12 6 2 -0.25 0.00
 13 6 2 -0.56 0.00
 14 6 2 -0.39 0.00
 -14 7 2 0.20 0.00
 -13 7 2 0.08 0.00
 -12 7 2 0.01 0.00
 -11 7 2 0.04 0.00
 -10 7 2 -0.42 0.00
 -9 7 2 -0.84 0.00
 -8 7 2 -0.65 0.00
 -7 7 2 -0.82 0.00
 -6 7 2 -0.52 0.00
 -5 7 2 1.11 0.00
 -4 7 2 1.60 0.00
 -3 7 2 0.43 0.00
 -2 7 2 -0.59 0.00
 -1 7 2 -0.88 0.00
 0 7 2 -0.49 0.00
 1 7 2 0.00 0.00
 2 7 2 0.41 0.00
 3 7 2 0.48 0.00
 4 7 2 -0.33 0.00
 5 7 2 -0.21 0.00
 6 7 2 1.08 0.00
 7 7 2 1.26 0.00
 8 7 2 0.85 0.00
 9 7 2 0.86 0.00
 10 7 2 0.68 0.00
 11 7 2 0.33 0.00
 12 7 2 -0.13 0.00
 13 7 2 -0.55 0.00
 14 7 2 -0.47 0.00
 -14 8 2 -0.06 0.00
 -13 8 2 -0.23 0.00
 -12 8 2 -0.18 0.00
 -11 8 2 -0.57 0.00
 -10 8 2 -1.11 0.00
 -9 8 2 -0.85 0.00
 -8 8 2 -0.46 0.00
 -7 8 2 -0.74 0.00
 -6 8 2 -0.40 0.00
 -5 8 2 1.23 0.00
 -4 8 2 1.64 0.00
 -3 8 2 -0.43 0.00
 -2 8 2 -3.24 0.00
 -1 8 2 -5.82 0.00
 0 8 2 -6.44 0.00
 1 8 2 -4.05 0.00
 2 8 2 -1.38 0.00
 3 8 2 0.30 0.00
 4 8 2 1.47 0.00
 5 8 2 1.07 0.00
 6 8 2 -0.18 0.00
 7 8 2 -0.66 0.00
 8 8 2 -0.61 0.00
 9 8 2 -0.63 0.00
 10 8 2 -0.69 0.00
 11 8 2 -0.65 0.00
 12 8 2 -0.57 0.00
 13 8 2 -0.28 0.00
 14 8 2 0.19 0.00
 -13 9 2 -0.01 0.00
 -12 9 2 -0.37 0.00
 -11 9 2 -0.51 0.00
 -10 9 2 -0.24 0.00
 -9 9 2 -0.03 0.00
 -8 9 2 -0.02 0.00
 -7 9 2 -0.40 0.00
 -6 9 2 -0.08 0.00
 -5 9 2 1.15 0.00
 -4 9 2 1.02 0.00
 -3 9 2 0.25 0.00
 -2 9 2 0.57 0.00
 -1 9 2 1.31 0.00
 0 9 2 1.86 0.00
 1 9 2 1.14 0.00
 2 9 2 -0.13 0.00
 3 9 2 -0.61 0.00
 4 9 2 -1.17 0.00
 5 9 2 -0.80 0.00
 6 9 2 0.67 0.00
 7 9 2 0.95 0.00
 8 9 2 0.50 0.00
 9 9 2 0.33 0.00
 10 9 2 0.23 0.00
 11 9 2 0.39 0.00
 12 9 2 0.36 0.00
 13 9 2 0.08 0.00
 -13 10 2 0.07 0.00
 -12 10 2 -0.04 0.00
 -11 10 2 -0.28 0.00
 -10 10 2 -0.69 0.00
 -9 10 2 -0.42 0.00
 -8 10 2 -0.12 0.00
 -7 10 2 -0.74 0.00
 -6 10 2 -0.62 0.00
 -5 10 2 0.42 0.00
 -4 10 2 0.67 0.00
 -3 10 2 -0.11 0.00
 -2 10 2 -2.40 0.00
 -1 10 2 -6.30 0.00
 0 10 2 -9.16 0.00
 1 10 2 -8.25 0.00
 2 10 2 -4.47 0.00
 3 10 2 -0.96 0.00
 4 10 2 1.00 0.00
 5 10 2 1.10 0.00
 6 10 2 -0.39 0.00
 7 10 2 -1.12 0.00
 8 10 2 -0.58 0.00
 9 10 2 -0.40 0.00
 10 10 2 -0.40 0.00
 11 10 2 -0.27 0.00
 12 10 2 -0.21 0.00
 13 10 2 0.06 0.00
 -13 11 2 -0.50 0.00
 -12 11 2 -0.28 0.00
 -11 11 2 -0.12 0.00
 -10 11 2 -0.07 0.00
 -9 11 2 -0.12 0.00
 -8 11 2 -0.45 0.00
 -7 11 2 -0.72 0.00
 -6 11 2 -0.16 0.00
 -5 11 2 0.73 0.00
 -4 11 2 0.51 0.00
 -3 11 2 -1.21 0.00
 -2 11 2 -3.68 0.00
 -1 11 2 -3.99 0.00
 0 11 2 0.02 0.00
 1 11 2 4.48 0.00
 2 11 2 5.06 0.00
 3 11 2 2.81 0.00
 4 11 2 0.34 0.00
 5 11 2 -0.56 0.00
 6 11 2 0.20 0.00
 7 11 2 0.96 0.00
 8 11 2 1.06 0.00
 9 11 2 0.74 0.00
 10 11 2 0.14 0.00
 11 11 2 -0.27 0.00
 12 11 2 -0.09 0.00
 13 11 2 0.28 0.00
 -13 12 2 0.13 0.00
 -12 12 2 0.45 0.00
 -11 12 2 0.53 0.00
 -10 12 2 -0.12 0.00
 -9 12 2 -0.81 0.00
 -8 12 2 -0.95 0.00
 -7 12 2 -0.91 0.00
 -6 12 2 -0.19 0.00
 -5 12 2 0.39 0.00
 -4 12 2 -0.73 0.00
 -3 12 2 -2.82 0.00
 -2 12 2 -3.97 0.00
 -1 12 2 -3.13 0.00
 0 12 2 -2.32 0.00
 1 12 2 -3.54 0.00
 2 12 2 -4.59 0.00
 3 12 2 -3.53 0.00
 4 12 2 -1.10 0.00
 5 12 2 0.56 0.00
 6 12 2 0.09 0.00
 7 12 2 -0.81 0.00
 8 12 2 -1.18 0.00
 9 12 2 -1.48 0.00
 10 12 2 -1.00 0.00
 11 12 2 -0.13 0.00
 12 12 2 0.19 0.00
 -12 13 2 0.60 0.00
 -11 13 2 0.18 0.00
 -10 13 2 -1.28 0.00
 -9 13 2 -1.82 0.00
 -8 13 2 -1.20 0.00
 -7 13 2 -0.33 0.00
 -6 13 2 0.29 0.00
 -5 13 2 -0.31 0.00
 -4 13 2 -1.87 0.00
 -3 13 2 -3.15 0.00
 -2 13 2 -3.55 0.00
 -1 13 2 -2.67 0.00
 0 13 2 -0.55 0.00
 1 13 2 1.92 0.00
 2 13 2 3.56 0.00
 3 13 2 3.71 0.00
 4 13 2 2.40 0.00
 5 13 2 0.49 0.00
 6 13 2 -0.44 0.00
 7 13 2 -0.20 0.00
 8 13 2 0.40 0.00
 9 13 2 1.17 0.00
 10 13 2 1.06 0.00
 11 13 2 -0.11 0.00
 12 13 2 -0.53 0.00
 -12 14 2 0.11 0.00
 -11 14 2 -0.56 0.00
 -10 14 2 -1.08 0.00
 -9 14 2 -0.88 0.00
 -8 14 2 -0.31 0.00
 -7 14 2 0.14 0.00
 -6 14 2 0.16 0.00
 -5 14 2 -0.89 0.00
 -4 14 2 -2.59 0.00
 -3 14 2 -3.48 0.00
 -2 14 2 -2.65 0.00
 -1 14 2 -0.29 0.00
 0 14 2 1.33 0.00
 1 14 2 0.36 0.00
 2 14 2 -1.75 0.00
 3 14 2 -3.05 0.00
 4 14 2 -2.73 0.00
 5 14 2 -1.17 0.00
 6 14 2 -0.06 0.00
 7 14 2 0.09 0.00
 8 14 2 -0.21 0.00
 9 14 2 -0.89 0.00
 10 14 2 -1.25 0.00
 11 14 2 -0.74 0.00
 12 14 2 -0.06 0.00
 -11 15 2 -0.40 0.00
 -10 15 2 -1.13 0.00
 -9 15 2 -0.92 0.00
 -8 15 2 -0.12 0.00
 -7 15 2 0.12 0.00
 -6 15 2 -0.49 0.00
 -5 15 2 -1.72 0.00
 -4 15 2 -2.41 0.00
 -3 15 2 -1.96 0.00
 -2 15 2 -0.82 0.00
 -1 15 2 0.07 0.00
 0 15 2 -0.23 0.00
 1 15 2 -0.61 0.00
 2 15 2 0.11 0.00
 3 15 2 1.32 0.00
 4 15 2 2.17 0.00
 5 15 2 1.83 0.00
 6 15 2 0.79 0.00
 7 15 2 -0.02 0.00
 8 15 2 -0.38 0.00
 9 15 2 0.12 0.00
 10 15 2 0.71 0.00
 11 15 2 0.46 0.00
 -11 16 2 -0.64 0.00
 -10 16 2 -0.58 0.00
 -9 16 2 0.14 0.00
 -8 16 2 0.42 0.00
 -7 16 2 0.08 0.00
 -6 16 2 -0.68 0.00
 -5 16 2 -1.79 0.00
 -4 16 2 -2.41 0.00
 -3 16 2 -1.72 0.00
 -2 16 2 -0.39 0.00
 -1 16 2 0.16 0.00
 0 16 2 -0.03 0.00
 1 16 2 0.07 0.00
 2 16 2 0.07 0.00
 3 16 2 -0.73 0.00
 4 16 2 -1.56 0.00
 5 16 2 -1.45 0.00
 6 16 2 -0.82 0.00
 7 16 2 -0.33 0.00
 8 16 2 0.19 0.00
 9 16 2 0.31 0.00
 10 16 2 -0.14 0.00
 -10 17 2 0.14 0.00
 -9 17 2 0.56 0.00
 -8 17 2 0.36 0.00
 -7 17 2 -0.36 0.00
 -6 17 2 -1.29 0.00
 -5 17 2 -1.78 0.00
 -4 17 2 -0.89 0.00
 -3 17 2 0.36 0.00
 -2 17 2 0.30 0.00
 -1 17 2 -0.39 0.00
 0 17 2 -0.33 0.00
 1 17 2 0.11 0.00
 2 17 2 -0.11 0.00
 3 17 2 -0.28 0.00
 4 17 2 0.70 0.00
 5 17 2 1.52 0.00
 6 17 2 1.26 0.00
 7 17 2 0.68 0.00
 8 17 2 0.00 0.00
 9 17 2 -0.42 0.00
 10 17 2 -0.15 0.00
 -9 18 2 0.25 0.00
 -8 18 2 -0.29 0.00
 -7 18 2 -1.03 0.00
 -6 18 2 -1.56 0.00
 -5 18 2 -1.36 0.00
 -4 18 2 -0.63 0.00
 -3 18 2 -0.44 0.00
 -2 18 2 -0.49 0.00
 -1 18 2 -0.20 0.00
 0 18 2 0.05 0.00
 1 18 2 -0.03 0.00
 2 18 2 -0.11 0.00
 3 18 2 0.20 0.00
 4 18 2 0.07 0.00
 5 18 2 -0.80 0.00
 6 18 2 -1.24 0.00
 7 18 2 -1.06 0.00
 8 18 2 -0.60 0.00
 9 18 2 -0.05 0.00
 -8 19 2 -0.48 0.00
 -7 19 2 -0.72 0.00
 -6 19 2 -0.58 0.00
 -5 19 2 -0.21 0.00
 -4 19 2 0.17 0.00
 -3 19 2 0.40 0.00
 -2 19 2 0.25 0.00
 -1 19 2 -0.06 0.00
 0 19 2 0.06 0.00
 1 19 2 0.29 0.00
 2 19 2 0.12 0.00
 3 19 2 -0.14 0.00
 4 19 2 -0.19 0.00
 5 19 2 -0.13 0.00
 6 19 2 -0.05 0.00
 7 19 2 0.13 0.00
 8 19 2 0.24 0.00
 -8 20 2 -0.47 0.00
 -7 20 2 -0.69 0.00
 -6 20 2 -0.92 0.00
 -5 20 2 -0.68 0.00
 -4 20 2 0.10 0.00
 -3 20 2 0.21 0.00
 -2 20 2 -0.21 0.00
 -1 20 2 -0.01 0.00
 0 20 2 0.40 0.00
 1 20 2 0.20 0.00
 2 20 2 0.02 0.00
 3 20 2 0.32 0.00
 4 20 2 0.02 0.00
 5 20 2 -0.88 0.00
 6 20 2 -1.00 0.00
 7 20 2 -0.56 0.00
 -6 21 2 0.12 0.00
 -5 21 2 0.56 0.00
 -4 21 2 0.39 0.00
 -3 21 2 -0.23 0.00
 -2 21 2 -0.12 0.00
 -1 21 2 0.34 0.00
 0 21 2 0.23 0.00
 1 21 2 -0.14 0.00
 2 21 2 -0.15 0.00
 3 21 2 -0.25 0.00
 4 21 2 -0.72 0.00
 5 21 2 -0.64 0.00
 6 21 2 -0.19 0.00
 -5 22 2 -0.23 0.00
 -4 22 2 -0.10 0.00
 -3 22 2 0.28 0.00
 -2 22 2 0.45 0.00
 -1 22 2 0.27 0.00
 0 22 2 0.07 0.00
 1 22 2 0.18 0.00
 2 22 2 0.53 0.00
 3 22 2 0.52 0.00
 4 22 2 0.07 0.00
 5 22 2 -0.26 0.00
 -3 23 2 -0.08 0.00
 -2 23 2 -0.13 0.00
 -1 23 2 0.11 0.00
 0 23 2 0.19 0.00
 1 23 2 0.14 0.00
 2 23 2 0.01 0.00
 3 23 2 -0.37 0.00
 -15 1 3 0.73 0.00
 -14 1 3 0.20 0.00
 -13 1 3 -0.38 0.00
 -12 1 3 -0.33 0.00
 -11 1 3 0.40 0.00
 -10 1 3 0.98 0.00
 -9 1 3 0.87 0.00
 -8 1 3 0.94 0.00
 -7 1 3 1.90 0.00
 -6 1 3 1.29 0.00
 -5 1 3 -2.53 0.00
 -4 1 3 -5.25 0.00
 -3 1 3 -2.32 0.00
 -2 1 3 13.00 0.00
 1 1 3 57.00 0.00
 2 1 3 27.47 0.00
 3 1 3 4.72 0.00
 4 1 3 -4.73 0.00
 5 1 3 -4.35 0.00
 6 1 3 -1.11 0.00
 7 1 3 0.02 0.00
 8 1 3 0.21 0.00
 9 1 3 0.53 0.00
 10 1 3 0.70 0.00
 11 1 3 0.76 0.00
 12 1 3 0.51 0.00
 13 1 3 0.03 0.00
 14 1 3 -0.19 0.00
 -15 2 3 -0.50 0.00
 -14 2 3 -0.79 0.00
 -13 2 3 -0.14 0.00
 -12 2 3 0.73 0.00
 -11 2 3 0.56 0.00
 -10 2 3 -0.50 0.00
 -9 2 3 -1.05 0.00
 -8 2 3 -0.72 0.00
 -7 2 3 -1.80 0.00
 -6 2 3 -5.68 0.00
 -5 2 3 -6.67 0.00
 -4 2 3 1.10 0.00
 -3 2 3 16.21 0.00
 -2 2 3 33.51 0.00
 -1 2 3 37.35 0.00
 0 2 3 15.04 0.00
 1 2 3 -13.96 0.00
 2 2 3 -24.28 0.00
 3 2 3 -17.65 0.00
 4 2 3 -5.66 0.00
 5 2 3 3.32 0.00
 6 2 3 4.77 0.00
 7 2 3 2.53 0.00
 8 2 3 1.22 0.00
 9 2 3 0.99 0.00
 10 2 3 0.95 0.00
 11 2 3 0.43 0.00
 12 2 3 -0.07 0.00
 13 2 3 0.14 0.00
 14 2 3 0.62 0.00
 -15 3 3 0.28 0.00
 -14 3 3 0.56 0.00
 -13 3 3 0.38 0.00
 -12 3 3 -0.33 0.00
 -11 3 3 -0.68 0.00
 -10 3 3 -0.43 0.00
 -9 3 3 -0.09 0.00
 -8 3 3 0.31 0.00
 -7 3 3 0.30 0.00
 -6 3 3 0.12 0.00
 -5 3 3 2.53 0.00
 -4 3 3 8.80 0.00
 -3 3 3 15.20 0.00
 -2 3 3 16.67 0.00
 -1 3 3 12.80 0.00
 0 3 3 8.12 0.00
 1 3 3 6.75 0.00
 2 3 3 8.22 0.00
 3 3 3 8.80 0.00
 4 3 3 6.12 0.00
 5 3 3 1.97 0.00
 6 3 3 -0.40 0.00
 7 3 3 -0.44 0.00
 8 3 3 0.19 0.00
 9 3 3 0.36 0.00
 10 3 3 0.09 0.00
 11 3 3 -0.08 0.00
 12 3 3 0.11 0.00
 13 3 3 0.22 0.00
 14 3 3 0.05 0.00
 -14 4 3 -0.25 0.00
 -13 4 3 -0.55 0.00
 -12 4 3 -0.26 0.00
 -11 4 3 0.10 0.00
 -10 4 3 -0.28 0.00
 -9 4 3 -0.67 0.00
 -8 4 3 -0.64 0.00
 -7 4 3 -1.84 0.00
 -6 4 3 -4.36 0.00
 -5 4 3 -2.99 0.00
 -4 4 3 4.44 0.00
 -3 4 3 12.36 0.00
 -2 4 3 17.59 0.00
 -1 4 3 16.72 0.00
 0 4 3 5.87 0.00
 1 4 3 -5.71 0.00
 2 4 3 -8.92 0.00
 3 4 3 -7.21 0.00
 4 4 3 -2.86 0.00
 5 4 3 2.43 0.00
 6 4 3 4.30 0.00
 7 4 3 3.33 0.00
 8 4 3 1.99 0.00
 9 4 3 0.96 0.00
 10 4 3 0.57 0.00
 11 4 3 0.45 0.00
 12 4 3 0.34 0.00
 13 4 3 0.32 0.00
 14 4 3 0.41 0.00
 -14 5 3 -0.03 0.00
 -13 5 3 -0.29 0.00
 -12 5 3 -0.44 0.00
 -11 5 3 -0.36 0.00
 -10 5 3 -0.34 0.00
 -9 5 3 -0.57 0.00
 -8 5 3 -0.62 0.00
 -7 5 3 -0.83 0.00
 -6 5 3 -0.13 0.00
 -5 5 3 4.46 0.00
 -4 5 3 10.26 0.00
 -3 5 3 11.85 0.00
 -2 5 3 6.87 0.00
 -1 5 3 -4.29 0.00
 0 5 3 -12.44 0.00
 1 5 3 -9.19 0.00
 2 5 3 -0.83 0.00
 3 5 3 4.96 0.00
 4 5 3 6.35 0.00
 5 5 3 3.33 0.00
 6 5 3 0.22 0.00
 7 5 3 -0.52 0.00
 8 5 3 -0.82 0.00
 9 5 3 -0.79 0.00
 10 5 3 -0.27 0.00
 11 5 3 -0.01 0.00
 12 5 3 -0.10 0.00
 13 5 3 -0.34 0.00
 14 5 3 -0.39 0.00
 -14 6 3 0.07 0.00
 -13 6 3 -0.44 0.00
 -12 6 3 -0.39 0.00
 -11 6 3 0.12 0.00
 -10 6 3 -0.16 0.00
 -9 6 3 -0.66 0.00
 -8 6 3 -0.61 0.00
 -7 6 3 -1.00 0.00
 -6 6 3 -1.09 0.00
 -5 6 3 1.10 0.00
 -4 6 3 3.71 0.00
 -3 6 3 3.33 0.00
 -2 6 3 0.42 0.00
 -1 6 3 -1.93 0.00
 0 6 3 -1.92 0.00
 1 6 3 0.04 0.00
 2 6 3 1.74 0.00
 3 6 3 1.33 0.00
 4 6 3 0.14 0.00
 5 6 3 0.58 0.00
 6 6 3 1.86 0.00
 7 6 3 2.01 0.00
 8 6 3 1.38 0.00
 9 6 3 0.88 0.00
 10 6 3 0.52 0.00
 11 6 3 0.27 0.00
 12 6 3 -0.05 0.00
 13 6 3 -0.43 0.00
 14 6 3 -0.37 0.00
 -14 7 3 -0.38 0.00
 -13 7 3 -0.51 0.00
 -12 7 3 -0.05 0.00
 -11 7 3 -0.03 0.00
 -10 7 3 -0.59 0.00
 -9 7 3 -0.89 0.00
 -8 7 3 -0.87 0.00
 -7 7 3 -1.00 0.00
 -6 7 3 -0.21 0.00
 -5 7 3 2.54 0.00
 -4 7 3 3.77 0.00
 -3 7 3 0.90 0.00
 -2 7 3 -3.15 0.00
 -1 7 3 -6.09 0.00
 0 7 3 -5.94 0.00
 1 7 3 -2.56 0.00
 2 7 3 -0.16 0.00
 3 7 3 0.93 0.00
 4 7 3 2.00 0.00
 5 7 3 1.36 0.00
 6 7 3 0.06 0.00
 7 7 3 -0.54 0.00
 8 7 3 -1.08 0.00
 9 7 3 -1.11 0.00
 10 7 3 -0.62 0.00
 11 7 3 -0.35 0.00
 12 7 3 -0.44 0.00
 13 7 3 -0.47 0.00
 14 7 3 -0.12 0.00
 -14 8 3 0.22 0.00
 -13 8 3 0.13 0.00
 -12 8 3 -0.14 0.00
 -11 8 3 -0.30 0.00
 -10 8 3 -0.53 0.00
 -9 8 3 -0.68 0.00
 -8 8 3 -0.33 0.00
 -7 8 3 -0.25 0.00
 -6 8 3 0.28 0.00
 -5 8 3 1.54 0.00
 -4 8 3 1.21 0.00
 -3 8 3 0.23 0.00
 -2 8 3 0.81 0.00
 -1 8 3 1.89 0.00
 0 8 3 1.86 0.00
 1 8 3 0.19 0.00
 2 8 3 -1.08 0.00
 3 8 3 -0.78 0.00
 4 8 3 -0.86 0.00
 5 8 3 -0.52 0.00
 6 8 3 0.77 0.00
 7 8 3 0.87 0.00
 8 8 3 0.49 0.00
 9 8 3 0.58 0.00
 10 8 3 0.55 0.00
 11 8 3 0.50 0.00
 12 8 3 0.18 0.00
 13 8 3 -0.29 0.00
 14 8 3 -0.32 0.00
 -13 9 3 -0.03 0.00
 -12 9 3 -0.04 0.00
 -11 9 3 -0.53 0.00
 -10 9 3 -1.11 0.00
 -9 9 3 -0.58 0.00
 -8 9 3 0.05 0.00
 -7 9 3 -0.47 0.00
 -6 9 3 -0.56 0.00
 -5 9 3 0.47 0.00
 -4 9 3 0.87 0.00
 -3 9 3 -0.05 0.00
 -2 9 3 -2.44 0.00
 -1 9 3 -6.35 0.00
 0 9 3 -8.88 0.00
 1 9 3 -7.17 0.00
 2 9 3 -3.20 0.00
 3 9 3 -0.15 0.00
 4 9 3 1.27 0.00
 5 9 3 0.95 0.00
 6 9 3 -0.43 0.00
 7 9 3 -1.00 0.00
 8 9 3 -0.52 0.00
 9 9 3 -0.23 0.00
 10 9 3 -0.28 0.00
 11 9 3 -0.37 0.00
 12 9 3 -0.39 0.00
 13 9 3 -0.02 0.00
 -13 10 3 -0.31 0.00
 -12 10 3 -0.52 0.00
 -11 10 3 -0.53 0.00
 -10 10 3 -0.07 0.00
 -9 10 3 0.21 0.00
 -8 10 3 -0.06 0.00
 -7 10 3 -0.54 0.00
 -6 10 3 -0.13 0.00
 -5 10 3 1.04 0.00
 -4 10 3 1.07 0.00
 -3 10 3 -0.15 0.00
 -2 10 3 -1.45 0.00
 -1 10 3 -1.22 0.00
 0 10 3 1.56 0.00
 1 10 3 3.75 0.00
 2 10 3 3.12 0.00
 3 10 3 1.21 0.00
 4 10 3 -0.61 0.00
 5 10 3 -0.78 0.00
 6 10 3 0.56 0.00
 7 10 3 1.22 0.00
 8 10 3 1.11 0.00
 9 10 3 0.73 0.00
 10 10 3 0.18 0.00
 11 10 3 0.07 0.00
 12 10 3 0.25 0.00
 13 10 3 0.29 0.00
 -13 11 3 0.04 0.00
 -12 11 3 0.23 0.00
 -11 11 3 0.36 0.00
 -10 11 3 -0.09 0.00
 -9 11 3 -0.38 0.00
 -8 11 3 -0.37 0.00
 -7 11 3 -0.74 0.00
 -6 11 3 -0.38 0.00
 -5 11 3 0.45 0.00
 -4 11 3 0.12 0.00
 -3 11 3 -1.12 0.00
 -2 11 3 -2.72 0.00
 -1 11 3 -4.42 0.00
 0 11 3 -6.02 0.00
 1 11 3 -6.79 0.00
 2 11 3 -5.48 0.00
 3 11 3 -2.74 0.00
 4 11 3 0.00 0.00
 5 11 3 1.15 0.00
 6 11 3 0.02 0.00
 7 11 3 -0.99 0.00
 8 11 3 -0.94 0.00
 9 11 3 -0.94 0.00
 10 11 3 -0.58 0.00
 11 11 3 -0.04 0.00
 12 11 3 0.07 0.00
 13 11 3 0.15 0.00
 -13 12 3 -0.31 0.00
 -12 12 3 0.27 0.00
 -11 12 3 0.25 0.00
 -10 12 3 -0.51 0.00
 -9 12 3 -0.98 0.00
 -8 12 3 -1.04 0.00
 -7 12 3 -0.72 0.00
 -6 12 3 0.03 0.00
 -5 12 3 0.27 0.00
 -4 12 3 -0.51 0.00
 -3 12 3 -2.07 0.00
 -2 12 3 -4.02 0.00
 -1 12 3 -4.24 0.00
 0 12 3 -0.90 0.00
 1 12 3 3.42 0.00
 2 12 3 5.15 0.00
 3 12 3 4.09 0.00
 4 12 3 1.83 0.00
 5 12 3 0.00 0.00
 6 12 3 -0.26 0.00
 7 12 3 0.40 0.00
 8 12 3 0.98 0.00
 9 12 3 1.22 0.00
 10 12 3 0.64 0.00
 11 12 3 -0.39 0.00
 12 12 3 -0.54 0.00
 -12 13 3 0.44 0.00
 -11 13 3 0.22 0.00
 -10 13 3 -0.46 0.00
 -9 13 3 -0.97 0.00
 -8 13 3 -0.87 0.00
 -7 13 3 -0.47 0.00
 -6 13 3 0.07 0.00
 -5 13 3 -0.07 0.00
 -4 13 3 -1.56 0.00
 -3 13 3 -3.46 0.00
 -2 13 3 -3.78 0.00
 -1 13 3 -1.44 0.00
 0 13 3 0.62 0.00
 1 13 3 -0.63 0.00
 2 13 3 -3.01 0.00
 3 13 3 -3.63 0.00
 4 13 3 -2.20 0.00
 5 13 3 -0.30 0.00
 6 13 3 0.22 0.00
 7 13 3 -0.17 0.00
 8 13 3 -0.76 0.00
 9 13 3 -1.55 0.00
 10 13 3 -1.53 0.00
 11 13 3 -0.68 0.00
 12 13 3 -0.03 0.00
 -12 14 3 0.54 0.00
 -11 14 3 0.01 0.00
 -10 14 3 -1.44 0.00
 -9 14 3 -1.85 0.00
 -8 14 3 -1.02 0.00
 -7 14 3 -0.12 0.00
 -6 14 3 0.11 0.00
 -5 14 3 -0.91 0.00
 -4 14 3 -2.41 0.00
 -3 14 3 -3.02 0.00
 -2 14 3 -2.26 0.00
 -1 14 3 -1.00 0.00
 0 14 3 -0.50 0.00
 1 14 3 -0.03 0.00
 2 14 3 1.32 0.00
 3 14 3 2.61 0.00
 4 14 3 2.64 0.00
 5 14 3 1.33 0.00
 6 14 3 0.08 0.00
 7 14 3 -0.37 0.00
 8 14 3 -0.31 0.00
 9 14 3 0.46 0.00
 10 14 3 0.86 0.00
 11 14 3 0.18 0.00
 -11 15 3 -0.86 0.00
 -10 15 3 -1.18 0.00
 -9 15 3 -0.57 0.00
 -8 15 3 0.10 0.00
 -7 15 3 0.34 0.00
 -6 15 3 -0.10 0.00
 -5 15 3 -1.55 0.00
 -4 15 3 -2.99 0.00
 -3 15 3 -2.93 0.00
 -2 15 3 -1.46 0.00
 -1 15 3 0.16 0.00
 0 15 3 0.87 0.00
 1 15 3 0.63 0.00
 2 15 3 -0.23 0.00
 3 15 3 -1.56 0.00
 4 15 3 -2.32 0.00
 5 15 3 -1.60 0.00
 6 15 3 -0.55 0.00
 7 15 3 -0.09 0.00
 8 15 3 0.08 0.00
 9 15 3 -0.22 0.00
 10 15 3 -0.75 0.00
 11 15 3 -0.57 0.00
 -11 16 3 -0.47 0.00
 -10 16 3 -0.52 0.00
 -9 16 3 -0.08 0.00
 -8 16 3 0.33 0.00
 -7 16 3 0.04 0.00
 -6 16 3 -0.99 0.00
 -5 16 3 -2.00 0.00
 -4 16 3 -1.74 0.00
 -3 16 3 -0.63 0.00
 -2 16 3 0.02 0.00
 -1 16 3 0.01 0.00
 0 16 3 -0.35 0.00
 1 16 3 -0.51 0.00
 2 16 3 -0.42 0.00
 3 16 3 0.05 0.00
 4 16 3 1.20 0.00
 5 16 3 1.81 0.00
 6 16 3 1.30 0.00
 7 16 3 0.51 0.00
 8 16 3 -0.24 0.00
 9 16 3 -0.38 0.00
 10 16 3 0.12 0.00
 -10 17 3 -0.04 0.00
 -9 17 3 0.34 0.00
 -8 17 3 0.20 0.00
 -7 17 3 -0.46 0.00
 -6 17 3 -1.24 0.00
 -5 17 3 -1.72 0.00
 -4 17 3 -1.68 0.00
 -3 17 3 -1.20 0.00
 -2 17 3 -0.43 0.00
 -1 17 3 -0.07 0.00
 0 17 3 -0.23 0.00
 1 17 3 -0.16 0.00
 2 17 3 0.05 0.00
 3 17 3 0.04 0.00
 4 17 3 -0.37 0.00
 5 17 3 -0.86 0.00
 6 17 3 -0.97 0.00
 7 17 3 -0.78 0.00
 8 17 3 -0.28 0.00
 9 17 3 0.19 0.00
 10 17 3 0.17 0.00
 -9 18 3 0.42 0.00
 -8 18 3 -0.01 0.00
 -7 18 3 -0.66 0.00
 -6 18 3 -1.16 0.00
 -5 18 3 -1.20 0.00
 -4 18 3 -0.32 0.00
 -3 18 3 0.70 0.00
 -2 18 3 0.52 0.00
 -1 18 3 -0.30 0.00
 0 18 3 -0.23 0.00
 1 18 3 0.32 0.00
 2 18 3 0.11 0.00
 3 18 3 -0.28 0.00
 4 18 3 0.15 0.00
 5 18 3 0.61 0.00
 6 18 3 0.52 0.00
 7 18 3 0.39 0.00
 8 18 3 0.16 0.00
 9 18 3 -0.16 0.00
 -8 19 3 -0.46 0.00
 -7 19 3 -1.01 0.00
 -6 19 3 -1.38 0.00
 -5 19 3 -0.93 0.00
 -4 19 3 0.03 0.00
 -3 19 3 0.01 0.00
 -2 19 3 -0.54 0.00
 -1 19 3 -0.30 0.00
 0 19 3 0.21 0.00
 1 19 3 0.05 0.00
 2 19 3 -0.19 0.00
 3 19 3 0.32 0.00
 4 19 3 0.33 0.00
 5 19 3 -0.67 0.00
 6 19 3 -1.09 0.00
 7 19 3 -0.85 0.00
 8 19 3 -0.57 0.00
 -8 20 3 -0.59 0.00
 -7 20 3 -0.65 0.00
 -6 20 3 -0.27 0.00
 -5 20 3 0.31 0.00
 -4 20 3 0.32 0.00
 -3 20 3 -0.04 0.00
 -2 20 3 0.01 0.00
 -1 20 3 0.25 0.00
 0 20 3 0.27 0.00
 1 20 3 0.08 0.00
 2 20 3 0.00 0.00
 3 20 3 -0.11 0.00
 4 20 3 -0.51 0.00
 5 20 3 -0.62 0.00
 6 20 3 -0.38 0.00
 7 20 3 -0.15 0.00
 -6 21 3 -0.34 0.00
 -5 21 3 -0.25 0.00
 -4 21 3 0.18 0.00
 -3 21 3 0.39 0.00
 -2 21 3 0.17 0.00
 -1 21 3 0.10 0.00
 0 21 3 0.16 0.00
 1 21 3 0.13 0.00
 2 21 3 0.31 0.00
 3 21 3 0.50 0.00
 4 21 3 0.06 0.00
 5 21 3 -0.61 0.00
 6 21 3 -0.57 0.00
 -5 22 3 0.41 0.00
 -4 22 3 0.23 0.00
 -3 22 3 -0.39 0.00
 -2 22 3 -0.37 0.00
 -1 22 3 0.14 0.00
 0 22 3 0.28 0.00
 1 22 3 0.08 0.00
 2 22 3 -0.04 0.00
 3 22 3 -0.40 0.00
 4 22 3 -0.84 0.00
 5 22 3 -0.46 0.00
 -3 23 3 0.11 0.00
 -2 23 3 0.34 0.00
 -1 23 3 0.21 0.00
 0 23 3 -0.07 0.00
 1 23 3 0.02 0.00
 2 23 3 0.36 0.00
 3 23 3 0.39 0.00
 -15 0 4 1.00 0.00
 -14 0 4 0.23 0.00
 -13 0 4 -0.63 0.00
 -12 0 4 -0.60 0.00
 -11 0 4 0.37 0.00
 -10 0 4 1.16 0.00
 -9 0 4 1.05 0.00
 -8 0 4 1.19 0.00
 -7 0 4 2.67 0.00
 -6 0 4 2.38 0.00
 -5 0 4 -2.32 0.00
 -4 0 4 -7.05 0.00
 -3 0 4 -6.59 0.00
 -2 0 4 8.01 0.00
 -1 0 4 42.85 0.00
 1 0 4 62.83 0.00
 2 0 4 30.36 0.00
 3 0 4 4.07 0.00
 4 0 4 -6.73 0.00
 5 0 4 -5.60 0.00
 6 0 4 -1.41 0.00
 7 0 4 -0.07 0.00
 8 0 4 0.09 0.00
 9 0 4 0.39 0.00
 10 0 4 0.60 0.00
 11 0 4 0.79 0.00
 12 0 4 0.59 0.00
 13 0 4 0.03 0.00
 14 0 4 -0.30 0.00
 -15 1 4 -0.41 0.00
 -14 1 4 -0.65 0.00
 -13 1 4 -0.14 0.00
 -12 1 4 0.57 0.00
 -11 1 4 0.54 0.00
 -10 1 4 -0.18 0.00
 -9 1 4 -0.60 0.00
 -8 1 4 -0.30 0.00
 -7 1 4 -0.78 0.00
 -6 1 4 -3.30 0.00
 -5 1 4 -4.62 0.00
 -4 1 4 -0.83 0.00
 -3 1 4 8.27 0.00
 -2 1 4 20.27 0.00
 -1 1 4 24.59 0.00
 1 1 4 -6.95 0.00
 2 1 4 -14.57 0.00
 3 1 4 -10.95 0.00
 4 1 4 -3.48 0.00
 5 1 4 1.99 0.00
 6 1 4 2.76 0.00
 7 1 4 1.36 0.00
 8 1 4 0.59 0.00
 9 1 4 0.57 0.00
 10 1 4 0.67 0.00
 11 1 4 0.37 0.00
 12 1 4 -0.02 0.00
 13 1 4 0.03 0.00
 14 1 4 0.32 0.00
 -15 2 4 0.52 0.00
 -14 2 4 0.53 0.00
 -13 2 4 0.19 0.00
 -12 2 4 -0.33 0.00
 -11 2 4 -0.32 0.00
 -10 2 4 0.09 0.00
 -9 2 4 0.31 0.00
 -8 2 4 0.74 0.00
 -7 2 4 1.41 0.00
 -6 2 4 0.99 0.00
 -5 2 4 0.05 0.00
 -4 2 4 1.94 0.00
 -3 2 4 6.90 0.00
 -2 2 4 14.71 0.00
 -1 2 4 26.86 0.00
 0 2 4 35.29 0.00
 1 2 4 30.20 0.00
 2 2 4 17.55 0.00
 3 2 4 7.09 0.00
 4 2 4 0.84 0.00
 5 2 4 -1.29 0.00
 6 2 4 -0.99 0.00
 7 2 4 -0.37 0.00
 8 2 4 0.29 0.00
 9 2 4 0.58 0.00
 10 2 4 0.34 0.00
 11 2 4 0.22 0.00
 12 2 4 0.33 0.00
 13 2 4 0.27 0.00
 14 2 4 0.02 0.00
 -15 3 4 -0.18 0.00
 -14 3 4 -0.57 0.00
 -13 3 4 -0.40 0.00
 -12 3 4 0.27 0.00
 -11 3 4 0.44 0.00
 -10 3 4 -0.36 0.00
 -9 3 4 -0.86 0.00
 -8 3 4 -0.48 0.00
 -7 3 4 -1.52 0.00
 -6 3 4 -5.32 0.00
 -5 3 4 -5.85 0.00
 -4 3 4 1.93 0.00
 -3 3 4 14.69 0.00
 -2 3 4 28.23 0.00
 -1 3 4 31.64 0.00
 0 3 4 14.56 0.00
 1 3 4 -7.96 0.00
 2 3 4 -16.56 0.00
 3 3 4 -13.09 0.00
 4 3 4 -4.62 0.00
 5 3 4 3.00 0.00
 6 3 4 4.78 0.00
 7 3 4 3.21 0.00
 8 3 4 1.82 0.00
 9 3 4 1.08 0.00
 10 3 4 0.94 0.00
 11 3 4 0.73 0.00
 12 3 4 0.36 0.00
 13 3 4 0.33 0.00
 14 3 4 0.55 0.00
 -14 4 4 0.44 0.00
 -13 4 4 0.29 0.00
 -12 4 4 -0.38 0.00
 -11 4 4 -0.74 0.00
 -10 4 4 -0.61 0.00
 -9 4 4 -0.43 0.00
 -8 4 4 -0.13 0.00
 -7 4 4 -0.36 0.00
 -6 4 4 -0.33 0.00
 -5 4 4 3.51 0.00
 -4 4 4 10.88 0.00
 -3 4 4 16.66 0.00
 -2 4 4 14.89 0.00
 -1 4 4 3.81 0.00
 0 4 4 -6.74 0.00
 1 4 4 -6.21 0.00
 2 4 4 1.30 0.00
 3 4 4 6.89 0.00
 4 4 4 7.09 0.00
 5 4 4 3.18 0.00
 6 4 4 -0.01 0.00
 7 4 4 -0.43 0.00
 8 4 4 -0.14 0.00
 9 4 4 -0.02 0.00
 10 4 4 -0.02 0.00
 11 4 4 -0.09 0.00
 12 4 4 0.01 0.00
 13 4 4 0.00 0.00
 14 4 4 -0.16 0.00
 -14 5 4 0.06 0.00
 -13 5 4 -0.70 0.00
 -12 5 4 -0.66 0.00
 -11 5 4 0.05 0.00
 -10 5 4 -0.06 0.00
 -9 5 4 -0.47 0.00
 -8 5 4 -0.40 0.00
 -7 5 4 -1.14 0.00
 -6 5 4 -2.34 0.00
 -5 5 4 -0.22 0.00
 -4 5 4 5.31 0.00
 -3 5 4 8.62 0.00
 -2 5 4 7.73 0.00
 -1 5 4 4.59 0.00
 0 5 4 0.61 0.00
 1 5 4 -1.12 0.00
 2 5 4 -0.43 0.00
 3 5 4 -0.62 0.00
 4 5 4 -0.51 0.00
 5 5 4 1.39 0.00
 6 5 4 2.86 0.00
 7 5 4 2.86 0.00
 8 5 4 2.00 0.00
 9 5 4 0.99 0.00
 10 5 4 0.49 0.00
 11 5 4 0.39 0.00
 12 5 4 0.20 0.00
 13 5 4 -0.10 0.00
 14 5 4 -0.07 0.00
 -14 6 4 -0.30 0.00
 -13 6 4 -0.50 0.00
 -12 6 4 -0.14 0.00
 -11 6 4 0.10 0.00
 -10 6 4 -0.20 0.00
 -9 6 4 -0.72 0.00
 -8 6 4 -0.96 0.00
 -7 6 4 -1.13 0.00
 -6 6 4 -0.18 0.00
 -5 6 4 3.87 0.00
 -4 6 4 7.39 0.00
 -3 6 4 6.12 0.00
 -2 6 4 1.28 0.00
 -1 6 4 -5.08 0.00
 0 6 4 -7.93 0.00
 1 6 4 -4.43 0.00
 2 6 4 -0.21 0.00
 3 6 4 2.20 0.00
 4 6 4 3.43 0.00
 5 6 4 2.09 0.00
 6 6 4 0.37 0.00
 7 6 4 -0.25 0.00
 8 6 4 -1.05 0.00
 9 6 4 -1.20 0.00
 10 6 4 -0.54 0.00
 11 6 4 -0.18 0.00
 12 6 4 -0.31 0.00
 13 6 4 -0.52 0.00
 14 6 4 -0.39 0.00
 -14 7 4 0.15 0.00
 -13 7 4 -0.21 0.00
 -12 7 4 -0.29 0.00
 -11 7 4 -0.04 0.00
 -10 7 4 -0.42 0.00
 -9 7 4 -0.90 0.00
 -8 7 4 -0.52 0.00
 -7 7 4 -0.26 0.00
 -6 7 4 0.34 0.00
 -5 7 4 2.10 0.00
 -4 7 4 2.86 0.00
 -3 7 4 1.87 0.00
 -2 7 4 0.66 0.00
 -1 7 4 0.05 0.00
 0 7 4 -0.03 0.00
 1 7 4 -0.19 0.00
 2 7 4 -0.02 0.00
 3 7 4 0.43 0.00
 4 7 4 0.05 0.00
 5 7 4 0.14 0.00
 6 7 4 1.14 0.00
 7 7 4 1.20 0.00
 8 7 4 0.75 0.00
 9 7 4 0.66 0.00
 10 7 4 0.51 0.00
 11 7 4 0.36 0.00
 12 7 4 -0.03 0.00
 13 7 4 -0.53 0.00
 14 7 4 -0.45 0.00
 -14 8 4 -0.22 0.00
 -13 8 4 -0.26 0.00
 -12 8 4 0.17 0.00
 -11 8 4 -0.13 0.00
 -10 8 4 -0.91 0.00
 -9 8 4 -0.77 0.00
 -8 8 4 -0.33 0.00
 -7 8 4 -0.63 0.00
 -6 8 4 -0.35 0.00
 -5 8 4 1.41 0.00
 -4 8 4 2.04 0.00
 -3 8 4 -0.10 0.00
 -2 8 4 -3.51 0.00
 -1 8 4 -6.65 0.00
 0 8 4 -7.14 0.00
 1 8 4 -4.16 0.00
 2 8 4 -1.10 0.00
 3 8 4 0.51 0.00
 4 8 4 1.29 0.00
 5 8 4 0.73 0.00
 6 8 4 -0.36 0.00
 7 8 4 -0.83 0.00
 8 8 4 -0.88 0.00
 9 8 4 -0.66 0.00
 10 8 4 -0.40 0.00
 11 8 4 -0.36 0.00
 12 8 4 -0.42 0.00
 13 8 4 -0.19 0.00
 -13 9 4 0.03 0.00
 -12 9 4 -0.36 0.00
 -11 9 4 -0.63 0.00
 -10 9 4 -0.49 0.00
 -9 9 4 -0.34 0.00
 -8 9 4 -0.20 0.00
 -7 9 4 -0.21 0.00
 -6 9 4 0.40 0.00
 -5 9 4 1.56 0.00
 -4 9 4 1.12 0.00
 -3 9 4 -0.07 0.00
 -2 9 4 0.15 0.00
 -1 9 4 1.68 0.00
 0 9 4 3.19 0.00
 1 9 4 2.54 0.00
 2 9 4 0.67 0.00
 3 9 4 -0.32 0.00
 4 9 4 -1.10 0.00
 5 9 4 -0.77 0.00
 6 9 4 0.67 0.00
 7 9 4 1.03 0.00
 8 9 4 0.83 0.00
 9 9 4 0.71 0.00
 10 9 4 0.39 0.00
 11 9 4 0.41 0.00
 12 9 4 0.39 0.00
 13 9 4 0.12 0.00
 -13 10 4 -0.06 0.00
 -12 10 4 0.01 0.00
 -11 10 4 -0.15 0.00
 -10 10 4 -0.64 0.00
 -9 10 4 -0.30 0.00
 -8 10 4 0.26 0.00
 -7 10 4 -0.24 0.00
 -6 10 4 -0.39 0.00
 -5 10 4 0.22 0.00
 -4 10 4 0.32 0.00
 -3 10 4 -0.11 0.00
 -2 10 4 -1.64 0.00
 -1 10 4 -5.07 0.00
 0 10 4 -8.42 0.00
 1 10 4 -8.55 0.00
 2 10 4 -5.35 0.00
 3 10 4 -1.69 0.00
 4 10 4 0.72 0.00
 5 10 4 1.15 0.00
 6 10 4 -0.28 0.00
 7 10 4 -1.15 0.00
 8 10 4 -0.71 0.00
 9 10 4 -0.34 0.00
 10 10 4 -0.08 0.00
 11 10 4 0.08 0.00
 12 10 4 0.01 0.00
 13 10 4 0.21 0.00
 -13 11 4 -0.43 0.00
 -12 11 4 -0.23 0.00
 -11 11 4 -0.12 0.00
 -10 11 4 -0.01 0.00
 -9 11 4 -0.05 0.00
 -8 11 4 -0.48 0.00
 -7 11 4 -0.78 0.00
 -6 11 4 -0.24 0.00
 -5 11 4 0.60 0.00
 -4 11 4 0.61 0.00
 -3 11 4 -0.64 0.00
 -2 11 4 -2.92 0.00
 -1 11 4 -3.58 0.00
 0 11 4 -0.09 0.00
 1 11 4 4.23 0.00
 2 11 4 5.20 0.00
 3 11 4 3.30 0.00
 4 11 4 0.73 0.00
 5 11 4 -0.48 0.00
 6 11 4 0.12 0.00
 7 11 4 1.03 0.00
 8 11 4 1.52 0.00
 9 11 4 1.39 0.00
 10 11 4 0.53 0.00
 11 11 4 -0.22 0.00
 12 11 4 -0.21 0.00
 13 11 4 0.11 0.00
 -13 12 4 0.08 0.00
 -12 12 4 0.43 0.00
 -11 12 4 0.64 0.00
 -10 12 4 0.11 0.00
 -9 12 4 -0.57 0.00
 -8 12 4 -0.73 0.00
 -7 12 4 -0.71 0.00
 -6 12 4 -0.12 0.00
 -5 12 4 0.46 0.00
 -4 12 4 -0.36 0.00
 -3 12 4 -2.22 0.00
 -2 12 4 -3.37 0.00
 -1 12 4 -2.59 0.00
 0 12 4 -1.92 0.00
 1 12 4 -3.34 0.00
 2 12 4 -4.64 0.00
 3 12 4 -3.79 0.00
 4 12 4 -1.29 0.00
 5 12 4 0.66 0.00
 6 12 4 0.46 0.00
 7 12 4 -0.35 0.00
 8 12 4 -0.85 0.00
 9 12 4 -1.48 0.00
 10 12 4 -1.25 0.00
 11 12 4 -0.42 0.00
 12 12 4 0.00 0.00
 -12 13 4 0.66 0.00
 -11 13 4 0.45 0.00
 -10 13 4 -0.93 0.00
 -9 13 4 -1.71 0.00
 -8 13 4 -1.40 0.00
 -7 13 4 -0.55 0.00
 -6 13 4 0.26 0.00
 -5 13 4 -0.11 0.00
 -4 13 4 -1.51 0.00
 -3 13 4 -2.81 0.00
 -2 13 4 -3.42 0.00
 -1 13 4 -2.93 0.00
 0 13 4 -1.25 0.00
 1 13 4 1.12 0.00
 2 13 4 3.13 0.00
 3 13 4 3.85 0.00
 4 13 4 2.84 0.00
 5 13 4 0.89 0.00
 6 13 4 -0.22 0.00
 7 13 4 -0.18 0.00
 8 13 4 0.23 0.00
 9 13 4 0.88 0.00
 10 13 4 0.80 0.00
 11 13 4 -0.21 0.00
 12 13 4 -0.52 0.00
 -12 14 4 0.29 0.00
 -11 14 4 -0.34 0.00
 -10 14 4 -0.99 0.00
 -9 14 4 -1.05 0.00
 -8 14 4 -0.59 0.00
 -7 14 4 -0.03 0.00
 -6 14 4 0.09 0.00
 -5 14 4 -0.86 0.00
 -4 14 4 -2.52 0.00
 -3 14 4 -3.60 0.00
 -2 14 4 -2.97 0.00
 -1 14 4 -0.51 0.00
 0 14 4 1.49 0.00
 1 14 4 0.97 0.00
 2 14 4 -0.89 0.00
 3 14 4 -2.40 0.00
 4 14 4 -2.51 0.00
 5 14 4 -1.22 0.00
 6 14 4 -0.18 0.00
 7 14 4 0.01 0.00
 8 14 4 -0.28 0.00
 9 14 4 -1.04 0.00
 10 14 4 -1.44 0.00
 11 14 4 -0.88 0.00
 -11 15 4 -0.29 0.00
 -10 15 4 -1.17 0.00
 -9 15 4 -1.22 0.00
 -8 15 4 -0.44 0.00
 -7 15 4 0.05 0.00
 -6 15 4 -0.34 0.00
 -5 15 4 -1.47 0.00
 -4 15 4 -2.24 0.00
 -3 15 4 -2.05 0.00
 -2 15 4 -1.02 0.00
 -1 15 4 -0.07 0.00
 0 15 4 -0.33 0.00
 1 15 4 -0.76 0.00
 2 15 4 -0.17 0.00
 3 15 4 0.97 0.00
 4 15 4 1.89 0.00
 5 15 4 1.71 0.00
 6 15 4 0.83 0.00
 7 15 4 0.06 0.00
 8 15 4 -0.51 0.00
 9 15 4 -0.26 0.00
 10 15 4 0.32 0.00
 11 15 4 0.28 0.00
 -11 16 4 -0.66 0.00
 -10 16 4 -0.78 0.00
 -9 16 4 -0.17 0.00
 -8 16 4 0.25 0.00
 -7 16 4 0.11 0.00
 -6 16 4 -0.59 0.00
 -5 16 4 -1.84 0.00
 -4 16 4 -2.79 0.00
 -3 16 4 -2.38 0.00
 -2 16 4 -0.86 0.00
 -1 16 4 0.15 0.00
 0 16 4 0.17 0.00
 1 16 4 0.24 0.00
 2 16 4 0.29 0.00
 3 16 4 -0.37 0.00
 4 16 4 -1.21 0.00
 5 16 4 -1.25 0.00
 6 16 4 -0.81 0.00
 7 16 4 -0.50 0.00
 8 16 4 -0.08 0.00
 9 16 4 0.11 0.00
 10 16 4 -0.15 0.00
 -10 17 4 -0.05 0.00
 -9 17 4 0.37 0.00
 -8 17 4 0.38 0.00
 -7 17 4 -0.23 0.00
 -6 17 4 -1.29 0.00
 -5 17 4 -1.97 0.00
 -4 17 4 -1.12 0.00
 -3 17 4 0.36 0.00
 -2 17 4 0.62 0.00
 -1 17 4 -0.10 0.00
 0 17 4 -0.35 0.00
 1 17 4 -0.02 0.00
 2 17 4 -0.21 0.00
 3 17 4 -0.46 0.00
 4 17 4 0.39 0.00
 5 17 4 1.18 0.00
 6 17 4 1.01 0.00
 7 17 4 0.59 0.00
 8 17 4 0.04 0.00
 9 17 4 -0.35 0.00
 10 17 4 -0.09 0.00
 -9 18 4 0.32 0.00
 -8 18 4 -0.07 0.00
 -7 18 4 -0.86 0.00
 -6 18 4 -1.52 0.00
 -5 18 4 -1.34 0.00
 -4 18 4 -0.64 0.00
 -3 18 4 -0.50 0.00
 -2 18 4 -0.57 0.00
 -1 18 4 -0.34 0.00
 0 18 4 -0.14 0.00
 1 18 4 -0.23 0.00
 2 18 4 -0.28 0.00
 3 18 4 0.22 0.00
 4 18 4 0.34 0.00
 5 18 4 -0.42 0.00
 6 18 4 -0.89 0.00
 7 18 4 -0.82 0.00
 8 18 4 -0.50 0.00
 9 18 4 -0.05 0.00
 -8 19 4 -0.40 0.00
 -7 19 4 -0.88 0.00
 -6 19 4 -0.89 0.00
 -5 19 4 -0.47 0.00
 -4 19 4 0.04 0.00
 -3 19 4 0.42 0.00
 -2 19 4 0.37 0.00
 -1 19 4 0.01 0.00
 0 19 4 0.02 0.00
 1 19 4 0.24 0.00
 2 19 4 0.13 0.00
 3 19 4 -0.10 0.00
 4 19 4 -0.17 0.00
 5 19 4 -0.16 0.00
 6 19 4 -0.18 0.00
 7 19 4 -0.07 0.00
 8 19 4 0.05 0.00
 -8 20 4 -0.45 0.00
 -7 20 4 -0.70 0.00
 -6 20 4 -0.83 0.00
 -5 20 4 -0.37 0.00
 -4 20 4 0.48 0.00
 -3 20 4 0.47 0.00
 -2 20 4 -0.20 0.00
 -1 20 4 -0.24 0.00
 0 20 4 0.13 0.00
 1 20 4 0.05 0.00
 2 20 4 0.00 0.00
 3 20 4 0.47 0.00
 4 20 4 0.31 0.00
 5 20 4 -0.62 0.00
 6 20 4 -0.85 0.00
 7 20 4 -0.46 0.00
 -6 21 4 0.00 0.00
 -5 21 4 0.52 0.00
 -4 21 4 0.30 0.00
 -3 21 4 -0.43 0.00
 -2 21 4 -0.40 0.00
 -1 21 4 0.19 0.00
 0 21 4 0.37 0.00
 1 21 4 0.10 0.00
 2 21 4 -0.02 0.00
 3 21 4 -0.27 0.00
 4 21 4 -0.83 0.00
 5 21 4 -0.72 0.00
 6 21 4 -0.20 0.00
 -5 22 4 0.05 0.00
 -4 22 4 0.13 0.00
 -3 22 4 0.30 0.00
 -2 22 4 0.33 0.00
 -1 22 4 0.17 0.00
 0 22 4 -0.06 0.00
 1 22 4 -0.05 0.00
 2 22 4 0.31 0.00
 3 22 4 0.47 0.00
 4 22 4 0.21 0.00
 5 22 4 -0.08 0.00
 -3 23 4 -0.49 0.00
 -2 23 4 -0.48 0.00
 -1 23 4 -0.04 0.00
 0 23 4 0.27 0.00
 1 23 4 0.36 0.00
 2 23 4 0.26 0.00
 -15 1 5 0.94 0.00
 -14 1 5 0.47 0.00
 -13 1 5 -0.30 0.00
 -12 1 5 -0.64 0.00
 -11 1 5 -0.09 0.00
 -10 1 5 0.61 0.00
 -9 1 5 0.68 0.00
 -8 1 5 1.08 0.00
 -7 1 5 2.62 0.00
 -6 1 5 2.58 0.00
 -5 1 5 -0.76 0.00
 -4 1 5 -3.36 0.00
 -3 1 5 -2.15 0.00
 -2 1 5 8.10 0.00
 -1 1 5 32.90 0.00
 0 1 5 54.23 0.00
 1 1 5 48.61 0.00
 2 1 5 25.12 0.00
 3 1 5 5.09 0.00
 4 1 5 -4.20 0.00
 5 1 5 -4.29 0.00
 6 1 5 -1.49 0.00
 7 1 5 -0.36 0.00
 8 1 5 0.13 0.00
 9 1 5 0.41 0.00
 10 1 5 0.32 0.00
 11 1 5 0.40 0.00
 12 1 5 0.46 0.00
 13 1 5 0.19 0.00
 14 1 5 -0.16 0.00
 -15 2 5 -0.44 0.00
 -14 2 5 -0.90 0.00
 -13 2 5 -0.42 0.00
 -12 2 5 0.56 0.00
 -11 2 5 0.73 0.00
 -10 2 5 -0.18 0.00
 -9 2 5 -0.76 0.00
 -8 2 5 -0.18 0.00
 -7 2 5 -0.74 0.00
 -6 2 5 -4.54 0.00
 -5 2 5 -6.56 0.00
 -4 2 5 -1.19 0.00
 -3 2 5 11.04 0.00
 -2 2 5 27.27 0.00
 -1 2 5 34.12 0.00
 0 2 5 17.87 0.00
 1 2 5 -6.88 0.00
 2 2 5 -17.78 0.00
 3 2 5 -14.24 0.00
 4 2 5 -4.82 0.00
 5 2 5 2.81 0.00
 6 2 5 4.16 0.00
 7 2 5 2.40 0.00
 8 2 5 1.19 0.00
 9 2 5 0.86 0.00
 10 2 5 1.04 0.00
 11 2 5 0.85 0.00
 12 2 5 0.34 0.00
 13 2 5 0.22 0.00
 14 2 5 0.43 0.00
 -15 3 5 0.16 0.00
 -14 3 5 0.62 0.00
 -13 3 5 0.58 0.00
 -12 3 5 -0.23 0.00
 -11 3 5 -0.71 0.00
 -10 3 5 -0.54 0.00
 -9 3 5 -0.20 0.00
 -8 3 5 0.38 0.00
 -7 3 5 0.59 0.00
 -6 3 5 0.10 0.00
 -5 3 5 1.45 0.00
 -4 3 5 6.96 0.00
 -3 3 5 14.03 0.00
 -2 3 5 17.21 0.00
 -1 3 5 14.45 0.00
 0 3 5 9.50 0.00
 1 3 5 7.01 0.00
 2 3 5 7.39 0.00
 3 3 5 7.49 0.00
 4 3 5 5.08 0.00
 5 3 5 1.49 0.00
 6 3 5 -0.56 0.00
 7 3 5 -0.51 0.00
 8 3 5 0.28 0.00
 9 3 5 0.59 0.00
 10 3 5 0.26 0.00
 11 3 5 -0.03 0.00
 12 3 5 0.16 0.00
 13 3 5 0.26 0.00
 14 3 5 0.05 0.00
 -14 4 5 -0.09 0.00
 -13 4 5 -0.65 0.00
 -12 4 5 -0.45 0.00
 -11 4 5 0.14 0.00
 -10 4 5 -0.13 0.00
 -9 4 5 -0.51 0.00
 -8 4 5 -0.19 0.00
 -7 4 5 -1.01 0.00
 -6 4 5 -3.72 0.00
 -5 4 5 -3.04 0.00
 -4 4 5 4.01 0.00
 -3 4 5 12.21 0.00
 -2 4 5 17.92 0.00
 -1 4 5 17.66 0.00
 0 4 5 8.02 0.00
 1 4 5 -2.59 0.00
 2 4 5 -6.17 0.00
 3 4 5 -5.54 0.00
 4 4 5 -2.27 0.00
 5 4 5 2.05 0.00
 6 4 5 3.70 0.00
 7 4 5 3.27 0.00
 8 4 5 2.26 0.00
 9 4 5 1.17 0.00
 10 4 5 0.80 0.00
 11 4 5 0.78 0.00
 12 4 5 0.52 0.00
 13 4 5 0.21 0.00
 14 4 5 0.21 0.00
 -14 5 5 0.07 0.00
 -13 5 5 -0.10 0.00
 -12 5 5 -0.26 0.00
 -11 5 5 -0.24 0.00
 -10 5 5 -0.27 0.00
 -9 5 5 -0.53 0.00
 -8 5 5 -0.63 0.00
 -7 5 5 -0.96 0.00
 -6 5 5 -0.51 0.00
 -5 5 5 3.74 0.00
 -4 5 5 9.75 0.00
 -3 5 5 12.60 0.00
 -2 5 5 9.40 0.00
 -1 5 5 -0.32 0.00
 0 5 5 -8.31 0.00
 1 5 5 -6.64 0.00
 2 5 5 -0.45 0.00
 3 5 5 4.05 0.00
 4 5 5 5.25 0.00
 5 5 5 2.82 0.00
 6 5 5 0.47 0.00
 7 5 5 -0.03 0.00
 8 5 5 -0.45 0.00
 9 5 5 -0.56 0.00
 10 5 5 -0.22 0.00
 11 5 5 -0.13 0.00
 12 5 5 -0.20 0.00
 13 5 5 -0.37 0.00
 14 5 5 -0.40 0.00
 -14 6 5 0.17 0.00
 -13 6 5 -0.64 0.00
 -12 6 5 -0.70 0.00
 -11 6 5 0.03 0.00
 -10 6 5 -0.11 0.00
 -9 6 5 -0.65 0.00
 -8 6 5 -0.42 0.00
 -7 6 5 -0.45 0.00
 -6 6 5 -0.41 0.00
 -5 6 5 1.85 0.00
 -4 6 5 5.18 0.00
 -3 6 5 6.00 0.00
 -2 6 5 3.62 0.00
 -1 6 5 0.48 0.00
 0 6 5 -1.02 0.00
 1 6 5 -0.29 0.00
 2 6 5 1.17 0.00
 3 6 5 1.34 0.00
 4 6 5 0.63 0.00
 5 6 5 0.90 0.00
 6 6 5 1.83 0.00
 7 6 5 2.00 0.00
 8 6 5 1.48 0.00
 9 6 5 0.86 0.00
 10 6 5 0.41 0.00
 11 6 5 0.26 0.00
 12 6 5 -0.04 0.00
 13 6 5 -0.48 0.00
 14 6 5 -0.38 0.00
 -14 7 5 -0.39 0.00
 -13 7 5 -0.45 0.00
 -12 7 5 0.26 0.00
 -11 7 5 0.39 0.00
 -10 7 5 -0.30 0.00
 -9 7 5 -0.74 0.00
 -8 7 5 -0.83 0.00
 -7 7 5 -1.03 0.00
 -6 7 5 -0.17 0.00
 -5 7 5 2.97 0.00
 -4 7 5 4.86 0.00
 -3 7 5 2.30 0.00
 -2 7 5 -2.42 0.00
 -1 7 5 -6.28 0.00
 0 7 5 -6.16 0.00
 1 7 5 -2.29 0.00
 2 7 5 0.33 0.00
 3 7 5 1.13 0.00
 4 7 5 1.64 0.00
 5 7 5 0.90 0.00
 6 7 5 0.02 0.00
 7 7 5 -0.38 0.00
 8 7 5 -1.06 0.00
 9 7 5 -1.13 0.00
 10 7 5 -0.60 0.00
 11 7 5 -0.37 0.00
 12 7 5 -0.44 0.00
 13 7 5 -0.42 0.00
 14 7 5 -0.16 0.00
 -14 8 5 0.20 0.00
 -13 8 5 0.05 0.00
 -12 8 5 -0.23 0.00
 -11 8 5 -0.39 0.00
 -10 8 5 -0.70 0.00
 -9 8 5 -1.00 0.00
 -8 8 5 -0.54 0.00
 -7 8 5 0.06 0.00
 -6 8 5 1.08 0.00
 -5 8 5 2.48 0.00
 -4 8 5 2.00 0.00
 -3 8 5 0.56 0.00
 -2 8 5 0.78 0.00
 -1 8 5 2.32 0.00
 0 8 5 3.02 0.00
 1 8 5 1.30 0.00
 2 8 5 -0.54 0.00
 3 8 5 -0.56 0.00
 4 8 5 -0.59 0.00
 5 8 5 -0.21 0.00
 6 8 5 0.92 0.00
 7 8 5 0.92 0.00
 8 8 5 0.58 0.00
 9 8 5 0.56 0.00
 10 8 5 0.37 0.00
 11 8 5 0.37 0.00
 12 8 5 0.21 0.00
 13 8 5 -0.21 0.00
 -13 9 5 -0.16 0.00
 -12 9 5 0.12 0.00
 -11 9 5 -0.22 0.00
 -10 9 5 -0.95 0.00
 -9 9 5 -0.49 0.00
 -8 9 5 0.33 0.00
 -7 9 5 -0.02 0.00
 -6 9 5 -0.21 0.00
 -5 9 5 0.54 0.00
 -4 9 5 0.77 0.00
 -3 9 5 -0.04 0.00
 -2 9 5 -2.11 0.00
 -1 9 5 -5.80 0.00
 0 9 5 -8.55 0.00
 1 9 5 -7.34 0.00
 2 9 5 -3.60 0.00
 3 9 5 -0.46 0.00
 4 9 5 1.03 0.00
 5 9 5 0.74 0.00
 6 9 5 -0.61 0.00
 7 9 5 -1.27 0.00
 8 9 5 -0.88 0.00
 9 9 5 -0.32 0.00
 10 9 5 0.03 0.00
 11 9 5 0.06 0.00
 12 9 5 -0.06 0.00
 13 9 5 0.19 0.00
 -13 10 5 -0.17 0.00
 -12 10 5 -0.39 0.00
 -11 10 5 -0.54 0.00
 -10 10 5 -0.20 0.00
 -9 10 5 0.01 0.00
 -8 10 5 -0.26 0.00
 -7 10 5 -0.53 0.00
 -6 10 5 0.01 0.00
 -5 10 5 1.05 0.00
 -4 10 5 1.02 0.00
 -3 10 5 -0.11 0.00
 -2 10 5 -1.31 0.00
 -1 10 5 -0.86 0.00
 0 10 5 2.10 0.00
 1 10 5 4.30 0.00
 2 10 5 3.63 0.00
 3 10 5 1.59 0.00
 4 10 5 -0.49 0.00
 5 10 5 -0.89 0.00
 6 10 5 0.33 0.00
 7 10 5 1.16 0.00
 8 10 5 1.52 0.00
 9 10 5 1.37 0.00
 10 10 5 0.58 0.00
 11 10 5 0.17 0.00
 12 10 5 0.22 0.00
 13 10 5 0.21 0.00
 -13 11 5 -0.13 0.00
 -12 11 5 0.10 0.00
 -11 11 5 0.32 0.00
 -10 11 5 -0.05 0.00
 -9 11 5 -0.24 0.00
 -8 11 5 -0.04 0.00
 -7 11 5 -0.31 0.00
 -6 11 5 -0.16 0.00
 -5 11 5 0.43 0.00
 -4 11 5 0.16 0.00
 -3 11 5 -0.75 0.00
 -2 11 5 -1.85 0.00
 -1 11 5 -3.19 0.00
 0 11 5 -5.06 0.00
 1 11 5 -6.61 0.00
 2 11 5 -5.97 0.00
 3 11 5 -3.43 0.00
 4 11 5 -0.43 0.00
 5 11 5 1.13 0.00
 6 11 5 0.29 0.00
 7 11 5 -0.67 0.00
 8 11 5 -0.74 0.00
 9 11 5 -0.87 0.00
 10 11 5 -0.53 0.00
 11 11 5 0.03 0.00
 12 11 5 0.14 0.00
 13 11 5 0.27 0.00
 -13 12 5 -0.30 0.00
 -12 12 5 0.30 0.00
 -11 12 5 0.43 0.00
 -10 12 5 -0.14 0.00
 -9 12 5 -0.70 0.00
 -8 12 5 -1.03 0.00
 -7 12 5 -0.83 0.00
 -6 12 5 -0.02 0.00
 -5 12 5 0.32 0.00
 -4 12 5 -0.23 0.00
 -3 12 5 -1.45 0.00
 -2 12 5 -3.36 0.00
 -1 12 5 -4.11 0.00
 0 12 5 -1.59 0.00
 1 12 5 2.40 0.00
 2 12 5 4.58 0.00
 3 12 5 4.24 0.00
 4 12 5 2.28 0.00
 5 12 5 0.33 0.00
 6 12 5 -0.16 0.00
 7 12 5 0.42 0.00
 8 12 5 1.12 0.00
 9 12 5 1.47 0.00
 10 12 5 0.85 0.00
 11 12 5 -0.26 0.00
 12 12 5 -0.48 0.00
 -12 13 5 0.53 0.00
 -11 13 5 0.43 0.00
 -10 13 5 -0.23 0.00
 -9 13 5 -0.91 0.00
 -8 13 5 -0.94 0.00
 -7 13 5 -0.55 0.00
 -6 13 5 -0.03 0.00
 -5 13 5 -0.05 0.00
 -4 13 5 -1.22 0.00
 -3 13 5 -3.04 0.00
 -2 13 5 -3.64 0.00
 -1 13 5 -1.47 0.00
 0 13 5 0.77 0.00
 1 13 5 -0.11 0.00
 2 13 5 -2.34 0.00
 3 13 5 -3.26 0.00
 4 13 5 -2.17 0.00
 5 13 5 -0.33 0.00
 6 13 5 0.33 0.00
 7 13 5 0.12 0.00
 8 13 5 -0.47 0.00
 9 13 5 -1.48 0.00
 10 13 5 -1.68 0.00
 11 13 5 -0.90 0.00
 12 13 5 -0.25 0.00
 -12 14 5 0.59 0.00
 -11 14 5 0.26 0.00
 -10 14 5 -1.14 0.00
 -9 14 5 -1.83 0.00
 -8 14 5 -1.27 0.00
 -7 14 5 -0.31 0.00
 -6 14 5 0.21 0.00
 -5 14 5 -0.48 0.00
 -4 14 5 -1.91 0.00
 -3 14 5 -2.80 0.00
 -2 14 5 -2.37 0.00
 -1 14 5 -1.29 0.00
 0 14 5 -0.93 0.00
 1 14 5 -0.56 0.00
 2 14 5 0.82 0.00
 3 14 5 2.37 0.00
 4 14 5 2.72 0.00
 5 14 5 1.58 0.00
 6 14 5 0.36 0.00
 7 14 5 -0.19 0.00
 8 14 5 -0.41 0.00
 9 14 5 0.10 0.00
 10 14 5 0.46 0.00
 11 14 5 -0.03 0.00
 -11 15 5 -0.65 0.00
 -10 15 5 -1.16 0.00
 -9 15 5 -0.87 0.00
 -8 15 5 -0.25 0.00
 -7 15 5 0.19 0.00
 -6 15 5 -0.07 0.00
 -5 15 5 -1.50 0.00
 -4 15 5 -3.16 0.00
 -3 15 5 -3.49 0.00
 -2 15 5 -2.10 0.00
 -1 15 5 -0.14 0.00
 0 15 5 0.98 0.00
 1 15 5 1.07 0.00
 2 15 5 0.48 0.00
 3 15 5 -0.83 0.00
 4 15 5 -1.85 0.00
 5 15 5 -1.46 0.00
 6 15 5 -0.61 0.00
 7 15 5 -0.26 0.00
 8 15 5 -0.14 0.00
 9 15 5 -0.43 0.00
 10 15 5 -0.84 0.00
 11 15 5 -0.54 0.00
 -11 16 5 -0.43 0.00
 -10 16 5 -0.70 0.00
 -9 16 5 -0.42 0.00
 -8 16 5 0.11 0.00
 -7 16 5 0.06 0.00
 -6 16 5 -0.91 0.00
 -5 16 5 -2.03 0.00
 -4 16 5 -1.89 0.00
 -3 16 5 -0.80 0.00
 -2 16 5 0.06 0.00
 -1 16 5 0.22 0.00
 0 16 5 -0.17 0.00
 1 16 5 -0.39 0.00
 2 16 5 -0.43 0.00
 3 16 5 -0.19 0.00
 4 16 5 0.80 0.00
 5 16 5 1.41 0.00
 6 16 5 1.06 0.00
 7 16 5 0.45 0.00
 8 16 5 -0.27 0.00
 9 16 5 -0.49 0.00
 10 16 5 -0.07 0.00
 -10 17 5 -0.24 0.00
 -9 17 5 0.16 0.00
 -8 17 5 0.19 0.00
 -7 17 5 -0.37 0.00
 -6 17 5 -1.17 0.00
 -5 17 5 -1.70 0.00
 -4 17 5 -1.83 0.00
 -3 17 5 -1.52 0.00
 -2 17 5 -0.66 0.00
 -1 17 5 -0.08 0.00
 0 17 5 -0.16 0.00
 1 17 5 -0.20 0.00
 2 17 5 -0.08 0.00
 3 17 5 0.02 0.00
 4 17 5 -0.19 0.00
 5 17 5 -0.60 0.00
 6 17 5 -0.73 0.00
 7 17 5 -0.66 0.00
 8 17 5 -0.30 0.00
 9 17 5 0.09 0.00
 10 17 5 0.10 0.00
 -9 18 5 0.36 0.00
 -8 18 5 0.05 0.00
 -7 18 5 -0.63 0.00
 -6 18 5 -1.32 0.00
 -5 18 5 -1.52 0.00
 -4 18 5 -0.67 0.00
 -3 18 5 0.59 0.00
 -2 18 5 0.74 0.00
 -1 18 5 -0.05 0.00
 0 18 5 -0.23 0.00
 1 18 5 0.20 0.00
 2 18 5 0.02 0.00
 3 18 5 -0.37 0.00
 4 18 5 -0.01 0.00
 5 18 5 0.42 0.00
 6 18 5 0.31 0.00
 7 18 5 0.20 0.00
 8 18 5 0.05 0.00
 9 18 5 -0.17 0.00
 -8 19 5 -0.29 0.00
 -7 19 5 -0.90 0.00
 -6 19 5 -1.34 0.00
 -5 19 5 -0.78 0.00
 -4 19 5 0.32 0.00
 -3 19 5 0.32 0.00
 -2 19 5 -0.39 0.00
 -1 19 5 -0.43 0.00
 0 19 5 -0.04 0.00
 1 19 5 -0.17 0.00
 2 19 5 -0.36 0.00
 3 19 5 0.30 0.00
 4 19 5 0.55 0.00
 5 19 5 -0.34 0.00
 6 19 5 -0.80 0.00
 7 19 5 -0.61 0.00
 8 19 5 -0.37 0.00
 -7 20 5 -0.79 0.00
 -6 20 5 -0.52 0.00
 -5 20 5 0.16 0.00
 -4 20 5 0.28 0.00
 -3 20 5 -0.07 0.00
 -2 20 5 -0.11 0.00
 -1 20 5 0.12 0.00
 0 20 5 0.26 0.00
 1 20 5 0.13 0.00
 2 20 5 0.03 0.00
 3 20 5 -0.11 0.00
 4 20 5 -0.53 0.00
 5 20 5 -0.62 0.00
 6 20 5 -0.38 0.00
 7 20 5 -0.22 0.00
 -6 21 5 -0.22 0.00
 -5 21 5 0.11 0.00
 -4 21 5 0.60 0.00
 -3 21 5 0.61 0.00
 -2 21 5 0.14 0.00
 -1 21 5 -0.09 0.00
 0 21 5 -0.07 0.00
 1 21 5 -0.10 0.00
 2 21 5 0.14 0.00
 3 21 5 0.52 0.00
 4 21 5 0.29 0.00
 5 21 5 -0.34 0.00
 6 21 5 -0.42 0.00
 -5 22 5 0.41 0.00
 -4 22 5 0.09 0.00
 -3 22 5 -0.68 0.00
 -2 22 5 -0.72 0.00
 -1 22 5 -0.07 0.00
 0 22 5 0.35 0.00
 1 22 5 0.35 0.00
 2 22 5 0.24 0.00
 3 22 5 -0.23 0.00
 4 22 5 -0.82 0.00
 -3 23 5 0.12 0.00
 -2 23 5 0.29 0.00
 -1 23 5 0.21 0.00
 0 23 5 -0.09 0.00
 1 23 5 -0.17 0.00
 2 23 5 0.06 0.00
 -15 0 6 1.24 0.00
 -14 0 6 0.59 0.00
 -13 0 6 -0.45 0.00
 -12 0 6 -0.90 0.00
 -11 0 6 -0.25 0.00
 -10 0 6 0.59 0.00
 -9 0 6 0.63 0.00
 -8 0 6 1.06 0.00
 -7 0 6 3.16 0.00
 -6 0 6 3.70 0.00
 -5 0 6 -0.05 0.00
 -4 0 6 -4.08 0.00
 -3 0 6 -4.98 0.00
 -2 0 6 3.98 0.00
 -1 0 6 30.68 0.00
 0 0 6 55.73 0.00
 1 0 6 51.61 0.00
 2 0 6 26.54 0.00
 3 0 6 4.18 0.00
 4 0 6 -6.04 0.00
 5 0 6 -5.45 0.00
 6 0 6 -1.85 0.00
 7 0 6 -0.48 0.00
 8 0 6 0.03 0.00
 9 0 6 0.25 0.00
 10 0 6 0.09 0.00
 11 0 6 0.21 0.00
 12 0 6 0.36 0.00
 13 0 6 0.14 0.00
 14 0 6 -0.24 0.00
 -15 1 6 -0.34 0.00
 -14 1 6 -0.74 0.00
 -13 1 6 -0.40 0.00
 -12 1 6 0.34 0.00
 -11 1 6 0.55 0.00
 -10 1 6 0.01 0.00
 -9 1 6 -0.40 0.00
 -8 1 6 0.05 0.00
 -7 1 6 -0.02 0.00
 -6 1 6 -2.25 0.00
 -5 1 6 -4.02 0.00
 -4 1 6 -1.84 0.00
 -3 1 6 4.87 0.00
 -2 1 6 15.28 0.00
 -1 1 6 20.80 0.00
 0 1 6 11.78 0.00
 1 1 6 -3.63 0.00
 2 1 6 -11.08 0.00
 3 1 6 -9.09 0.00
 4 1 6 -3.10 0.00
 5 1 6 1.62 0.00
 6 1 6 2.36 0.00
 7 1 6 1.23 0.00
 8 1 6 0.49 0.00
 9 1 6 0.37 0.00
 10 1 6 0.61 0.00
 11 1 6 0.57 0.00
 12 1 6 0.25 0.00
 13 1 6 0.12 0.00
 14 1 6 0.20 0.00
 -15 2 6 0.48 0.00
 -14 2 6 0.63 0.00
 -13 2 6 0.36 0.00
 -12 2 6 -0.33 0.00
 -11 2 6 -0.50 0.00
 -10 2 6 -0.15 0.00
 -9 2 6 0.10 0.00
 -8 2 6 0.77 0.00
 -7 2 6 1.88 0.00
 -6 2 6 1.64 0.00
 -5 2 6 0.28 0.00
 -4 2 6 1.56 0.00
 -3 2 6 5.98 0.00
 -2 2 6 12.44 0.00
 -1 2 6 22.13 0.00
 0 2 6 29.10 0.00
 1 2 6 25.43 0.00
 2 2 6 15.41 0.00
 3 2 6 6.45 0.00
 4 2 6 0.67 0.00
 5 2 6 -1.38 0.00
 6 2 6 -1.21 0.00
 7 2 6 -0.62 0.00
 8 2 6 0.27 0.00
 9 2 6 0.65 0.00
 10 2 6 0.28 0.00
 11 2 6 0.05 0.00
 12 2 6 0.27 0.00
 13 2 6 0.33 0.00
 14 2 6 0.04 0.00
 -15 3 6 -0.04 0.00
 -14 3 6 -0.53 0.00
 -13 3 6 -0.66 0.00
 -12 3 6 -0.07 0.00
 -11 3 6 0.41 0.00
 -10 3 6 -0.14 0.00
 -9 3 6 -0.59 0.00
 -8 3 6 0.10 0.00
 -7 3 6 -0.36 0.00
 -6 3 6 -4.03 0.00
 -5 3 6 -5.45 0.00
 -4 3 6 0.51 0.00
 -3 3 6 11.26 0.00
 -2 3 6 23.63 0.00
 -1 3 6 28.33 0.00
 0 3 6 15.33 0.00
 1 3 6 -3.67 0.00
 2 3 6 -12.20 0.00
 3 3 6 -10.69 0.00
 4 3 6 -4.04 0.00
 5 3 6 2.39 0.00
 6 3 6 4.01 0.00
 7 3 6 2.98 0.00
 8 3 6 1.84 0.00
 9 3 6 1.05 0.00
 10 3 6 1.08 0.00
 11 3 6 1.15 0.00
 12 3 6 0.73 0.00
 13 3 6 0.34 0.00
 14 3 6 0.29 0.00
 -14 4 6 0.36 0.00
 -13 4 6 0.41 0.00
 -12 4 6 -0.18 0.00
 -11 4 6 -0.54 0.00
 -10 4 6 -0.44 0.00
 -9 4 6 -0.32 0.00
 -8 4 6 -0.02 0.00
 -7 4 6 -0.25 0.00
 -6 4 6 -0.63 0.00
 -5 4 6 2.09 0.00
 -4 4 6 8.57 0.00
 -3 4 6 15.10 0.00
 -2 4 6 15.74 0.00
 -1 4 6 7.15 0.00
 0 4 6 -2.75 0.00
 1 4 6 -3.88 0.00
 2 4 6 1.40 0.00
 3 4 6 5.83 0.00
 4 4 6 6.06 0.00
 5 4 6 2.79 0.00
 6 4 6 0.16 0.00
 7 4 6 -0.15 0.00
 8 4 6 0.14 0.00
 9 4 6 0.34 0.00
 10 4 6 0.25 0.00
 11 4 6 -0.05 0.00
 12 4 6 -0.06 0.00
 13 4 6 -0.07 0.00
 14 4 6 -0.20 0.00
 -14 5 6 0.22 0.00
 -13 5 6 -0.77 0.00
 -12 5 6 -0.90 0.00
 -11 5 6 -0.02 0.00
 -10 5 6 0.04 0.00
 -9 5 6 -0.37 0.00
 -8 5 6 -0.16 0.00
 -7 5 6 -0.58 0.00
 -6 5 6 -1.81 0.00
 -5 5 6 -0.07 0.00
 -4 5 6 5.67 0.00
 -3 5 6 10.10 0.00
 -2 5 6 10.10 0.00
 -1 5 6 6.71 0.00
 0 5 6 1.96 0.00
 1 5 6 -0.35 0.00
 2 5 6 0.01 0.00
 3 5 6 -0.13 0.00
 4 5 6 0.01 0.00
 5 5 6 1.46 0.00
 6 5 6 2.57 0.00
 7 5 6 2.78 0.00
 8 5 6 2.21 0.00
 9 5 6 1.20 0.00
 10 5 6 0.64 0.00
 11 5 6 0.54 0.00
 12 5 6 0.27 0.00
 13 5 6 -0.18 0.00
 14 5 6 -0.15 0.00
 -14 6 6 -0.27 0.00
 -13 6 6 -0.43 0.00
 -12 6 6 0.06 0.00
 -11 6 6 0.41 0.00
 -10 6 6 0.11 0.00
 -9 6 6 -0.52 0.00
 -8 6 6 -0.96 0.00
 -7 6 6 -1.31 0.00
 -6 6 6 -0.44 0.00
 -5 6 6 3.68 0.00
 -4 6 6 7.74 0.00
 -3 6 6 7.33 0.00
 -2 6 6 2.91 0.00
 -1 6 6 -3.36 0.00
 0 6 6 -6.14 0.00
 1 6 6 -3.06 0.00
 2 6 6 0.33 0.00
 3 6 6 2.03 0.00
 4 6 6 2.76 0.00
 5 6 6 1.54 0.00
 6 6 6 0.45 0.00
 7 6 6 0.17 0.00
 8 6 6 -0.67 0.00
 9 6 6 -0.93 0.00
 10 6 6 -0.48 0.00
 11 6 6 -0.34 0.00
 12 6 6 -0.46 0.00
 13 6 6 -0.56 0.00
 14 6 6 -0.43 0.00
 -14 7 6 0.18 0.00
 -13 7 6 -0.31 0.00
 -12 7 6 -0.44 0.00
 -11 7 6 -0.07 0.00
 -10 7 6 -0.42 0.00
 -9 7 6 -1.07 0.00
 -8 7 6 -0.67 0.00
 -7 7 6 0.01 0.00
 -6 7 6 1.08 0.00
 -5 7 6 3.10 0.00
 -4 7 6 4.17 0.00
 -3 7 6 3.43 0.00
 -2 7 6 2.24 0.00
 -1 7 6 1.58 0.00
 0 7 6 1.25 0.00
 1 7 6 0.45 0.00
 2 7 6 0.07 0.00
 3 7 6 0.55 0.00
 4 7 6 0.52 0.00
 5 7 6 0.70 0.00
 6 7 6 1.45 0.00
 7 7 6 1.36 0.00
 8 7 6 0.91 0.00
 9 7 6 0.63 0.00
 10 7 6 0.24 0.00
 11 7 6 0.13 0.00
 12 7 6 -0.08 0.00
 13 7 6 -0.49 0.00
 14 7 6 -0.36 0.00
 -14 8 6 -0.27 0.00
 -13 8 6 -0.30 0.00
 -12 8 6 0.41 0.00
 -11 8 6 0.30 0.00
 -10 8 6 -0.60 0.00
 -9 8 6 -0.65 0.00
 -8 8 6 -0.22 0.00
 -7 8 6 -0.37 0.00
 -6 8 6 0.04 0.00
 -5 8 6 1.85 0.00
 -4 8 6 2.68 0.00
 -3 8 6 0.72 0.00
 -2 8 6 -2.88 0.00
 -1 8 6 -6.43 0.00
 0 8 6 -7.17 0.00
 1 8 6 -4.23 0.00
 2 8 6 -1.06 0.00
 3 8 6 0.60 0.00
 4 8 6 1.12 0.00
 5 8 6 0.39 0.00
 6 8 6 -0.56 0.00
 7 8 6 -0.96 0.00
 8 8 6 -1.07 0.00
 9 8 6 -0.75 0.00
 10 8 6 -0.27 0.00
 11 8 6 -0.16 0.00
 12 8 6 -0.22 0.00
 13 8 6 -0.01 0.00
 -13 9 6 0.14 0.00
 -12 9 6 -0.24 0.00
 -11 9 6 -0.62 0.00
 -10 9 6 -0.66 0.00
 -9 9 6 -0.70 0.00
 -8 9 6 -0.52 0.00
 -7 9 6 -0.11 0.00
 -6 9 6 0.88 0.00
 -5 9 6 2.07 0.00
 -4 9 6 1.46 0.00
 -3 9 6 -0.08 0.00
 -2 9 6 -0.13 0.00
 -1 9 6 1.81 0.00
 0 9 6 4.07 0.00
 1 9 6 3.65 0.00
 2 9 6 1.48 0.00
 3 9 6 0.06 0.00
 4 9 6 -0.97 0.00
 5 9 6 -0.74 0.00
 6 9 6 0.60 0.00
 7 9 6 1.01 0.00
 8 9 6 1.08 0.00
 9 9 6 1.00 0.00
 10 9 6 0.43 0.00
 11 9 6 0.30 0.00
 12 9 6 0.34 0.00
 13 9 6 0.08 0.00
 -13 10 6 -0.25 0.00
 -12 10 6 -0.08 0.00
 -11 10 6 -0.13 0.00
 -10 10 6 -0.62 0.00
 -9 10 6 -0.26 0.00
 -8 10 6 0.54 0.00
 -7 10 6 0.30 0.00
 -6 10 6 0.06 0.00
 -5 10 6 0.33 0.00
 -4 10 6 0.21 0.00
 -3 10 6 -0.08 0.00
 -2 10 6 -0.98 0.00
 -1 10 6 -3.75 0.00
 0 10 6 -7.23 0.00
 1 10 6 -8.22 0.00
 2 10 6 -5.77 0.00
 3 10 6 -2.28 0.00
 4 10 6 0.32 0.00
 5 10 6 1.02 0.00
 6 10 6 -0.25 0.00
 7 10 6 -1.16 0.00
 8 10 6 -0.86 0.00
 9 10 6 -0.45 0.00
 10 10 6 0.03 0.00
 11 10 6 0.33 0.00
 12 10 6 0.26 0.00
 13 10 6 0.42 0.00
 -13 11 6 -0.32 0.00
 -12 11 6 -0.13 0.00
 -11 11 6 -0.03 0.00
 -10 11 6 0.14 0.00
 -9 11 6 0.05 0.00
 -8 11 6 -0.52 0.00
 -7 11 6 -0.80 0.00
 -6 11 6 -0.22 0.00
 -5 11 6 0.52 0.00
 -4 11 6 0.60 0.00
 -3 11 6 -0.29 0.00
 -2 11 6 -2.31 0.00
 -1 11 6 -3.20 0.00
 0 11 6 -0.30 0.00
 1 11 6 3.67 0.00
 2 11 6 4.91 0.00
 3 11 6 3.44 0.00
 4 11 6 0.95 0.00
 5 11 6 -0.45 0.00
 6 11 6 -0.10 0.00
 7 11 6 0.84 0.00
 8 11 6 1.71 0.00
 9 11 6 1.86 0.00
 10 11 6 0.96 0.00
 11 11 6 0.04 0.00
 12 11 6 -0.08 0.00
 -13 12 6 -0.02 0.00
 -12 12 6 0.31 0.00
 -11 12 6 0.62 0.00
 -10 12 6 0.20 0.00
 -9 12 6 -0.48 0.00
 -8 12 6 -0.61 0.00
 -7 12 6 -0.58 0.00
 -6 12 6 -0.16 0.00
 -5 12 6 0.38 0.00
 -4 12 6 -0.09 0.00
 -3 12 6 -1.61 0.00
 -2 12 6 -2.69 0.00
 -1 12 6 -1.91 0.00
 0 12 6 -1.27 0.00
 1 12 6 -2.80 0.00
 2 12 6 -4.40 0.00
 3 12 6 -3.99 0.00
 4 12 6 -1.68 0.00
 5 12 6 0.46 0.00
 6 12 6 0.57 0.00
 7 12 6 0.02 0.00
 8 12 6 -0.49 0.00
 9 12 6 -1.31 0.00
 10 12 6 -1.24 0.00
 11 12 6 -0.47 0.00
 12 12 6 -0.08 0.00
 -12 13 6 0.63 0.00
 -11 13 6 0.66 0.00
 -10 13 6 -0.46 0.00
 -9 13 6 -1.37 0.00
 -8 13 6 -1.43 0.00
 -7 13 6 -0.72 0.00
 -6 13 6 0.30 0.00
 -5 13 6 0.31 0.00
 -4 13 6 -0.83 0.00
 -3 13 6 -2.15 0.00
 -2 13 6 -3.01 0.00
 -1 13 6 -3.00 0.00
 0 13 6 -1.94 0.00
 1 13 6 0.02 0.00
 2 13 6 2.20 0.00
 3 13 6 3.52 0.00
 4 13 6 3.07 0.00
 5 13 6 1.31 0.00
 6 13 6 0.11 0.00
 7 13 6 -0.01 0.00
 8 13 6 0.27 0.00
 9 13 6 0.83 0.00
 10 13 6 0.75 0.00
 11 13 6 -0.16 0.00
 12 13 6 -0.40 0.00
 -12 14 6 0.47 0.00
 -11 14 6 -0.01 0.00
 -10 14 6 -0.73 0.00
 -9 14 6 -1.12 0.00
 -8 14 6 -0.84 0.00
 -7 14 6 -0.20 0.00
 -6 14 6 0.04 0.00
 -5 14 6 -0.78 0.00
 -4 14 6 -2.36 0.00
 -3 14 6 -3.65 0.00
 -2 14 6 -3.37 0.00
 -1 14 6 -0.97 0.00
 0 14 6 1.34 0.00
 1 14 6 1.39 0.00
 2 14 6 -0.03 0.00
 3 14 6 -1.59 0.00
 4 14 6 -2.07 0.00
 5 14 6 -1.11 0.00
 6 14 6 -0.17 0.00
 7 14 6 0.07 0.00
 8 14 6 -0.20 0.00
 9 14 6 -1.01 0.00
 10 14 6 -1.43 0.00
 11 14 6 -0.89 0.00
 -11 15 6 -0.09 0.00
 -10 15 6 -1.06 0.00
 -9 15 6 -1.36 0.00
 -8 15 6 -0.70 0.00
 -7 15 6 -0.08 0.00
 -6 15 6 -0.27 0.00
 -5 15 6 -1.21 0.00
 -4 15 6 -1.99 0.00
 -3 15 6 -2.04 0.00
 -2 15 6 -1.15 0.00
 -1 15 6 -0.13 0.00
 0 15 6 -0.31 0.00
 1 15 6 -0.74 0.00
 2 15 6 -0.29 0.00
 3 15 6 0.74 0.00
 4 15 6 1.68 0.00
 5 15 6 1.60 0.00
 6 15 6 0.84 0.00
 7 15 6 0.15 0.00
 8 15 6 -0.50 0.00
 9 15 6 -0.45 0.00
 10 15 6 0.00 0.00
 11 15 6 0.00 0.00
 -11 16 6 -0.57 0.00
 -10 16 6 -0.85 0.00
 -9 16 6 -0.46 0.00
 -8 16 6 -0.01 0.00
 -7 16 6 0.04 0.00
 -6 16 6 -0.49 0.00
 -5 16 6 -1.68 0.00
 -4 16 6 -2.87 0.00
 -3 16 6 -2.87 0.00
 -2 16 6 -1.41 0.00
 -1 16 6 -0.08 0.00
 0 16 6 0.24 0.00
 1 16 6 0.40 0.00
 2 16 6 0.53 0.00
 3 16 6 -0.02 0.00
 4 16 6 -0.86 0.00
 5 16 6 -1.00 0.00
 6 16 6 -0.67 0.00
 7 16 6 -0.47 0.00
 8 16 6 -0.19 0.00
 9 16 6 -0.08 0.00
 10 16 6 -0.27 0.00
 -10 17 6 -0.22 0.00
 -9 17 6 0.08 0.00
 -8 17 6 0.27 0.00
 -7 17 6 -0.17 0.00
 -6 17 6 -1.31 0.00
 -5 17 6 -2.26 0.00
 -4 17 6 -1.64 0.00
 -3 17 6 -0.06 0.00
 -2 17 6 0.63 0.00
 -1 17 6 0.20 0.00
 0 17 6 -0.12 0.00
 1 17 6 0.13 0.00
 2 17 6 -0.10 0.00
 3 17 6 -0.54 0.00
 4 17 6 0.09 0.00
 5 17 6 0.81 0.00
 6 17 6 0.68 0.00
 7 17 6 0.36 0.00
 8 17 6 -0.09 0.00
 9 17 6 -0.40 0.00
 -9 18 6 0.22 0.00
 -8 18 6 0.01 0.00
 -7 18 6 -0.77 0.00
 -6 18 6 -1.54 0.00
 -5 18 6 -1.34 0.00
 -4 18 6 -0.55 0.00
 -3 18 6 -0.34 0.00
 -2 18 6 -0.40 0.00
 -1 18 6 -0.25 0.00
 0 18 6 -0.12 0.00
 1 18 6 -0.31 0.00
 2 18 6 -0.52 0.00
 3 18 6 0.00 0.00
 4 18 6 0.34 0.00
 5 18 6 -0.23 0.00
 6 18 6 -0.64 0.00
 7 18 6 -0.58 0.00
 8 18 6 -0.30 0.00
 9 18 6 0.02 0.00
 -8 19 6 -0.30 0.00
 -7 19 6 -0.93 0.00
 -6 19 6 -1.10 0.00
 -5 19 6 -0.72 0.00
 -4 19 6 -0.17 0.00
 -3 19 6 0.33 0.00
 -2 19 6 0.39 0.00
 -1 19 6 0.04 0.00
 0 19 6 -0.04 0.00
 1 19 6 0.08 0.00
 2 19 6 -0.04 0.00
 3 19 6 -0.24 0.00
 4 19 6 -0.27 0.00
 5 19 6 -0.21 0.00
 6 19 6 -0.20 0.00
 7 19 6 -0.13 0.00
 8 19 6 -0.06 0.00
 -7 20 6 -0.64 0.00
 -6 20 6 -0.74 0.00
 -5 20 6 -0.12 0.00
 -4 20 6 0.87 0.00
 -3 20 6 0.83 0.00
 -2 20 6 -0.05 0.00
 -1 20 6 -0.38 0.00
 0 20 6 -0.14 0.00
 1 20 6 -0.20 0.00
 2 20 6 -0.19 0.00
 3 20 6 0.45 0.00
 4 20 6 0.55 0.00
 5 20 6 -0.27 0.00
 6 20 6 -0.59 0.00
 7 20 6 -0.32 0.00
 -6 21 6 -0.14 0.00
 -5 21 6 0.45 0.00
 -4 21 6 0.28 0.00
 -3 21 6 -0.50 0.00
 -2 21 6 -0.62 0.00
 -1 21 6 -0.03 0.00
 0 21 6 0.38 0.00
 1 21 6 0.28 0.00
 2 21 6 0.19 0.00
 3 21 6 -0.10 0.00
 4 21 6 -0.77 0.00
 5 21 6 -0.73 0.00
 6 21 6 -0.19 0.00
 -5 22 6 0.29 0.00
 -4 22 6 0.44 0.00
 -3 22 6 0.46 0.00
 -2 22 6 0.29 0.00
 -1 22 6 0.10 0.00
 0 22 6 -0.14 0.00
 1 22 6 -0.25 0.00
 2 22 6 0.03 0.00
 3 22 6 0.25 0.00
 4 22 6 0.17 0.00
 -2 23 6 -0.77 0.00
 -1 23 6 -0.29 0.00
 0 23 6 0.17 0.00
 1 23 6 0.45 0.00
 2 23 6 0.48 0.00
 -15 1 7 1.01 0.00
 -14 1 7 0.73 0.00
 -13 1 7 -0.02 0.00
 -12 1 7 -0.68 0.00
 -11 1 7 -0.48 0.00
 -10 1 7 0.12 0.00
 -9 1 7 0.20 0.00
 -8 1 7 0.77 0.00
 -7 1 7 2.83 0.00
 -6 1 7 3.45 0.00
 -5 1 7 0.61 0.00
 -4 1 7 -1.74 0.00
 -3 1 7 -1.23 0.00
 -2 1 7 5.60 0.00
 -1 1 7 24.44 0.00
 0 1 7 42.24 0.00
 1 1 7 39.43 0.00
 2 1 7 21.57 0.00
 3 1 7 4.89 0.00
 4 1 7 -3.68 0.00
 5 1 7 -4.10 0.00
 6 1 7 -1.82 0.00
 7 1 7 -0.71 0.00
 8 1 7 0.11 0.00
 9 1 7 0.41 0.00
 10 1 7 0.03 0.00
 11 1 7 -0.08 0.00
 12 1 7 0.17 0.00
 13 1 7 0.22 0.00
 14 1 7 -0.10 0.00
 -15 2 7 -0.25 0.00
 -14 2 7 -0.90 0.00
 -13 2 7 -0.79 0.00
 -12 2 7 0.05 0.00
 -11 2 7 0.54 0.00
 -10 2 7 -0.05 0.00
 -9 2 7 -0.55 0.00
 -8 2 7 0.30 0.00
 -7 2 7 0.41 0.00
 -6 2 7 -2.86 0.00
 -5 2 7 -5.42 0.00
 -4 2 7 -2.10 0.00
 -3 2 7 7.08 0.00
 -2 2 7 20.82 0.00
 -1 2 7 28.35 0.00
 0 2 7 16.69 0.00
 1 2 7 -3.64 0.00
 2 2 7 -13.97 0.00
 3 2 7 -12.33 0.00
 4 2 7 -4.67 0.00
 5 2 7 2.00 0.00
 6 2 7 3.38 0.00
 7 2 7 2.14 0.00
 8 2 7 1.04 0.00
 9 2 7 0.58 0.00
 10 2 7 0.92 0.00
 11 2 7 1.09 0.00
 12 2 7 0.70 0.00
 13 2 7 0.33 0.00
 14 2 7 0.20 0.00
 -14 3 7 0.48 0.00
 -13 3 7 0.65 0.00
 -12 3 7 -0.05 0.00
 -11 3 7 -0.54 0.00
 -10 3 7 -0.42 0.00
 -9 3 7 -0.13 0.00
 -8 3 7 0.54 0.00
 -7 3 7 0.97 0.00
 -6 3 7 0.34 0.00
 -5 3 7 0.63 0.00
 -4 3 7 4.77 0.00
 -3 3 7 11.60 0.00
 -2 3 7 15.84 0.00
 -1 3 7 14.08 0.00
 0 3 7 9.14 0.00
 1 3 7 6.11 0.00
 2 3 7 6.18 0.00
 3 3 7 6.39 0.00
 4 3 7 4.44 0.00
 5 3 7 1.38 0.00
 6 3 7 -0.46 0.00
 7 3 7 -0.49 0.00
 8 3 7 0.32 0.00
 9 3 7 0.79 0.00
 10 3 7 0.46 0.00
 11 3 7 0.01 0.00
 12 3 7 0.11 0.00
 13 3 7 0.21 0.00
 14 3 7 0.00 0.00
 -14 4 7 0.05 0.00
 -13 4 7 -0.76 0.00
 -12 4 7 -0.79 0.00
 -11 4 7 -0.03 0.00
 -10 4 7 -0.03 0.00
 -9 4 7 -0.32 0.00
 -8 4 7 0.22 0.00
 -7 4 7 -0.15 0.00
 -6 4 7 -2.76 0.00
 -5 4 7 -2.81 0.00
 -4 4 7 3.27 0.00
 -3 4 7 11.03 0.00
 -2 4 7 16.57 0.00
 -1 4 7 16.51 0.00
 0 4 7 8.21 0.00
 1 4 7 -0.93 0.00
 2 4 7 -4.43 0.00
 3 4 7 -4.45 0.00
 4 4 7 -1.81 0.00
 5 4 7 1.78 0.00
 6 4 7 3.13 0.00
 7 4 7 3.02 0.00
 8 4 7 2.32 0.00
 9 4 7 1.30 0.00
 10 4 7 1.01 0.00
 11 4 7 1.08 0.00
 12 4 7 0.73 0.00
 13 4 7 0.15 0.00
 14 4 7 0.00 0.00
 -14 5 7 -0.07 0.00
 -13 5 7 -0.17 0.00
 -12 5 7 -0.19 0.00
 -11 5 7 0.02 0.00
 -10 5 7 0.12 0.00
 -9 5 7 -0.17 0.00
 -8 5 7 -0.45 0.00
 -7 5 7 -0.99 0.00
 -6 5 7 -0.91 0.00
 -5 5 7 2.66 0.00
 -4 5 7 8.32 0.00
 -3 5 7 11.86 0.00
 -2 5 7 10.19 0.00
 -1 5 7 2.12 0.00
 0 5 7 -5.20 0.00
 1 5 7 -4.63 0.00
 2 5 7 -0.16 0.00
 3 5 7 3.35 0.00
 4 5 7 4.33 0.00
 5 5 7 2.30 0.00
 6 5 7 0.56 0.00
 7 5 7 0.31 0.00
 8 5 7 -0.09 0.00
 9 5 7 -0.15 0.00
 10 5 7 0.03 0.00
 11 5 7 -0.19 0.00
 12 5 7 -0.38 0.00
 13 5 7 -0.50 0.00
 14 5 7 -0.47 0.00
 -14 6 7 0.22 0.00
 -13 6 7 -0.67 0.00
 -12 6 7 -0.82 0.00
 -11 6 7 0.07 0.00
 -10 6 7 0.06 0.00
 -9 6 7 -0.60 0.00
 -8 6 7 -0.48 0.00
 -7 6 7 -0.28 0.00
 -6 6 7 0.01 0.00
 -5 6 7 2.31 0.00
 -4 6 7 5.95 0.00
 -3 6 7 7.59 0.00
 -2 6 7 5.84 0.00
 -1 6 7 2.56 0.00
 0 6 7 0.33 0.00
 1 6 7 0.21 0.00
 2 6 7 1.18 0.00
 3 6 7 1.51 0.00
 4 6 7 1.21 0.00
 5 6 7 1.45 0.00
 6 6 7 2.05 0.00
 7 6 7 2.13 0.00
 8 6 7 1.73 0.00
 9 6 7 1.05 0.00
 10 6 7 0.40 0.00
 11 6 7 0.17 0.00
 12 6 7 -0.09 0.00
 13 6 7 -0.49 0.00
 14 6 7 -0.30 0.00
 -14 7 7 -0.35 0.00
 -13 7 7 -0.46 0.00
 -12 7 7 0.41 0.00
 -11 7 7 0.74 0.00
 -10 7 7 0.07 0.00
 -9 7 7 -0.56 0.00
 -8 7 7 -0.85 0.00
 -7 7 7 -1.06 0.00
 -6 7 7 -0.10 0.00
 -5 7 7 3.18 0.00
 -4 7 7 5.52 0.00
 -3 7 7 3.54 0.00
 -2 7 7 -1.21 0.00
 -1 7 7 -5.49 0.00
 0 7 7 -5.61 0.00
 1 7 7 -1.87 0.00
 2 7 7 0.65 0.00
 3 7 7 1.28 0.00
 4 7 7 1.37 0.00
 5 7 7 0.43 0.00
 6 7 7 -0.13 0.00
 7 7 7 -0.23 0.00
 8 7 7 -0.84 0.00
 9 7 7 -0.90 0.00
 10 7 7 -0.47 0.00
 11 7 7 -0.38 0.00
 12 7 7 -0.44 0.00
 13 7 7 -0.32 0.00
 -14 8 7 0.20 0.00
 -13 8 7 0.08 0.00
 -12 8 7 -0.17 0.00
 -11 8 7 -0.29 0.00
 -10 8 7 -0.69 0.00
 -9 8 7 -1.24 0.00
 -8 8 7 -0.87 0.00
 -7 8 7 0.11 0.00
 -6 8 7 1.65 0.00
 -5 8 7 3.33 0.00
 -4 8 7 2.96 0.00
 -3 8 7 1.27 0.00
 -2 8 7 1.09 0.00
 -1 8 7 2.86 0.00
 0 8 7 4.14 0.00
 1 8 7 2.49 0.00
 2 8 7 0.20 0.00
 3 8 7 -0.25 0.00
 4 8 7 -0.35 0.00
 5 8 7 0.13 0.00
 6 8 7 1.17 0.00
 7 8 7 1.13 0.00
 8 8 7 0.87 0.00
 9 8 7 0.71 0.00
 10 8 7 0.16 0.00
 11 8 7 0.06 0.00
 12 8 7 0.07 0.00
 13 8 7 -0.24 0.00
 -13 9 7 -0.26 0.00
 -12 9 7 0.19 0.00
 -11 9 7 0.02 0.00
 -10 9 7 -0.79 0.00
 -9 9 7 -0.49 0.00
 -8 9 7 0.42 0.00
 -7 9 7 0.42 0.00
 -6 9 7 0.43 0.00
 -5 9 7 1.05 0.00
 -4 9 7 1.07 0.00
 -3 9 7 0.25 0.00
 -2 9 7 -1.50 0.00
 -1 9 7 -4.79 0.00
 0 9 7 -7.62 0.00
 1 9 7 -7.00 0.00
 2 9 7 -3.71 0.00
 3 9 7 -0.62 0.00
 4 9 7 0.90 0.00
 5 9 7 0.63 0.00
 6 9 7 -0.65 0.00
 7 9 7 -1.33 0.00
 8 9 7 -1.06 0.00
 9 9 7 -0.48 0.00
 10 9 7 0.07 0.00
 11 9 7 0.24 0.00
 12 9 7 0.17 0.00
 13 9 7 0.40 0.00
 -13 10 7 0.02 0.00
 -12 10 7 -0.21 0.00
 -11 10 7 -0.47 0.00
 -10 10 7 -0.24 0.00
 -9 10 7 -0.17 0.00
 -8 10 7 -0.44 0.00
 -7 10 7 -0.44 0.00
 -6 10 7 0.28 0.00
 -5 10 7 1.17 0.00
 -4 10 7 0.99 0.00
 -3 10 7 -0.09 0.00
 -2 10 7 -1.21 0.00
 -1 10 7 -0.64 0.00
 0 10 7 2.37 0.00
 1 10 7 4.55 0.00
 2 10 7 3.94 0.00
 3 10 7 1.89 0.00
 4 10 7 -0.36 0.00
 5 10 7 -0.95 0.00
 6 10 7 0.08 0.00
 7 10 7 0.96 0.00
 8 10 7 1.67 0.00
 9 10 7 1.72 0.00
 10 10 7 0.80 0.00
 11 10 7 0.24 0.00
 12 10 7 0.26 0.00
 13 10 7 0.18 0.00
 -13 11 7 -0.31 0.00
 -12 11 7 -0.12 0.00
 -11 11 7 0.19 0.00
 -10 11 7 -0.11 0.00
 -9 11 7 -0.23 0.00
 -8 11 7 0.14 0.00
 -7 11 7 0.01 0.00
 -6 11 7 -0.01 0.00
 -5 11 7 0.36 0.00
 -4 11 7 0.18 0.00
 -3 11 7 -0.43 0.00
 -2 11 7 -1.07 0.00
 -1 11 7 -1.90 0.00
 0 11 7 -3.74 0.00
 1 11 7 -5.79 0.00
 2 11 7 -5.88 0.00
 3 11 7 -3.89 0.00
 4 11 7 -0.99 0.00
 5 11 7 0.82 0.00
 6 11 7 0.29 0.00
 7 11 7 -0.51 0.00
 8 11 7 -0.65 0.00
 9 11 7 -0.91 0.00
 10 11 7 -0.56 0.00
 11 11 7 0.06 0.00
 12 11 7 0.19 0.00
 -12 12 7 0.26 0.00
 -11 12 7 0.52 0.00
 -10 12 7 0.20 0.00
 -9 12 7 -0.37 0.00
 -8 12 7 -0.98 0.00
 -7 12 7 -0.90 0.00
 -6 12 7 0.00 0.00
 -5 12 7 0.52 0.00
 -4 12 7 0.19 0.00
 -3 12 7 -0.77 0.00
 -2 12 7 -2.59 0.00
 -1 12 7 -3.76 0.00
 0 12 7 -2.11 0.00
 1 12 7 1.24 0.00
 2 12 7 3.57 0.00
 3 12 7 3.87 0.00
 4 12 7 2.42 0.00
 5 12 7 0.57 0.00
 6 12 7 -0.10 0.00
 7 12 7 0.33 0.00
 8 12 7 1.11 0.00
 9 12 7 1.62 0.00
 10 12 7 1.09 0.00
 11 12 7 0.04 0.00
 12 12 7 -0.20 0.00
 -12 13 7 0.49 0.00
 -11 13 7 0.56 0.00
 -10 13 7 -0.01 0.00
 -9 13 7 -0.84 0.00
 -8 13 7 -0.99 0.00
 -7 13 7 -0.61 0.00
 -6 13 7 -0.17 0.00
 -5 13 7 -0.12 0.00
 -4 13 7 -0.95 0.00
 -3 13 7 -2.60 0.00
 -2 13 7 -3.42 0.00
 -1 13 7 -1.50 0.00
 0 13 7 0.83 0.00
 1 13 7 0.35 0.00
 2 13 7 -1.65 0.00
 3 13 7 -2.83 0.00
 4 13 7 -2.17 0.00
 5 13 7 -0.49 0.00
 6 13 7 0.29 0.00
 7 13 7 0.31 0.00
 8 13 7 -0.20 0.00
 9 13 7 -1.27 0.00
 10 13 7 -1.52 0.00
 11 13 7 -0.80 0.00
 12 13 7 -0.27 0.00
 -12 14 7 0.62 0.00
 -11 14 7 0.47 0.00
 -10 14 7 -0.76 0.00
 -9 14 7 -1.61 0.00
 -8 14 7 -1.35 0.00
 -7 14 7 -0.50 0.00
 -6 14 7 0.24 0.00
 -5 14 7 -0.01 0.00
 -4 14 7 -1.17 0.00
 -3 14 7 -2.23 0.00
 -2 14 7 -2.15 0.00
 -1 14 7 -1.33 0.00
 0 14 7 -1.20 0.00
 1 14 7 -1.08 0.00
 2 14 7 0.17 0.00
 3 14 7 1.89 0.00
 4 14 7 2.62 0.00
 5 14 7 1.75 0.00
 6 14 7 0.61 0.00
 7 14 7 0.00 0.00
 8 14 7 -0.33 0.00
 9 14 7 0.03 0.00
 10 14 7 0.32 0.00
 11 14 7 -0.12 0.00
 -11 15 7 -0.35 0.00
 -10 15 7 -0.96 0.00
 -9 15 7 -0.99 0.00
 -8 15 7 -0.53 0.00
 -7 15 7 0.07 0.00
 -6 15 7 0.05 0.00
 -5 15 7 -1.18 0.00
 -4 15 7 -2.94 0.00
 -3 15 7 -3.73 0.00
 -2 15 7 -2.72 0.00
 -1 15 7 -0.73 0.00
 0 15 7 0.67 0.00
 1 15 7 1.16 0.00
 2 15 7 0.96 0.00
 3 15 7 -0.15 0.00
 4 15 7 -1.28 0.00
 5 15 7 -1.15 0.00
 6 15 7 -0.47 0.00
 7 15 7 -0.16 0.00
 8 15 7 -0.10 0.00
 9 15 7 -0.45 0.00
 10 15 7 -0.82 0.00
 11 15 7 -0.49 0.00
 -11 16 7 -0.21 0.00
 -10 16 7 -0.69 0.00
 -9 16 7 -0.65 0.00
 -8 16 7 -0.08 0.00
 -7 16 7 0.06 0.00
 -6 16 7 -0.86 0.00
 -5 16 7 -2.09 0.00
 -4 16 7 -2.21 0.00
 -3 16 7 -1.27 0.00
 -2 16 7 -0.21 0.00
 -1 16 7 0.28 0.00
 0 16 7 0.07 0.00
 1 16 7 -0.05 0.00
 2 16 7 -0.14 0.00
 3 16 7 -0.15 0.00
 4 16 7 0.61 0.00
 5 16 7 1.13 0.00
 6 16 7 0.82 0.00
 7 16 7 0.31 0.00
 8 16 7 -0.33 0.00
 9 16 7 -0.57 0.00
 10 16 7 -0.25 0.00
 -10 17 7 -0.39 0.00
 -9 17 7 -0.07 0.00
 -8 17 7 0.07 0.00
 -7 17 7 -0.40 0.00
 -6 17 7 -1.17 0.00
 -5 17 7 -1.63 0.00
 -4 17 7 -1.79 0.00
 -3 17 7 -1.61 0.00
 -2 17 7 -0.76 0.00
 -1 17 7 -0.05 0.00
 0 17 7 0.00 0.00
 1 17 7 -0.08 0.00
 2 17 7 -0.11 0.00
 3 17 7 -0.04 0.00
 4 17 7 -0.15 0.00
 5 17 7 -0.47 0.00
 6 17 7 -0.57 0.00
 7 17 7 -0.49 0.00
 8 17 7 -0.20 0.00
 9 17 7 0.05 0.00
 -9 18 7 0.18 0.00
 -8 18 7 0.00 0.00
 -7 18 7 -0.62 0.00
 -6 18 7 -1.41 0.00
 -5 18 7 -1.83 0.00
 -4 18 7 -1.19 0.00
 -3 18 7 0.13 0.00
 -2 18 7 0.63 0.00
 -1 18 7 0.08 0.00
 0 18 7 -0.16 0.00
 1 18 7 0.16 0.00
 2 18 7 -0.04 0.00
 3 18 7 -0.50 0.00
 4 18 7 -0.21 0.00
 5 18 7 0.21 0.00
 6 18 7 0.14 0.00
 7 18 7 0.05 0.00
 8 18 7 -0.09 0.00
 9 18 7 -0.26 0.00
 -8 19 7 -0.17 0.00
 -7 19 7 -0.81 0.00
 -6 19 7 -1.36 0.00
 -5 19 7 -0.77 0.00
 -4 19 7 0.49 0.00
 -3 19 7 0.65 0.00
 -2 19 7 -0.07 0.00
 -1 19 7 -0.35 0.00
 0 19 7 -0.10 0.00
 1 19 7 -0.26 0.00
 2 19 7 -0.55 0.00
 3 19 7 0.11 0.00
 4 19 7 0.57 0.00
 5 19 7 -0.13 0.00
 6 19 7 -0.58 0.00
 7 19 7 -0.40 0.00
 8 19 7 -0.17 0.00
 -7 20 7 -0.83 0.00
 -6 20 7 -0.70 0.00
 -5 20 7 0.02 0.00
 -4 20 7 0.25 0.00
 -3 20 7 -0.05 0.00
 -2 20 7 -0.16 0.00
 -1 20 7 0.00 0.00
 0 20 7 0.18 0.00
 1 20 7 0.07 0.00
 2 20 7 -0.04 0.00
 3 20 7 -0.16 0.00
 4 20 7 -0.55 0.00
 5 20 7 -0.62 0.00
 6 20 7 -0.32 0.00
 7 20 7 -0.15 0.00
 -6 21 7 -0.15 0.00
 -5 21 7 0.36 0.00
 -4 21 7 0.94 0.00
 -3 21 7 0.87 0.00
 -2 21 7 0.20 0.00
 -1 21 7 -0.21 0.00
 0 21 7 -0.27 0.00
 1 21 7 -0.33 0.00
 2 21 7 -0.11 0.00
 3 21 7 0.37 0.00
 4 21 7 0.37 0.00
 5 21 7 -0.09 0.00
 6 21 7 -0.22 0.00
 -5 22 7 0.41 0.00
 -4 22 7 0.08 0.00
 -3 22 7 -0.74 0.00
 -2 22 7 -0.91 0.00
 -1 22 7 -0.30 0.00
 0 22 7 0.28 0.00
 1 22 7 0.47 0.00
 2 22 7 0.52 0.00
 3 22 7 0.12 0.00
 4 22 7 -0.58 0.00
 -2 23 7 0.27 0.00
 -1 23 7 0.27 0.00
 0 23 7 0.03 0.00
 1 23 7 -0.17 0.00
 2 23 7 -0.11 0.00
 -15 0 8 1.24 0.00
 -14 0 8 0.89 0.00
 -13 0 8 -0.02 0.00
 -12 0 8 -0.78 0.00
 -11 0 8 -0.57 0.00
 -10 0 8 0.07 0.00
 -9 0 8 0.01 0.00
 -8 0 8 0.43 0.00
 -7 0 8 2.93 0.00
 -6 0 8 4.27 0.00
 -5 0 8 1.32 0.00
 -4 0 8 -2.22 0.00
 -3 0 8 -3.54 0.00
 -2 0 8 2.15 0.00
 -1 0 8 22.36 0.00
 0 0 8 43.12 0.00
 1 0 8 41.86 0.00
 2 0 8 23.13 0.00
 3 0 8 4.60 0.00
 4 0 8 -4.90 0.00
 5 0 8 -4.96 0.00
 6 0 8 -2.15 0.00
 7 0 8 -0.84 0.00
 8 0 8 0.07 0.00
 9 0 8 0.35 0.00
 10 0 8 -0.14 0.00
 11 0 8 -0.32 0.00
 12 0 8 -0.07 0.00
 13 0 8 0.09 0.00
 14 0 8 -0.15 0.00
 -15 1 8 -0.18 0.00
 -14 1 8 -0.70 0.00
 -13 1 8 -0.63 0.00
 -12 1 8 -0.03 0.00
 -11 1 8 0.34 0.00
 -10 1 8 -0.01 0.00
 -9 1 8 -0.37 0.00
 -8 1 8 0.20 0.00
 -7 1 8 0.56 0.00
 -6 1 8 -1.19 0.00
 -5 1 8 -3.06 0.00
 -4 1 8 -2.03 0.00
 -3 1 8 2.73 0.00
 -2 1 8 11.29 0.00
 -1 1 8 16.91 0.00
 0 1 8 10.63 0.00
 1 1 8 -1.97 0.00
 2 1 8 -9.02 0.00
 3 1 8 -8.23 0.00
 4 1 8 -3.31 0.00
 5 1 8 0.92 0.00
 6 1 8 1.81 0.00
 7 1 8 1.07 0.00
 8 1 8 0.39 0.00
 9 1 8 0.14 0.00
 10 1 8 0.43 0.00
 11 1 8 0.60 0.00
 12 1 8 0.43 0.00
 13 1 8 0.22 0.00
 14 1 8 0.10 0.00
 -15 2 8 0.34 0.00
 -14 2 8 0.62 0.00
 -13 2 8 0.55 0.00
 -12 2 8 -0.14 0.00
 -11 2 8 -0.48 0.00
 -10 2 8 -0.27 0.00
 -9 2 8 -0.11 0.00
 -8 2 8 0.61 0.00
 -7 2 8 2.09 0.00
 -6 2 8 2.21 0.00
 -5 2 8 0.57 0.00
 -4 2 8 1.02 0.00
 -3 2 8 4.81 0.00
 -2 2 8 10.45 0.00
 -1 2 8 18.09 0.00
 0 2 8 23.25 0.00
 1 2 8 20.38 0.00
 2 2 8 12.84 0.00
 3 2 8 5.70 0.00
 4 2 8 0.70 0.00
 5 2 8 -1.18 0.00
 6 2 8 -1.22 0.00
 7 2 8 -0.77 0.00
 8 2 8 0.21 0.00
 9 2 8 0.73 0.00
 10 2 8 0.29 0.00
 11 2 8 -0.12 0.00
 12 2 8 0.09 0.00
 13 2 8 0.28 0.00
 14 2 8 0.02 0.00
 -14 3 8 -0.38 0.00
 -13 3 8 -0.87 0.00
 -12 3 8 -0.60 0.00
 -11 3 8 0.04 0.00
 -10 3 8 -0.17 0.00
 -9 3 8 -0.47 0.00
 -8 3 8 0.48 0.00
 -7 3 8 0.68 0.00
 -6 3 8 -2.47 0.00
 -5 3 8 -4.49 0.00
 -4 3 8 -0.26 0.00
 -3 3 8 8.44 0.00
 -2 3 8 19.04 0.00
 -1 3 8 23.81 0.00
 0 3 8 13.88 0.00
 1 3 8 -1.75 0.00
 2 3 8 -9.75 0.00
 3 3 8 -9.48 0.00
 4 3 8 -3.99 0.00
 5 3 8 1.67 0.00
 6 3 8 3.22 0.00
 7 3 8 2.67 0.00
 8 3 8 1.75 0.00
 9 3 8 0.93 0.00
 10 3 8 1.06 0.00
 11 3 8 1.34 0.00
 12 3 8 0.99 0.00
 13 3 8 0.36 0.00
 14 3 8 0.02 0.00
 -14 4 8 0.05 0.00
 -13 4 8 0.20 0.00
 -12 4 8 -0.18 0.00
 -11 4 8 -0.31 0.00
 -10 4 8 -0.07 0.00
 -9 4 8 0.10 0.00
 -8 4 8 0.36 0.00
 -7 4 8 0.06 0.00
 -6 4 8 -0.65 0.00
 -5 4 8 0.99 0.00
 -4 4 8 6.21 0.00
 -3 4 8 12.67 0.00
 -2 4 8 14.86 0.00
 -1 4 8 8.34 0.00
 0 4 8 -0.81 0.00
 1 4 8 -3.13 0.00
 2 4 8 0.56 0.00
 3 4 8 4.42 0.00
 4 4 8 4.98 0.00
 5 4 8 2.40 0.00
 6 4 8 0.27 0.00
 7 4 8 -0.03 0.00
 8 4 8 0.20 0.00
 9 4 8 0.55 0.00
 10 4 8 0.48 0.00
 11 4 8 -0.02 0.00
 12 4 8 -0.18 0.00
 13 4 8 -0.22 0.00
 14 4 8 -0.32 0.00
 -14 5 8 0.29 0.00
 -13 5 8 -0.76 0.00
 -12 5 8 -1.05 0.00
 -11 5 8 -0.06 0.00
 -10 5 8 0.24 0.00
 -9 5 8 -0.15 0.00
 -8 5 8 0.02 0.00
 -7 5 8 -0.20 0.00
 -6 5 8 -1.29 0.00
 -5 5 8 0.08 0.00
 -4 5 8 5.44 0.00
 -3 5 8 10.23 0.00
 -2 5 8 10.67 0.00
 -1 5 8 7.16 0.00
 0 5 8 2.27 0.00
 1 5 8 -0.02 0.00
 2 5 8 0.25 0.00
 3 5 8 0.23 0.00
 4 5 8 0.60 0.00
 5 5 8 1.82 0.00
 6 5 8 2.53 0.00
 7 5 8 2.71 0.00
 8 5 8 2.34 0.00
 9 5 8 1.43 0.00
 10 5 8 0.82 0.00
 11 5 8 0.65 0.00
 12 5 8 0.30 0.00
 13 5 8 -0.26 0.00
 14 5 8 -0.22 0.00
 -14 6 8 -0.34 0.00
 -13 6 8 -0.60 0.00
 -12 6 8 -0.05 0.00
 -11 6 8 0.56 0.00
 -10 6 8 0.50 0.00
 -9 6 8 -0.14 0.00
 -8 6 8 -0.82 0.00
 -7 6 8 -1.39 0.00
 -6 6 8 -0.71 0.00
 -5 6 8 3.10 0.00
 -4 6 8 7.25 0.00
 -3 6 8 7.53 0.00
 -2 6 8 3.72 0.00
 -1 6 8 -2.10 0.00
 0 6 8 -4.67 0.00
 1 6 8 -2.09 0.00
 2 6 8 0.59 0.00
 3 6 8 1.84 0.00
 4 6 8 2.21 0.00
 5 6 8 0.97 0.00
 6 6 8 0.29 0.00
 7 6 8 0.33 0.00
 8 6 8 -0.34 0.00
 9 6 8 -0.51 0.00
 10 6 8 -0.24 0.00
 11 6 8 -0.40 0.00
 12 6 8 -0.59 0.00
 13 6 8 -0.57 0.00
 -14 7 8 0.09 0.00
 -13 7 8 -0.36 0.00
 -12 7 8 -0.42 0.00
 -11 7 8 0.13 0.00
 -10 7 8 -0.11 0.00
 -9 7 8 -0.99 0.00
 -8 7 8 -0.91 0.00
 -7 7 8 -0.11 0.00
 -6 7 8 1.33 0.00
 -5 7 8 3.69 0.00
 -4 7 8 5.11 0.00
 -3 7 8 4.59 0.00
 -2 7 8 3.36 0.00
 -1 7 8 2.71 0.00
 0 7 8 2.43 0.00
 1 7 8 1.34 0.00
 2 7 8 0.47 0.00
 3 7 8 0.70 0.00
 4 7 8 0.84 0.00
 5 7 8 1.20 0.00
 6 7 8 1.82 0.00
 7 7 8 1.63 0.00
 8 7 8 1.26 0.00
 9 7 8 0.85 0.00
 10 7 8 0.12 0.00
 11 7 8 -0.13 0.00
 12 7 8 -0.22 0.00
 13 7 8 -0.50 0.00
 -14 8 8 -0.21 0.00
 -13 8 8 -0.31 0.00
 -12 8 8 0.52 0.00
 -11 8 8 0.61 0.00
 -10 8 8 -0.31 0.00
 -9 8 8 -0.62 0.00
 -8 8 8 -0.34 0.00
 -7 8 8 -0.24 0.00
 -6 8 8 0.52 0.00
 -5 8 8 2.45 0.00
 -4 8 8 3.32 0.00
 -3 8 8 1.50 0.00
 -2 8 8 -2.03 0.00
 -1 8 8 -5.61 0.00
 0 8 8 -6.50 0.00
 1 8 8 -3.91 0.00
 2 8 8 -0.91 0.00
 3 8 8 0.79 0.00
 4 8 8 1.17 0.00
 5 8 8 0.26 0.00
 6 8 8 -0.61 0.00
 7 8 8 -0.87 0.00
 8 8 8 -0.93 0.00
 9 8 8 -0.58 0.00
 10 8 8 -0.13 0.00
 11 8 8 -0.07 0.00
 12 8 8 -0.10 0.00
 13 8 8 0.17 0.00
 -13 9 8 0.29 0.00
 -12 9 8 -0.06 0.00
 -11 9 8 -0.48 0.00
 -10 9 8 -0.64 0.00
 -9 9 8 -0.91 0.00
 -8 9 8 -0.78 0.00
 -7 9 8 -0.02 0.00
 -6 9 8 1.33 0.00
 -5 9 8 2.54 0.00
 -4 9 8 1.86 0.00
 -3 9 8 0.12 0.00
 -2 9 8 -0.22 0.00
 -1 9 8 1.92 0.00
 0 9 8 4.70 0.00
 1 9 8 4.56 0.00
 2 9 8 2.26 0.00
 3 9 8 0.47 0.00
 4 9 8 -0.82 0.00
 5 9 8 -0.64 0.00
 6 9 8 0.63 0.00
 7 9 8 1.09 0.00
 8 9 8 1.38 0.00
 9 9 8 1.29 0.00
 10 9 8 0.40 0.00
 11 9 8 0.11 0.00
 12 9 8 0.24 0.00
 13 9 8 0.02 0.00
 -13 10 8 -0.36 0.00
 -12 10 8 -0.15 0.00
 -11 10 8 -0.10 0.00
 -10 10 8 -0.59 0.00
 -9 10 8 -0.29 0.00
 -8 10 8 0.62 0.00
 -7 10 8 0.67 0.00
 -6 10 8 0.52 0.00
 -5 10 8 0.62 0.00
 -4 10 8 0.33 0.00
 -3 10 8 0.08 0.00
 -2 10 8 -0.32 0.00
 -1 10 8 -2.34 0.00
 0 10 8 -5.64 0.00
 1 10 8 -7.25 0.00
 2 10 8 -5.62 0.00
 3 10 8 -2.57 0.00
 4 10 8 -0.01 0.00
 5 10 8 0.84 0.00
 6 10 8 -0.22 0.00
 7 10 8 -1.06 0.00
 8 10 8 -0.90 0.00
 9 10 8 -0.62 0.00
 10 10 8 -0.09 0.00
 11 10 8 0.32 0.00
 12 10 8 0.30 0.00
 13 10 8 0.45 0.00
 -13 11 8 -0.14 0.00
 -12 11 8 -0.04 0.00
 -11 11 8 0.00 0.00
 -10 11 8 0.22 0.00
 -9 11 8 0.10 0.00
 -8 11 8 -0.54 0.00
 -7 11 8 -0.72 0.00
 -6 11 8 -0.02 0.00
 -5 11 8 0.63 0.00
 -4 11 8 0.67 0.00
 -3 11 8 0.00 0.00
 -2 11 8 -1.78 0.00
 -1 11 8 -2.79 0.00
 0 11 8 -0.48 0.00
 1 11 8 3.02 0.00
 2 11 8 4.40 0.00
 3 11 8 3.34 0.00
 4 11 8 1.09 0.00
 5 11 8 -0.35 0.00
 6 11 8 -0.20 0.00
 7 11 8 0.64 0.00
 8 11 8 1.67 0.00
 9 11 8 2.02 0.00
 10 11 8 1.15 0.00
 11 11 8 0.25 0.00
 12 11 8 0.14 0.00
 -12 12 8 0.06 0.00
 -11 12 8 0.48 0.00
 -10 12 8 0.20 0.00
 -9 12 8 -0.44 0.00
 -8 12 8 -0.51 0.00
 -7 12 8 -0.47 0.00
 -6 12 8 -0.30 0.00
 -5 12 8 0.09 0.00
 -4 12 8 -0.07 0.00
 -3 12 8 -1.19 0.00
 -2 12 8 -2.08 0.00
 -1 12 8 -1.21 0.00
 0 12 8 -0.46 0.00
 1 12 8 -1.93 0.00
 2 12 8 -3.77 0.00
 3 12 8 -3.92 0.00
 4 12 8 -2.06 0.00
 5 12 8 0.05 0.00
 6 12 8 0.41 0.00
 7 12 8 0.11 0.00
 8 12 8 -0.35 0.00
 9 12 8 -1.26 0.00
 10 12 8 -1.20 0.00
 11 12 8 -0.39 0.00
 12 12 8 -0.05 0.00
 -12 13 8 0.55 0.00
 -11 13 8 0.73 0.00
 -10 13 8 -0.08 0.00
 -9 13 8 -0.98 0.00
 -8 13 8 -1.37 0.00
 -7 13 8 -0.90 0.00
 -6 13 8 0.23 0.00
 -5 13 8 0.69 0.00
 -4 13 8 -0.02 0.00
 -3 13 8 -1.22 0.00
 -2 13 8 -2.24 0.00
 -1 13 8 -2.63 0.00
 0 13 8 -2.22 0.00
 1 13 8 -0.88 0.00
 2 13 8 1.11 0.00
 3 13 8 2.78 0.00
 4 13 8 2.89 0.00
 5 13 8 1.48 0.00
 6 13 8 0.28 0.00
 7 13 8 0.01 0.00
 8 13 8 0.22 0.00
 9 13 8 0.81 0.00
 10 13 8 0.82 0.00
 11 13 8 0.03 0.00
 -12 14 8 0.44 0.00
 -11 14 8 0.20 0.00
 -10 14 8 -0.46 0.00
 -9 14 8 -1.08 0.00
 -8 14 8 -0.99 0.00
 -7 14 8 -0.31 0.00
 -6 14 8 0.08 0.00
 -5 14 8 -0.53 0.00
 -4 14 8 -1.92 0.00
 -3 14 8 -3.38 0.00
 -2 14 8 -3.55 0.00
 -1 14 8 -1.48 0.00
 0 14 8 0.89 0.00
 1 14 8 1.38 0.00
 2 14 8 0.46 0.00
 3 14 8 -0.97 0.00
 4 14 8 -1.70 0.00
 5 14 8 -1.00 0.00
 6 14 8 -0.12 0.00
 7 14 8 0.21 0.00
 8 14 8 -0.01 0.00
 9 14 8 -0.81 0.00
 10 14 8 -1.17 0.00
 11 14 8 -0.65 0.00
 -11 15 8 0.19 0.00
 -10 15 8 -0.79 0.00
 -9 15 8 -1.28 0.00
 -8 15 8 -0.78 0.00
 -7 15 8 -0.15 0.00
 -6 15 8 -0.20 0.00
 -5 15 8 -0.96 0.00
 -4 15 8 -1.73 0.00
 -3 15 8 -2.00 0.00
 -2 15 8 -1.26 0.00
 -1 15 8 -0.19 0.00
 0 15 8 -0.24 0.00
 1 15 8 -0.63 0.00
 2 15 8 -0.30 0.00
 3 15 8 0.58 0.00
 4 15 8 1.53 0.00
 5 15 8 1.54 0.00
 6 15 8 0.84 0.00
 7 15 8 0.17 0.00
 8 15 8 -0.46 0.00
 9 15 8 -0.43 0.00
 10 15 8 -0.09 0.00
 -10 16 8 -0.78 0.00
 -9 16 8 -0.60 0.00
 -8 16 8 -0.20 0.00
 -7 16 8 -0.03 0.00
 -6 16 8 -0.37 0.00
 -5 16 8 -1.34 0.00
 -4 16 8 -2.58 0.00
 -3 16 8 -2.93 0.00
 -2 16 8 -1.76 0.00
 -1 16 8 -0.40 0.00
 0 16 8 0.10 0.00
 1 16 8 0.39 0.00
 2 16 8 0.62 0.00
 3 16 8 0.23 0.00
 4 16 8 -0.54 0.00
 5 16 8 -0.74 0.00
 6 16 8 -0.48 0.00
 7 16 8 -0.30 0.00
 8 16 8 -0.07 0.00
 9 16 8 -0.05 0.00
 10 16 8 -0.31 0.00
 -10 17 8 -0.27 0.00
 -9 17 8 -0.16 0.00
 -8 17 8 0.12 0.00
 -7 17 8 -0.11 0.00
 -6 17 8 -1.25 0.00
 -5 17 8 -2.46 0.00
 -4 17 8 -2.26 0.00
 -3 17 8 -0.83 0.00
 -2 17 8 0.18 0.00
 -1 17 8 0.14 0.00
 0 17 8 -0.01 0.00
 1 17 8 0.34 0.00
 2 17 8 0.16 0.00
 3 17 8 -0.41 0.00
 4 17 8 0.00 0.00
 5 17 8 0.60 0.00
 6 17 8 0.47 0.00
 7 17 8 0.17 0.00
 8 17 8 -0.21 0.00
 9 17 8 -0.47 0.00
 -9 18 8 0.08 0.00
 -8 18 8 0.02 0.00
 -7 18 8 -0.74 0.00
 -6 18 8 -1.64 0.00
 -5 18 8 -1.46 0.00
 -4 18 8 -0.57 0.00
 -3 18 8 -0.21 0.00
 -2 18 8 -0.19 0.00
 -1 18 8 -0.07 0.00
 0 18 8 0.09 0.00
 1 18 8 -0.10 0.00
 2 18 8 -0.52 0.00
 3 18 8 -0.16 0.00
 4 18 8 0.26 0.00
 5 18 8 -0.19 0.00
 6 18 8 -0.55 0.00
 7 18 8 -0.44 0.00
 8 18 8 -0.12 0.00
 9 18 8 0.11 0.00
 -8 19 8 -0.30 0.00
 -7 19 8 -0.97 0.00
 -6 19 8 -1.24 0.00
 -5 19 8 -0.94 0.00
 -4 19 8 -0.44 0.00
 -3 19 8 0.10 0.00
 -2 19 8 0.28 0.00
 -1 19 8 0.02 0.00
 0 19 8 -0.06 0.00
 1 19 8 -0.03 0.00
 2 19 8 -0.23 0.00
 3 19 8 -0.43 0.00
 4 19 8 -0.44 0.00
 5 19 8 -0.32 0.00
 6 19 8 -0.21 0.00
 7 19 8 -0.11 0.00
 8 19 8 -0.09 0.00
 -7 20 8 -0.54 0.00
 -6 20 8 -0.71 0.00
 -5 20 8 -0.07 0.00
 -4 20 8 1.02 0.00
 -3 20 8 1.09 0.00
 -2 20 8 0.16 0.00
 -1 20 8 -0.38 0.00
 0 20 8 -0.26 0.00
 1 20 8 -0.32 0.00
 2 20 8 -0.38 0.00
 3 20 8 0.26 0.00
 4 20 8 0.56 0.00
 5 20 8 -0.06 0.00
 6 20 8 -0.36 0.00
 7 20 8 -0.17 0.00
 -6 21 8 -0.22 0.00
 -5 21 8 0.39 0.00
 -4 21 8 0.33 0.00
 -3 21 8 -0.40 0.00
 -2 21 8 -0.65 0.00
 -1 21 8 -0.19 0.00
 0 21 8 0.29 0.00
 1 21 8 0.30 0.00
 2 21 8 0.28 0.00
 3 21 8 0.09 0.00
 4 21 8 -0.57 0.00
 5 21 8 -0.63 0.00
 -4 22 8 0.59 0.00
 -3 22 8 0.57 0.00
 -2 22 8 0.28 0.00
 -1 22 8 0.08 0.00
 0 22 8 -0.13 0.00
 1 22 8 -0.30 0.00
 2 22 8 -0.14 0.00
 3 22 8 0.03 0.00
 4 22 8 0.01 0.00
 -2 23 8 -0.80 0.00
 -1 23 8 -0.42 0.00
 0 23 8 0.01 0.00
 1 23 8 0.34 0.00
 -15 1 9 0.86 0.00
 -14 1 9 0.85 0.00
 -13 1 9 0.39 0.00
 -12 1 9 -0.35 0.00
 -11 1 9 -0.47 0.00
 -10 1 9 -0.11 0.00
 -9 1 9 -0.21 0.00
 -8 1 9 0.20 0.00
 -7 1 9 2.49 0.00
 -6 1 9 3.79 0.00
 -5 1 9 1.42 0.00
 -4 1 9 -1.10 0.00
 -3 1 9 -1.16 0.00
 -2 1 9 3.77 0.00
 -1 1 9 18.38 0.00
 0 1 9 32.98 0.00
 1 1 9 32.09 0.00
 2 1 9 18.99 0.00
 3 1 9 5.36 0.00
 4 1 9 -2.49 0.00
 5 1 9 -3.39 0.00
 6 1 9 -1.86 0.00
 7 1 9 -0.95 0.00
 8 1 9 0.11 0.00
 9 1 9 0.56 0.00
 10 1 9 0.04 0.00
 11 1 9 -0.36 0.00
 12 1 9 -0.17 0.00
 13 1 9 0.10 0.00
 14 1 9 -0.06 0.00
 -14 2 9 -0.68 0.00
 -13 2 9 -0.95 0.00
 -12 2 9 -0.46 0.00
 -11 2 9 0.12 0.00
 -10 2 9 -0.21 0.00
 -9 2 9 -0.65 0.00
 -8 2 9 0.34 0.00
 -7 2 9 1.09 0.00
 -6 2 9 -1.42 0.00
 -5 2 9 -4.20 0.00
 -4 2 9 -2.47 0.00
 -3 2 9 4.35 0.00
 -2 2 9 15.84 0.00
 -1 2 9 23.34 0.00
 0 2 9 15.14 0.00
 1 2 9 -1.43 0.00
 2 2 9 -11.26 0.00
 3 2 9 -11.22 0.00
 4 2 9 -4.99 0.00
 5 2 9 0.99 0.00
 6 2 9 2.55 0.00
 7 2 9 1.91 0.00
 8 2 9 1.00 0.00
 9 2 9 0.40 0.00
 10 2 9 0.73 0.00
 11 2 9 1.07 0.00
 12 2 9 0.86 0.00
 13 2 9 0.43 0.00
 14 2 9 0.06 0.00
 -14 3 9 0.20 0.00
 -13 3 9 0.52 0.00
 -12 3 9 0.03 0.00
 -11 3 9 -0.37 0.00
 -10 3 9 -0.24 0.00
 -9 3 9 0.04 0.00
 -8 3 9 0.72 0.00
 -7 3 9 1.30 0.00
 -6 3 9 0.72 0.00
 -5 3 9 0.27 0.00
 -4 3 9 3.03 0.00
 -3 3 9 9.23 0.00
 -2 3 9 14.16 0.00
 -1 3 9 13.23 0.00
 0 3 9 8.12 0.00
 1 3 9 4.35 0.00
 2 3 9 4.10 0.00
 3 3 9 4.69 0.00
 4 3 9 3.51 0.00
 5 3 9 1.20 0.00
 6 3 9 -0.34 0.00
 7 3 9 -0.51 0.00
 8 3 9 0.17 0.00
 9 3 9 0.79 0.00
 10 3 9 0.56 0.00
 11 3 9 -0.01 0.00
 12 3 9 -0.01 0.00
 13 3 9 0.09 0.00
 14 3 9 -0.15 0.00
 -14 4 9 0.22 0.00
 -13 4 9 -0.72 0.00
 -12 4 9 -1.06 0.00
 -11 4 9 -0.30 0.00
 -10 4 9 -0.02 0.00
 -9 4 9 -0.15 0.00
 -8 4 9 0.49 0.00
 -7 4 9 0.52 0.00
 -6 4 9 -1.70 0.00
 -5 4 9 -2.27 0.00
 -4 4 9 2.63 0.00
 -3 4 9 9.57 0.00
 -2 4 9 14.52 0.00
 -1 4 9 14.22 0.00
 0 4 9 7.05 0.00
 1 4 9 -0.52 0.00
 2 4 9 -3.66 0.00
 3 4 9 -3.92 0.00
 4 4 9 -1.47 0.00
 5 4 9 1.74 0.00
 6 4 9 2.83 0.00
 7 4 9 2.85 0.00
 8 4 9 2.32 0.00
 9 4 9 1.39 0.00
 10 4 9 1.12 0.00
 11 4 9 1.18 0.00
 12 4 9 0.79 0.00
 13 4 9 0.05 0.00
 14 4 9 -0.23 0.00
 -14 5 9 -0.32 0.00
 -13 5 9 -0.56 0.00
 -12 5 9 -0.51 0.00
 -11 5 9 -0.02 0.00
 -10 5 9 0.45 0.00
 -9 5 9 0.37 0.00
 -8 5 9 -0.01 0.00
 -7 5 9 -0.78 0.00
 -6 5 9 -1.09 0.00
 -5 5 9 1.65 0.00
 -4 5 9 6.62 0.00
 -3 5 9 10.40 0.00
 -2 5 9 9.82 0.00
 -1 5 9 3.22 0.00
 0 5 9 -3.44 0.00
 1 5 9 -3.82 0.00
 2 5 9 -0.71 0.00
 3 5 9 2.29 0.00
 4 5 9 3.32 0.00
 5 5 9 1.69 0.00
 6 5 9 0.45 0.00
 7 5 9 0.34 0.00
 8 5 9 -0.02 0.00
 9 5 9 0.07 0.00
 10 5 9 0.19 0.00
 11 5 9 -0.28 0.00
 12 5 9 -0.56 0.00
 13 5 9 -0.59 0.00
 14 5 9 -0.52 0.00
 -14 6 9 0.07 0.00
 -13 6 9 -0.72 0.00
 -12 6 9 -0.83 0.00
 -11 6 9 0.23 0.00
 -10 6 9 0.51 0.00
 -9 6 9 -0.20 0.00
 -8 6 9 -0.43 0.00
 -7 6 9 -0.35 0.00
 -6 6 9 0.11 0.00
 -5 6 9 2.47 0.00
 -4 6 9 6.24 0.00
 -3 6 9 8.28 0.00
 -2 6 9 6.78 0.00
 -1 6 9 3.31 0.00
 0 6 9 0.72 0.00
 1 6 9 0.27 0.00
 2 6 9 1.00 0.00
 3 6 9 1.45 0.00
 4 6 9 1.56 0.00
 5 6 9 1.96 0.00
 6 6 9 2.31 0.00
 7 6 9 2.21 0.00
 8 6 9 1.90 0.00
 9 6 9 1.26 0.00
 10 6 9 0.44 0.00
 11 6 9 0.07 0.00
 12 6 9 -0.17 0.00
 13 6 9 -0.55 0.00
 -14 7 9 -0.31 0.00
 -13 7 9 -0.57 0.00
 -12 7 9 0.27 0.00
 -11 7 9 0.82 0.00
 -10 7 9 0.37 0.00
 -9 7 9 -0.35 0.00
 -8 7 9 -0.93 0.00
 -7 7 9 -1.16 0.00
 -6 7 9 -0.03 0.00
 -5 7 9 3.23 0.00
 -4 7 9 5.68 0.00
 -3 7 9 4.05 0.00
 -2 7 9 -0.57 0.00
 -1 7 9 -4.90 0.00
 0 7 9 -5.06 0.00
 1 7 9 -1.56 0.00
 2 7 9 0.84 0.00
 3 7 9 1.53 0.00
 4 7 9 1.38 0.00
 5 7 9 0.19 0.00
 6 7 9 -0.27 0.00
 7 7 9 -0.15 0.00
 8 7 9 -0.53 0.00
 9 7 9 -0.48 0.00
 10 7 9 -0.20 0.00
 11 7 9 -0.35 0.00
 12 7 9 -0.44 0.00
 13 7 9 -0.17 0.00
 -14 8 9 0.08 0.00
 -13 8 9 0.03 0.00
 -12 8 9 -0.10 0.00
 -11 8 9 -0.06 0.00
 -10 8 9 -0.38 0.00
 -9 8 9 -1.16 0.00
 -8 8 9 -1.08 0.00
 -7 8 9 0.00 0.00
 -6 8 9 1.84 0.00
 -5 8 9 3.77 0.00
 -4 8 9 3.63 0.00
 -3 8 9 1.85 0.00
 -2 8 9 1.29 0.00
 -1 8 9 3.13 0.00
 0 8 9 4.95 0.00
 1 8 9 3.59 0.00
 2 8 9 1.03 0.00
 3 8 9 0.05 0.00
 4 8 9 -0.26 0.00
 5 8 9 0.32 0.00
 6 8 9 1.37 0.00
 7 8 9 1.36 0.00
 8 8 9 1.27 0.00
 9 8 9 1.01 0.00
 10 8 9 0.10 0.00
 11 8 9 -0.18 0.00
 12 8 9 -0.04 0.00
 13 8 9 -0.24 0.00
 -13 9 9 -0.25 0.00
 -12 9 9 0.28 0.00
 -11 9 9 0.27 0.00
 -10 9 9 -0.55 0.00
 -9 9 9 -0.51 0.00
 -8 9 9 0.27 0.00
 -7 9 9 0.58 0.00
 -6 9 9 0.99 0.00
 -5 9 9 1.71 0.00
 -4 9 9 1.59 0.00
 -3 9 9 0.66 0.00
 -2 9 9 -0.85 0.00
 -1 9 9 -3.61 0.00
 0 9 9 -6.29 0.00
 1 9 9 -6.21 0.00
 2 9 9 -3.54 0.00
 3 9 9 -0.65 0.00
 4 9 9 0.87 0.00
 5 9 9 0.59 0.00
 6 9 9 -0.58 0.00
 7 9 9 -1.16 0.00
 8 9 9 -0.89 0.00
 9 9 9 -0.37 0.00
 10 9 9 0.12 0.00
 11 9 9 0.28 0.00
 12 9 9 0.19 0.00
 13 9 9 0.42 0.00
 -13 10 9 0.28 0.00
 -12 10 9 -0.01 0.00
 -11 10 9 -0.40 0.00
 -10 10 9 -0.26 0.00
 -9 10 9 -0.33 0.00
 -8 10 9 -0.57 0.00
 -7 10 9 -0.24 0.00
 -6 10 9 0.73 0.00
 -5 10 9 1.47 0.00
 -4 10 9 1.09 0.00
 -3 10 9 -0.06 0.00
 -2 10 9 -1.16 0.00
 -1 10 9 -0.53 0.00
 0 10 9 2.46 0.00
 1 10 9 4.62 0.00
 2 10 9 4.14 0.00
 3 10 9 2.15 0.00
 4 10 9 -0.14 0.00
 5 10 9 -0.79 0.00
 6 10 9 0.13 0.00
 7 10 9 1.01 0.00
 8 10 9 1.89 0.00
 9 10 9 1.98 0.00
 10 10 9 0.88 0.00
 11 10 9 0.22 0.00
 12 10 9 0.30 0.00
 -13 11 9 -0.43 0.00
 -12 11 9 -0.33 0.00
 -11 11 9 0.04 0.00
 -10 11 9 -0.15 0.00
 -9 11 9 -0.22 0.00
 -8 11 9 0.28 0.00
 -7 11 9 0.27 0.00
 -6 11 9 0.09 0.00
 -5 11 9 0.19 0.00
 -4 11 9 0.05 0.00
 -3 11 9 -0.28 0.00
 -2 11 9 -0.46 0.00
 -1 11 9 -0.72 0.00
 0 11 9 -2.23 0.00
 1 11 9 -4.48 0.00
 2 11 9 -5.18 0.00
 3 11 9 -3.87 0.00
 4 11 9 -1.36 0.00
 5 11 9 0.47 0.00
 6 11 9 0.19 0.00
 7 11 9 -0.42 0.00
 8 11 9 -0.63 0.00
 9 11 9 -1.06 0.00
 10 11 9 -0.72 0.00
 11 11 9 -0.01 0.00
 12 11 9 0.12 0.00
 -12 12 9 0.25 0.00
 -11 12 9 0.48 0.00
 -10 12 9 0.37 0.00
 -9 12 9 -0.14 0.00
 -8 12 9 -0.93 0.00
 -7 12 9 -0.98 0.00
 -6 12 9 -0.02 0.00
 -5 12 9 0.71 0.00
 -4 12 9 0.66 0.00
 -3 12 9 -0.05 0.00
 -2 12 9 -1.71 0.00
 -1 12 9 -3.12 0.00
 0 12 9 -2.21 0.00
 1 12 9 0.40 0.00
 2 12 9 2.58 0.00
 3 12 9 3.26 0.00
 4 12 9 2.29 0.00
 5 12 9 0.69 0.00
 6 12 9 -0.06 0.00
 7 12 9 0.19 0.00
 8 12 9 0.95 0.00
 9 12 9 1.55 0.00
 10 12 9 1.15 0.00
 11 12 9 0.24 0.00
 12 12 9 0.04 0.00
 -12 13 9 0.21 0.00
 -11 13 9 0.46 0.00
 -10 13 9 0.06 0.00
 -9 13 9 -0.79 0.00
 -8 13 9 -0.99 0.00
 -7 13 9 -0.62 0.00
 -6 13 9 -0.28 0.00
 -5 13 9 -0.21 0.00
 -4 13 9 -0.72 0.00
 -3 13 9 -2.14 0.00
 -2 13 9 -3.11 0.00
 -1 13 9 -1.48 0.00
 0 13 9 0.81 0.00
 1 13 9 0.70 0.00
 2 13 9 -1.02 0.00
 3 13 9 -2.40 0.00
 4 13 9 -2.16 0.00
 5 13 9 -0.71 0.00
 6 13 9 0.16 0.00
 7 13 9 0.35 0.00
 8 13 9 -0.08 0.00
 9 13 9 -1.14 0.00
 10 13 9 -1.31 0.00
 11 13 9 -0.53 0.00
 -12 14 9 0.63 0.00
 -11 14 9 0.62 0.00
 -10 14 9 -0.39 0.00
 -9 14 9 -1.27 0.00
 -8 14 9 -1.28 0.00
 -7 14 9 -0.64 0.00
 -6 14 9 0.15 0.00
 -5 14 9 0.29 0.00
 -4 14 9 -0.49 0.00
 -3 14 9 -1.56 0.00
 -2 14 9 -1.70 0.00
 -1 14 9 -1.06 0.00
 0 14 9 -1.10 0.00
 1 14 9 -1.26 0.00
 2 14 9 -0.33 0.00
 3 14 9 1.31 0.00
 4 14 9 2.30 0.00
 5 14 9 1.73 0.00
 6 14 9 0.65 0.00
 7 14 9 -0.03 0.00
 8 14 9 -0.38 0.00
 9 14 9 0.02 0.00
 10 14 9 0.36 0.00
 11 14 9 -0.04 0.00
 -11 15 9 -0.17 0.00
 -10 15 9 -0.73 0.00
 -9 15 9 -0.99 0.00
 -8 15 9 -0.68 0.00
 -7 15 9 -0.02 0.00
 -6 15 9 0.20 0.00
 -5 15 9 -0.68 0.00
 -4 15 9 -2.29 0.00
 -3 15 9 -3.38 0.00
 -2 15 9 -2.86 0.00
 -1 15 9 -1.18 0.00
 0 15 9 0.18 0.00
 1 15 9 0.84 0.00
 2 15 9 0.99 0.00
 3 15 9 0.16 0.00
 4 15 9 -0.93 0.00
 5 15 9 -0.92 0.00
 6 15 9 -0.33 0.00
 7 15 9 0.00 0.00
 8 15 9 0.08 0.00
 9 15 9 -0.26 0.00
 10 15 9 -0.59 0.00
 -10 16 9 -0.53 0.00
 -9 16 9 -0.70 0.00
 -8 16 9 -0.16 0.00
 -7 16 9 0.14 0.00
 -6 16 9 -0.68 0.00
 -5 16 9 -2.00 0.00
 -4 16 9 -2.43 0.00
 -3 16 9 -1.81 0.00
 -2 16 9 -0.72 0.00
 -1 16 9 0.03 0.00
 0 16 9 0.06 0.00
 1 16 9 0.15 0.00
 2 16 9 0.14 0.00
 3 16 9 -0.01 0.00
 4 16 9 0.59 0.00
 5 16 9 1.07 0.00
 6 16 9 0.75 0.00
 7 16 9 0.23 0.00
 8 16 9 -0.35 0.00
 9 16 9 -0.52 0.00
 10 16 9 -0.27 0.00
 -10 17 9 -0.39 0.00
 -9 17 9 -0.17 0.00
 -8 17 9 0.03 0.00
 -7 17 9 -0.37 0.00
 -6 17 9 -1.16 0.00
 -5 17 9 -1.56 0.00
 -4 17 9 -1.67 0.00
 -3 17 9 -1.54 0.00
 -2 17 9 -0.77 0.00
 -1 17 9 -0.06 0.00
 0 17 9 0.12 0.00
 1 17 9 0.10 0.00
 2 17 9 -0.02 0.00
 3 17 9 0.00 0.00
 4 17 9 -0.05 0.00
 5 17 9 -0.35 0.00
 6 17 9 -0.49 0.00
 7 17 9 -0.38 0.00
 8 17 9 -0.05 0.00
 9 17 9 0.14 0.00
 -9 18 9 -0.04 0.00
 -8 18 9 -0.12 0.00
 -7 18 9 -0.62 0.00
 -6 18 9 -1.42 0.00
 -5 18 9 -2.02 0.00
 -4 18 9 -1.69 0.00
 -3 18 9 -0.53 0.00
 -2 18 9 0.18 0.00
 -1 18 9 -0.06 0.00
 0 18 9 -0.19 0.00
 1 18 9 0.15 0.00
 2 18 9 -0.02 0.00
 3 18 9 -0.52 0.00
 4 18 9 -0.33 0.00
 5 18 9 0.07 0.00
 6 18 9 0.04 0.00
 7 18 9 -0.02 0.00
 8 18 9 -0.15 0.00
 -8 19 9 -0.08 0.00
 -7 19 9 -0.72 0.00
 -6 19 9 -1.44 0.00
 -5 19 9 -0.96 0.00
 -4 19 9 0.34 0.00
 -3 19 9 0.73 0.00
 -2 19 9 0.13 0.00
 -1 19 9 -0.23 0.00
 0 19 9 0.02 0.00
 1 19 9 -0.05 0.00
 2 19 9 -0.49 0.00
 3 19 9 -0.03 0.00
 4 19 9 0.49 0.00
 5 19 9 -0.08 0.00
 6 19 9 -0.50 0.00
 7 19 9 -0.30 0.00
 -7 20 9 -0.84 0.00
 -6 20 9 -0.82 0.00
 -5 20 9 -0.11 0.00
 -4 20 9 0.19 0.00
 -3 20 9 -0.02 0.00
 -2 20 9 -0.17 0.00
 -1 20 9 -0.04 0.00
 0 20 9 0.18 0.00
 1 20 9 0.03 0.00
 2 20 9 -0.15 0.00
 3 20 9 -0.21 0.00
 4 20 9 -0.55 0.00
 5 20 9 -0.61 0.00
 6 20 9 -0.25 0.00
 -6 21 9 -0.15 0.00
 -5 21 9 0.35 0.00
 -4 21 9 0.98 0.00
 -3 21 9 0.95 0.00
 -2 21 9 0.25 0.00
 -1 21 9 -0.21 0.00
 0 21 9 -0.30 0.00
 1 21 9 -0.39 0.00
 2 21 9 -0.26 0.00
 3 21 9 0.16 0.00
 4 21 9 0.26 0.00
 5 21 9 -0.02 0.00
 -4 22 9 0.20 0.00
 -3 22 9 -0.54 0.00
 -2 22 9 -0.79 0.00
 -1 22 9 -0.37 0.00
 0 22 9 0.15 0.00
 1 22 9 0.37 0.00
 2 22 9 0.54 0.00
 3 22 9 0.35 0.00
 4 22 9 -0.29 0.00
 -1 23 9 0.25 0.00
 0 23 9 0.13 0.00
 -14 0 10 0.94 0.00
 -13 0 10 0.44 0.00
 -12 0 10 -0.30 0.00
 -11 0 10 -0.37 0.00
 -10 0 10 0.05 0.00
 -9 0 10 -0.24 0.00
 -8 0 10 -0.18 0.00
 -7 0 10 2.28 0.00
 -6 0 10 4.31 0.00
 -5 0 10 2.12 0.00
 -4 0 10 -1.49 0.00
 -3 0 10 -3.54 0.00
 -2 0 10 0.09 0.00
 -1 0 10 15.87 0.00
 0 0 10 33.36 0.00
 1 0 10 34.47 0.00
 2 0 10 21.18 0.00
 3 0 10 6.08 0.00
 4 0 10 -2.80 0.00
 5 0 10 -3.71 0.00
 6 0 10 -2.01 0.00
 7 0 10 -1.07 0.00
 8 0 10 0.05 0.00
 9 0 10 0.54 0.00
 10 0 10 0.02 0.00
 11 0 10 -0.47 0.00
 12 0 10 -0.41 0.00
 13 0 10 -0.08 0.00
 14 0 10 -0.09 0.00
 -14 1 10 -0.51 0.00
 -13 1 10 -0.65 0.00
 -12 1 10 -0.28 0.00
 -11 1 10 0.11 0.00
 -10 1 10 -0.12 0.00
 -9 1 10 -0.54 0.00
 -8 1 10 0.00 0.00
 -7 1 10 0.71 0.00
 -6 1 10 -0.50 0.00
 -5 1 10 -2.39 0.00
 -4 1 10 -2.25 0.00
 -3 1 10 1.07 0.00
 -2 1 10 8.25 0.00
 -1 1 10 13.95 0.00
 0 1 10 10.01 0.00
 1 1 10 -0.10 0.00
 2 1 10 -6.88 0.00
 3 1 10 -7.29 0.00
 4 1 10 -3.46 0.00
 5 1 10 0.24 0.00
 6 1 10 1.28 0.00
 7 1 10 0.97 0.00
 8 1 10 0.45 0.00
 9 1 10 0.11 0.00
 10 1 10 0.32 0.00
 11 1 10 0.53 0.00
 12 1 10 0.48 0.00
 13 1 10 0.32 0.00
 14 1 10 0.10 0.00
 -14 2 10 0.46 0.00
 -13 2 10 0.67 0.00
 -12 2 10 0.15 0.00
 -11 2 10 -0.27 0.00
 -10 2 10 -0.21 0.00
 -9 2 10 -0.20 0.00
 -8 2 10 0.37 0.00
 -7 2 10 1.96 0.00
 -6 2 10 2.51 0.00
 -5 2 10 0.87 0.00
 -4 2 10 0.41 0.00
 -3 2 10 3.36 0.00
 -2 2 10 8.60 0.00
 -1 2 10 15.08 0.00
 0 2 10 18.84 0.00
 1 2 10 16.34 0.00
 2 2 10 10.62 0.00
 3 2 10 5.03 0.00
 4 2 10 0.82 0.00
 5 2 10 -0.83 0.00
 6 2 10 -1.08 0.00
 7 2 10 -0.89 0.00
 8 2 10 0.05 0.00
 9 2 10 0.73 0.00
 10 2 10 0.40 0.00
 11 2 10 -0.14 0.00
 12 2 10 -0.07 0.00
 13 2 10 0.17 0.00
 14 2 10 -0.06 0.00
 -14 3 10 -0.05 0.00
 -13 3 10 -0.75 0.00
 -12 3 10 -0.89 0.00
 -11 3 10 -0.34 0.00
 -10 3 10 -0.34 0.00
 -9 3 10 -0.56 0.00
 -8 3 10 0.45 0.00
 -7 3 10 1.21 0.00
 -6 3 10 -1.19 0.00
 -5 3 10 -3.53 0.00
 -4 3 10 -0.86 0.00
 -3 3 10 6.07 0.00
 -2 3 10 15.17 0.00
 -1 3 10 19.79 0.00
 0 3 10 12.40 0.00
 1 3 10 -0.23 0.00
 2 3 10 -7.71 0.00
 3 3 10 -8.46 0.00
 4 3 10 -3.89 0.00
 5 3 10 1.15 0.00
 6 3 10 2.69 0.00
 7 3 10 2.55 0.00
 8 3 10 1.85 0.00
 9 3 10 1.02 0.00
 10 3 10 1.08 0.00
 11 3 10 1.31 0.00
 12 3 10 1.00 0.00
 13 3 10 0.32 0.00
 14 3 10 -0.17 0.00
 -14 4 10 -0.25 0.00
 -13 4 10 -0.20 0.00
 -12 4 10 -0.46 0.00
 -11 4 10 -0.39 0.00
 -10 4 10 0.09 0.00
 -9 4 10 0.47 0.00
 -8 4 10 0.77 0.00
 -7 4 10 0.44 0.00
 -6 4 10 -0.50 0.00
 -5 4 10 0.25 0.00
 -4 4 10 4.25 0.00
 -3 4 10 10.37 0.00
 -2 4 10 13.70 0.00
 -1 4 10 9.00 0.00
 0 4 10 0.50 0.00
 1 4 10 -3.08 0.00
 2 4 10 -0.97 0.00
 3 4 10 2.47 0.00
 4 4 10 3.52 0.00
 5 4 10 1.78 0.00
 6 4 10 0.25 0.00
 7 4 10 -0.05 0.00
 8 4 10 0.03 0.00
 9 4 10 0.49 0.00
 10 4 10 0.49 0.00
 11 4 10 -0.14 0.00
 12 4 10 -0.35 0.00
 13 4 10 -0.32 0.00
 14 4 10 -0.45 0.00
 -14 5 10 0.26 0.00
 -13 5 10 -0.68 0.00
 -12 5 10 -1.09 0.00
 -11 5 10 -0.09 0.00
 -10 5 10 0.51 0.00
 -9 5 10 0.30 0.00
 -8 5 10 0.29 0.00
 -7 5 10 0.05 0.00
 -6 5 10 -0.84 0.00
 -5 5 10 0.30 0.00
 -4 5 10 5.19 0.00
 -3 5 10 9.97 0.00
 -2 5 10 10.46 0.00
 -1 5 10 6.54 0.00
 0 5 10 1.46 0.00
 1 5 10 -0.66 0.00
 2 5 10 -0.28 0.00
 3 5 10 0.00 0.00
 4 5 10 0.85 0.00
 5 5 10 2.18 0.00
 6 5 10 2.66 0.00
 7 5 10 2.67 0.00
 8 5 10 2.35 0.00
 9 5 10 1.55 0.00
 10 5 10 0.88 0.00
 11 5 10 0.60 0.00
 12 5 10 0.21 0.00
 13 5 10 -0.42 0.00
 -14 6 10 -0.38 0.00
 -13 6 10 -0.92 0.00
 -12 6 10 -0.53 0.00
 -11 6 10 0.28 0.00
 -10 6 10 0.67 0.00
 -9 6 10 0.28 0.00
 -8 6 10 -0.56 0.00
 -7 6 10 -1.33 0.00
 -6 6 10 -0.85 0.00
 -5 6 10 2.51 0.00
 -4 6 10 6.42 0.00
 -3 6 10 6.99 0.00
 -2 6 10 3.58 0.00
 -1 6 10 -1.77 0.00
 0 6 10 -4.06 0.00
 1 6 10 -1.89 0.00
 2 6 10 0.33 0.00
 3 6 10 1.58 0.00
 4 6 10 1.89 0.00
 5 6 10 0.63 0.00
 6 6 10 0.15 0.00
 7 6 10 0.32 0.00
 8 6 10 -0.20 0.00
 9 6 10 -0.22 0.00
 10 6 10 -0.09 0.00
 11 6 10 -0.53 0.00
 12 6 10 -0.74 0.00
 13 6 10 -0.52 0.00
 -14 7 10 -0.22 0.00
 -13 7 10 -0.58 0.00
 -12 7 10 -0.49 0.00
 -11 7 10 0.34 0.00
 -10 7 10 0.44 0.00
 -9 7 10 -0.47 0.00
 -8 7 10 -0.85 0.00
 -7 7 10 -0.36 0.00
 -6 7 10 1.15 0.00
 -5 7 10 3.73 0.00
 -4 7 10 5.52 0.00
 -3 7 10 5.22 0.00
 -2 7 10 3.83 0.00
 -1 7 10 3.03 0.00
 0 7 10 2.84 0.00
 1 7 10 1.82 0.00
 2 7 10 0.72 0.00
 3 7 10 0.64 0.00
 4 7 10 0.81 0.00
 5 7 10 1.39 0.00
 6 7 10 1.99 0.00
 7 7 10 1.69 0.00
 8 7 10 1.41 0.00
 9 7 10 1.00 0.00
 10 7 10 0.04 0.00
 11 7 10 -0.32 0.00
 12 7 10 -0.27 0.00
 13 7 10 -0.46 0.00
 -14 8 10 -0.17 0.00
 -13 8 10 -0.33 0.00
 -12 8 10 0.48 0.00
 -11 8 10 0.76 0.00
 -10 8 10 0.01 0.00
 -9 8 10 -0.52 0.00
 -8 8 10 -0.59 0.00
 -7 8 10 -0.38 0.00
 -6 8 10 0.82 0.00
 -5 8 10 2.98 0.00
 -4 8 10 3.87 0.00
 -3 8 10 2.04 0.00
 -2 8 10 -1.51 0.00
 -1 8 10 -4.99 0.00
 0 8 10 -5.87 0.00
 1 8 10 -3.63 0.00
 2 8 10 -0.87 0.00
 3 8 10 0.94 0.00
 4 8 10 1.31 0.00
 5 8 10 0.24 0.00
 6 8 10 -0.64 0.00
 7 8 10 -0.78 0.00
 8 8 10 -0.64 0.00
 9 8 10 -0.20 0.00
 10 8 10 0.15 0.00
 11 8 10 0.04 0.00
 12 8 10 -0.06 0.00
 13 8 10 0.25 0.00
 -13 9 10 0.35 0.00
 -12 9 10 0.04 0.00
 -11 9 10 -0.34 0.00
 -10 9 10 -0.50 0.00
 -9 9 10 -0.94 0.00
 -8 9 10 -0.93 0.00
 -7 9 10 0.07 0.00
 -6 9 10 1.68 0.00
 -5 9 10 2.90 0.00
 -4 9 10 2.16 0.00
 -3 9 10 0.20 0.00
 -2 9 10 -0.47 0.00
 -1 9 10 1.71 0.00
 0 9 10 4.90 0.00
 1 9 10 5.17 0.00
 2 9 10 2.98 0.00
 3 9 10 0.90 0.00
 4 9 10 -0.67 0.00
 5 9 10 -0.48 0.00
 6 9 10 0.80 0.00
 7 9 10 1.34 0.00
 8 9 10 1.82 0.00
 9 9 10 1.68 0.00
 10 9 10 0.49 0.00
 11 9 10 0.02 0.00
 12 9 10 0.24 0.00
 13 9 10 0.10 0.00
 -13 10 10 -0.37 0.00
 -12 10 10 -0.16 0.00
 -11 10 10 0.01 0.00
 -10 10 10 -0.42 0.00
 -9 10 10 -0.26 0.00
 -8 10 10 0.61 0.00
 -7 10 10 0.87 0.00
 -6 10 10 0.85 0.00
 -5 10 10 0.89 0.00
 -4 10 10 0.47 0.00
 -3 10 10 0.20 0.00
 -2 10 10 0.18 0.00
 -1 10 10 -1.06 0.00
 0 10 10 -3.92 0.00
 1 10 10 -5.88 0.00
 2 10 10 -5.01 0.00
 3 10 10 -2.54 0.00
 4 10 10 -0.20 0.00
 5 10 10 0.67 0.00
 6 10 10 -0.22 0.00
 7 10 10 -0.90 0.00
 8 10 10 -0.75 0.00
 9 10 10 -0.60 0.00
 10 10 10 -0.15 0.00
 11 10 10 0.26 0.00
 12 10 10 0.19 0.00
 -13 11 10 0.22 0.00
 -12 11 10 0.14 0.00
 -11 11 10 -0.01 0.00
 -10 11 10 0.19 0.00
 -9 11 10 0.05 0.00
 -8 11 10 -0.59 0.00
 -7 11 10 -0.61 0.00
 -6 11 10 0.24 0.00
 -5 11 10 0.88 0.00
 -4 11 10 0.88 0.00
 -3 11 10 0.29 0.00
 -2 11 10 -1.30 0.00
 -1 11 10 -2.35 0.00
 0 11 10 -0.54 0.00
 1 11 10 2.48 0.00
 2 11 10 3.88 0.00
 3 11 10 3.14 0.00
 4 11 10 1.15 0.00
 5 11 10 -0.15 0.00
 6 11 10 -0.06 0.00
 7 11 10 0.70 0.00
 8 11 10 1.76 0.00
 9 11 10 2.11 0.00
 10 11 10 1.20 0.00
 11 11 10 0.29 0.00
 12 11 10 0.21 0.00
 -12 12 10 -0.30 0.00
 -11 12 10 0.18 0.00
 -10 12 10 0.09 0.00
 -9 12 10 -0.42 0.00
 -8 12 10 -0.38 0.00
 -7 12 10 -0.30 0.00
 -6 12 10 -0.36 0.00
 -5 12 10 -0.21 0.00
 -4 12 10 -0.22 0.00
 -3 12 10 -0.99 0.00
 -2 12 10 -1.67 0.00
 -1 12 10 -0.70 0.00
 0 12 10 0.23 0.00
 1 12 10 -0.98 0.00
 2 12 10 -2.84 0.00
 3 12 10 -3.48 0.00
 4 12 10 -2.15 0.00
 5 12 10 -0.22 0.00
 6 12 10 0.31 0.00
 7 12 10 0.19 0.00
 8 12 10 -0.30 0.00
 9 12 10 -1.33 0.00
 10 12 10 -1.25 0.00
 11 12 10 -0.34 0.00
 12 12 10 0.00 0.00
 -12 13 10 0.51 0.00
 -11 13 10 0.72 0.00
 -10 13 10 0.17 0.00
 -9 13 10 -0.63 0.00
 -8 13 10 -1.23 0.00
 -7 13 10 -1.05 0.00
 -6 13 10 0.01 0.00
 -5 13 10 0.79 0.00
 -4 13 10 0.56 0.00
 -3 13 10 -0.40 0.00
 -2 13 10 -1.40 0.00
 -1 13 10 -1.94 0.00
 0 13 10 -1.91 0.00
 1 13 10 -1.13 0.00
 2 13 10 0.44 0.00
 3 13 10 2.08 0.00
 4 13 10 2.53 0.00
 5 13 10 1.43 0.00
 6 13 10 0.26 0.00
 7 13 10 -0.17 0.00
 8 13 10 -0.03 0.00
 9 13 10 0.63 0.00
 10 13 10 0.80 0.00
 11 13 10 0.17 0.00
 -11 14 10 0.15 0.00
 -10 14 10 -0.35 0.00
 -9 14 10 -1.05 0.00
 -8 14 10 -1.09 0.00
 -7 14 10 -0.41 0.00
 -6 14 10 0.08 0.00
 -5 14 10 -0.24 0.00
 -4 14 10 -1.30 0.00
 -3 14 10 -2.72 0.00
 -2 14 10 -3.25 0.00
 -1 14 10 -1.66 0.00
 0 14 10 0.46 0.00
 1 14 10 1.15 0.00
 2 14 10 0.59 0.00
 3 14 10 -0.70 0.00
 4 14 10 -1.56 0.00
 5 14 10 -1.04 0.00
 6 14 10 -0.17 0.00
 7 14 10 0.27 0.00
 8 14 10 0.11 0.00
 9 14 10 -0.63 0.00
 10 14 10 -0.88 0.00
 11 14 10 -0.32 0.00
 -11 15 10 0.40 0.00
 -10 15 10 -0.50 0.00
 -9 15 10 -1.08 0.00
 -8 15 10 -0.72 0.00
 -7 15 10 -0.12 0.00
 -6 15 10 -0.10 0.00
 -5 15 10 -0.71 0.00
 -4 15 10 -1.44 0.00
 -3 15 10 -1.91 0.00
 -2 15 10 -1.34 0.00
 -1 15 10 -0.24 0.00
 0 15 10 -0.17 0.00
 1 15 10 -0.48 0.00
 2 15 10 -0.28 0.00
 3 15 10 0.39 0.00
 4 15 10 1.34 0.00
 5 15 10 1.50 0.00
 6 15 10 0.84 0.00
 7 15 10 0.11 0.00
 8 15 10 -0.50 0.00
 9 15 10 -0.38 0.00
 10 15 10 0.00 0.00
 -10 16 10 -0.62 0.00
 -9 16 10 -0.59 0.00
 -8 16 10 -0.23 0.00
 -7 16 10 0.00 0.00
 -6 16 10 -0.23 0.00
 -5 16 10 -0.96 0.00
 -4 16 10 -2.04 0.00
 -3 16 10 -2.55 0.00
 -2 16 10 -1.69 0.00
 -1 16 10 -0.53 0.00
 0 16 10 -0.07 0.00
 1 16 10 0.23 0.00
 2 16 10 0.52 0.00
 3 16 10 0.29 0.00
 4 16 10 -0.32 0.00
 5 16 10 -0.56 0.00
 6 16 10 -0.39 0.00
 7 16 10 -0.21 0.00
 8 16 10 0.07 0.00
 9 16 10 0.10 0.00
 10 16 10 -0.18 0.00
 -10 17 10 -0.26 0.00
 -9 17 10 -0.30 0.00
 -8 17 10 0.02 0.00
 -7 17 10 -0.04 0.00
 -6 17 10 -1.06 0.00
 -5 17 10 -2.40 0.00
 -4 17 10 -2.62 0.00
 -3 17 10 -1.56 0.00
 -2 17 10 -0.47 0.00
 -1 17 10 -0.24 0.00
 0 17 10 -0.23 0.00
 1 17 10 0.29 0.00
 2 17 10 0.29 0.00
 3 17 10 -0.28 0.00
 4 17 10 0.01 0.00
 5 17 10 0.57 0.00
 6 17 10 0.43 0.00
 7 17 10 0.11 0.00
 8 17 10 -0.24 0.00
 9 17 10 -0.42 0.00
 -9 18 10 0.06 0.00
 -8 18 10 0.11 0.00
 -7 18 10 -0.61 0.00
 -6 18 10 -1.65 0.00
 -5 18 10 -1.62 0.00
 -4 18 10 -0.75 0.00
 -3 18 10 -0.25 0.00
 -2 18 10 -0.14 0.00
 -1 18 10 -0.05 0.00
 0 18 10 0.22 0.00
 1 18 10 0.23 0.00
 2 18 10 -0.26 0.00
 3 18 10 -0.09 0.00
 4 18 10 0.31 0.00
 5 18 10 -0.12 0.00
 6 18 10 -0.54 0.00
 7 18 10 -0.41 0.00
 8 18 10 -0.01 0.00
 -8 19 10 -0.38 0.00
 -7 19 10 -1.01 0.00
 -6 19 10 -1.32 0.00
 -5 19 10 -1.09 0.00
 -4 19 10 -0.71 0.00
 -3 19 10 -0.25 0.00
 -2 19 10 -0.01 0.00
 -1 19 10 -0.11 0.00
 0 19 10 -0.07 0.00
 1 19 10 -0.05 0.00
 2 19 10 -0.29 0.00
 3 19 10 -0.48 0.00
 4 19 10 -0.51 0.00
 5 19 10 -0.40 0.00
 6 19 10 -0.23 0.00
 7 19 10 -0.07 0.00
 -7 20 10 -0.45 0.00
 -6 20 10 -0.77 0.00
 -5 20 10 -0.28 0.00
 -4 20 10 0.76 0.00
 -3 20 10 0.97 0.00
 -2 20 10 0.20 0.00
 -1 20 10 -0.33 0.00
 0 20 10 -0.17 0.00
 1 20 10 -0.14 0.00
 2 20 10 -0.31 0.00
 3 20 10 0.12 0.00
 4 20 10 0.41 0.00
 5 20 10 -0.07 0.00
 6 20 10 -0.30 0.00
 -6 21 10 -0.24 0.00
 -5 21 10 0.35 0.00
 -4 21 10 0.40 0.00
 -3 21 10 -0.16 0.00
 -2 21 10 -0.46 0.00
 -1 21 10 -0.15 0.00
 0 21 10 0.28 0.00
 1 21 10 0.22 0.00
 2 21 10 0.17 0.00
 3 21 10 0.14 0.00
 4 21 10 -0.40 0.00
 5 21 10 -0.51 0.00
 -4 22 10 0.50 0.00
 -3 22 10 0.49 0.00
 -2 22 10 0.19 0.00
 -1 22 10 0.04 0.00
 0 22 10 -0.09 0.00
 1 22 10 -0.24 0.00
 2 22 10 -0.12 0.00
 3 22 10 -0.04 0.00
 -14 1 11 0.70 0.00
 -13 1 11 0.66 0.00
 -12 1 11 0.11 0.00
 -11 1 11 -0.13 0.00
 -10 1 11 0.10 0.00
 -9 1 11 -0.19 0.00
 -8 1 11 -0.16 0.00
 -7 1 11 1.93 0.00
 -6 1 11 3.79 0.00
 -5 1 11 2.08 0.00
 -4 1 11 -0.82 0.00
 -3 1 11 -1.90 0.00
 -2 1 11 1.58 0.00
 -1 1 11 13.29 0.00
 0 1 11 25.58 0.00
 1 1 11 26.33 0.00
 2 1 11 17.21 0.00
 3 1 11 6.26 0.00
 4 1 11 -0.88 0.00
 5 1 11 -2.24 0.00
 6 1 11 -1.57 0.00
 7 1 11 -1.13 0.00
 8 1 11 -0.08 0.00
 9 1 11 0.57 0.00
 10 1 11 0.24 0.00
 11 1 11 -0.30 0.00
 12 1 11 -0.34 0.00
 13 1 11 -0.04 0.00
 14 1 11 -0.08 0.00
 -14 2 11 -0.31 0.00
 -13 2 11 -0.74 0.00
 -12 2 11 -0.61 0.00
 -11 2 11 -0.10 0.00
 -10 2 11 -0.31 0.00
 -9 2 11 -0.87 0.00
 -8 2 11 -0.03 0.00
 -7 2 11 1.15 0.00
 -6 2 11 -0.51 0.00
 -5 2 11 -3.33 0.00
 -4 2 11 -3.03 0.00
 -3 2 11 1.79 0.00
 -2 2 11 11.54 0.00
 -1 2 11 19.15 0.00
 0 2 11 14.19 0.00
 1 2 11 1.23 0.00
 2 2 11 -8.00 0.00
 3 2 11 -9.42 0.00
 4 2 11 -4.67 0.00
 5 2 11 0.43 0.00
 6 2 11 1.99 0.00
 7 2 11 1.86 0.00
 8 2 11 1.23 0.00
 9 2 11 0.63 0.00
 10 2 11 0.81 0.00
 11 2 11 1.02 0.00
 12 2 11 0.84 0.00
 13 2 11 0.48 0.00
 14 2 11 0.07 0.00
 -14 3 11 -0.04 0.00
 -13 3 11 0.33 0.00
 -12 3 11 0.03 0.00
 -11 3 11 -0.30 0.00
 -10 3 11 -0.20 0.00
 -9 3 11 0.09 0.00
 -8 3 11 0.75 0.00
 -7 3 11 1.38 0.00
 -6 3 11 0.94 0.00
 -5 3 11 0.05 0.00
 -4 3 11 1.57 0.00
 -3 3 11 6.98 0.00
 -2 3 11 12.58 0.00
 -1 3 11 12.88 0.00
 0 3 11 7.99 0.00
 1 3 11 3.41 0.00
 2 3 11 2.41 0.00
 3 3 11 2.98 0.00
 4 3 11 2.40 0.00
 5 3 11 0.84 0.00
 6 3 11 -0.29 0.00
 7 3 11 -0.55 0.00
 8 3 11 -0.07 0.00
 9 3 11 0.64 0.00
 10 3 11 0.59 0.00
 11 3 11 -0.04 0.00
 12 3 11 -0.10 0.00
 13 3 11 0.04 0.00
 -14 4 11 0.41 0.00
 -13 4 11 -0.43 0.00
 -12 4 11 -1.03 0.00
 -11 4 11 -0.46 0.00
 -10 4 11 0.00 0.00
 -9 4 11 0.04 0.00
 -8 4 11 0.61 0.00
 -7 4 11 0.86 0.00
 -6 4 11 -0.86 0.00
 -5 4 11 -1.69 0.00
 -4 4 11 2.12 0.00
 -3 4 11 8.29 0.00
 -2 4 11 12.73 0.00
 -1 4 11 12.10 0.00
 0 4 11 5.78 0.00
 1 4 11 -0.47 0.00
 2 4 11 -3.27 0.00
 3 4 11 -3.68 0.00
 4 4 11 -1.25 0.00
 5 4 11 1.79 0.00
 6 4 11 2.77 0.00
 7 4 11 2.85 0.00
 8 4 11 2.44 0.00
 9 4 11 1.62 0.00
 10 4 11 1.26 0.00
 11 4 11 1.11 0.00
 12 4 11 0.64 0.00
 13 4 11 -0.16 0.00
 -14 5 11 -0.38 0.00
 -13 5 11 -0.93 0.00
 -12 5 11 -1.07 0.00
 -11 5 11 -0.46 0.00
 -10 5 11 0.39 0.00
 -9 5 11 0.71 0.00
 -8 5 11 0.40 0.00
 -7 5 11 -0.49 0.00
 -6 5 11 -1.10 0.00
 -5 5 11 0.87 0.00
 -4 5 11 5.06 0.00
 -3 5 11 8.79 0.00
 -2 5 11 8.98 0.00
 -1 5 11 3.71 0.00
 0 5 11 -2.23 0.00
 1 5 11 -3.46 0.00
 2 5 11 -1.51 0.00
 3 5 11 1.16 0.00
 4 5 11 2.38 0.00
 5 5 11 1.19 0.00
 6 5 11 0.41 0.00
 7 5 11 0.37 0.00
 8 5 11 -0.04 0.00
 9 5 11 0.12 0.00
 10 5 11 0.13 0.00
 11 5 11 -0.56 0.00
 12 5 11 -0.82 0.00
 13 5 11 -0.63 0.00
 -14 6 11 -0.20 0.00
 -13 6 11 -0.85 0.00
 -12 6 11 -0.91 0.00
 -11 6 11 0.28 0.00
 -10 6 11 0.96 0.00
 -9 6 11 0.49 0.00
 -8 6 11 -0.06 0.00
 -7 6 11 -0.39 0.00
 -6 6 11 -0.03 0.00
 -5 6 11 2.30 0.00
 -4 6 11 6.19 0.00
 -3 6 11 8.62 0.00
 -2 6 11 7.28 0.00
 -1 6 11 3.45 0.00
 0 6 11 0.43 0.00
 1 6 11 -0.27 0.00
 2 6 11 0.33 0.00
 3 6 11 0.86 0.00
 4 6 11 1.37 0.00
 5 6 11 2.13 0.00
 6 6 11 2.45 0.00
 7 6 11 2.14 0.00
 8 6 11 1.78 0.00
 9 6 11 1.19 0.00
 10 6 11 0.27 0.00
 11 6 11 -0.15 0.00
 12 6 11 -0.27 0.00
 13 6 11 -0.61 0.00
 -14 7 11 -0.25 0.00
 -13 7 11 -0.73 0.00
 -12 7 11 -0.13 0.00
 -11 7 11 0.56 0.00
 -10 7 11 0.52 0.00
 -9 7 11 -0.07 0.00
 -8 7 11 -0.93 0.00
 -7 7 11 -1.29 0.00
 -6 7 11 -0.04 0.00
 -5 7 11 3.22 0.00
 -4 7 11 5.72 0.00
 -3 7 11 4.26 0.00
 -2 7 11 -0.47 0.00
 -1 7 11 -4.95 0.00
 0 7 11 -5.19 0.00
 1 7 11 -1.93 0.00
 2 7 11 0.51 0.00
 3 7 11 1.58 0.00
 4 7 11 1.52 0.00
 5 7 11 0.20 0.00
 6 7 11 -0.33 0.00
 7 7 11 -0.19 0.00
 8 7 11 -0.38 0.00
 9 7 11 -0.16 0.00
 10 7 11 -0.02 0.00
 11 7 11 -0.39 0.00
 12 7 11 -0.52 0.00
 13 7 11 -0.11 0.00
 -14 8 11 -0.18 0.00
 -13 8 11 -0.24 0.00
 -12 8 11 -0.27 0.00
 -11 8 11 0.02 0.00
 -10 8 11 0.01 0.00
 -9 8 11 -0.77 0.00
 -8 8 11 -1.03 0.00
 -7 8 11 -0.12 0.00
 -6 8 11 1.76 0.00
 -5 8 11 3.80 0.00
 -4 8 11 3.88 0.00
 -3 8 11 2.04 0.00
 -2 8 11 1.03 0.00
 -1 8 11 2.72 0.00
 0 8 11 4.98 0.00
 1 8 11 4.19 0.00
 2 8 11 1.76 0.00
 3 8 11 0.35 0.00
 4 8 11 -0.28 0.00
 5 8 11 0.39 0.00
 6 8 11 1.49 0.00
 7 8 11 1.47 0.00
 8 8 11 1.49 0.00
 9 8 11 1.20 0.00
 10 8 11 0.06 0.00
 11 8 11 -0.29 0.00
 12 8 11 0.04 0.00
 13 8 11 -0.05 0.00
 -13 9 11 -0.28 0.00
 -12 9 11 0.30 0.00
 -11 9 11 0.48 0.00
 -10 9 11 -0.19 0.00
 -9 9 11 -0.38 0.00
 -8 9 11 0.08 0.00
 -7 9 11 0.49 0.00
 -6 9 11 1.27 0.00
 -5 9 11 2.19 0.00
 -4 9 11 2.05 0.00
 -3 9 11 0.99 0.00
 -2 9 11 -0.41 0.00
 -1 9 11 -2.66 0.00
 0 9 11 -5.03 0.00
 1 9 11 -5.35 0.00
 2 9 11 -3.29 0.00
 3 9 11 -0.67 0.00
 4 9 11 0.79 0.00
 5 9 11 0.48 0.00
 6 9 11 -0.69 0.00
 7 9 11 -1.15 0.00
 8 9 11 -0.74 0.00
 9 9 11 -0.15 0.00
 10 9 11 0.31 0.00
 11 9 11 0.40 0.00
 12 9 11 0.19 0.00
 -13 10 11 0.56 0.00
 -12 10 11 0.19 0.00
 -11 10 11 -0.33 0.00
 -10 10 11 -0.28 0.00
 -9 10 11 -0.45 0.00
 -8 10 11 -0.69 0.00
 -7 10 11 -0.07 0.00
 -6 10 11 1.15 0.00
 -5 10 11 1.86 0.00
 -4 10 11 1.32 0.00
 -3 10 11 -0.01 0.00
 -2 10 11 -1.24 0.00
 -1 10 11 -0.67 0.00
 0 10 11 2.22 0.00
 1 10 11 4.40 0.00
 2 10 11 4.16 0.00
 3 10 11 2.28 0.00
 4 10 11 0.00 0.00
 5 10 11 -0.58 0.00
 6 10 11 0.36 0.00
 7 10 11 1.31 0.00
 8 10 11 2.34 0.00
 9 10 11 2.38 0.00
 10 10 11 1.07 0.00
 11 10 11 0.25 0.00
 12 10 11 0.32 0.00
 -13 11 11 -0.47 0.00
 -12 11 11 -0.51 0.00
 -11 11 11 -0.10 0.00
 -10 11 11 -0.15 0.00
 -9 11 11 -0.18 0.00
 -8 11 11 0.40 0.00
 -7 11 11 0.55 0.00
 -6 11 11 0.26 0.00
 -5 11 11 0.08 0.00
 -4 11 11 -0.15 0.00
 -3 11 11 -0.37 0.00
 -2 11 11 -0.21 0.00
 -1 11 11 0.06 0.00
 0 11 11 -1.00 0.00
 1 11 11 -3.13 0.00
 2 11 11 -4.17 0.00
 3 11 11 -3.47 0.00
 4 11 11 -1.39 0.00
 5 11 11 0.33 0.00
 6 11 11 0.22 0.00
 7 11 11 -0.20 0.00
 8 11 11 -0.46 0.00
 9 11 11 -1.06 0.00
 10 11 11 -0.81 0.00
 11 11 11 -0.06 0.00
 12 11 11 0.05 0.00
 -12 12 11 0.39 0.00
 -11 12 11 0.45 0.00
 -10 12 11 0.41 0.00
 -9 12 11 0.00 0.00
 -8 12 11 -0.82 0.00
 -7 12 11 -0.99 0.00
 -6 12 11 -0.10 0.00
 -5 12 11 0.74 0.00
 -4 12 11 0.93 0.00
 -3 12 11 0.48 0.00
 -2 12 11 -0.96 0.00
 -1 12 11 -2.37 0.00
 0 12 11 -1.91 0.00
 1 12 11 0.12 0.00
 2 12 11 2.02 0.00
 3 12 11 2.80 0.00
 4 12 11 2.11 0.00
 5 12 11 0.75 0.00
 6 12 11 0.00 0.00
 7 12 11 0.14 0.00
 8 12 11 0.84 0.00
 9 12 11 1.44 0.00
 10 12 11 1.10 0.00
 11 12 11 0.27 0.00
 -12 13 11 -0.18 0.00
 -11 13 11 0.12 0.00
 -10 13 11 -0.07 0.00
 -9 13 11 -0.83 0.00
 -8 13 11 -1.00 0.00
 -7 13 11 -0.63 0.00
 -6 13 11 -0.36 0.00
 -5 13 11 -0.27 0.00
 -4 13 11 -0.50 0.00
 -3 13 11 -1.64 0.00
 -2 13 11 -2.67 0.00
 -1 13 11 -1.37 0.00
 0 13 11 0.75 0.00
 1 13 11 0.91 0.00
 2 13 11 -0.49 0.00
 3 13 11 -1.98 0.00
 4 13 11 -2.10 0.00
 5 13 11 -0.85 0.00
 6 13 11 0.10 0.00
 7 13 11 0.47 0.00
 8 13 11 0.03 0.00
 9 13 11 -1.10 0.00
 10 13 11 -1.22 0.00
 11 13 11 -0.35 0.00
 -11 14 11 0.66 0.00
 -10 14 11 -0.14 0.00
 -9 14 11 -0.95 0.00
 -8 14 11 -1.10 0.00
 -7 14 11 -0.69 0.00
 -6 14 11 0.01 0.00
 -5 14 11 0.37 0.00
 -4 14 11 -0.08 0.00
 -3 14 11 -1.08 0.00
 -2 14 11 -1.31 0.00
 -1 14 11 -0.70 0.00
 0 14 11 -0.71 0.00
 1 14 11 -0.98 0.00
 2 14 11 -0.40 0.00
 3 14 11 0.92 0.00
 4 14 11 1.97 0.00
 5 14 11 1.65 0.00
 6 14 11 0.63 0.00
 7 14 11 -0.19 0.00
 8 14 11 -0.62 0.00
 9 14 11 -0.15 0.00
 10 14 11 0.36 0.00
 11 14 11 0.08 0.00
 -11 15 11 -0.11 0.00
 -10 15 11 -0.59 0.00
 -9 15 11 -0.95 0.00
 -8 15 11 -0.74 0.00
 -7 15 11 -0.08 0.00
 -6 15 11 0.27 0.00
 -5 15 11 -0.26 0.00
 -4 15 11 -1.54 0.00
 -3 15 11 -2.62 0.00
 -2 15 11 -2.41 0.00
 -1 15 11 -1.11 0.00
 0 15 11 -0.03 0.00
 1 15 11 0.54 0.00
 2 15 11 0.79 0.00
 3 15 11 0.16 0.00
 4 15 11 -0.84 0.00
 5 15 11 -0.91 0.00
 6 15 11 -0.38 0.00
 7 15 11 -0.01 0.00
 8 15 11 0.13 0.00
 9 15 11 -0.12 0.00
 10 15 11 -0.34 0.00
 -10 16 11 -0.41 0.00
 -9 16 11 -0.69 0.00
 -8 16 11 -0.19 0.00
 -7 16 11 0.22 0.00
 -6 16 11 -0.42 0.00
 -5 16 11 -1.70 0.00
 -4 16 11 -2.37 0.00
 -3 16 11 -2.10 0.00
 -2 16 11 -1.11 0.00
 -1 16 11 -0.28 0.00
 0 16 11 -0.15 0.00
 1 16 11 0.08 0.00
 2 16 11 0.15 0.00
 3 16 11 -0.08 0.00
 4 16 11 0.48 0.00
 5 16 11 1.06 0.00
 6 16 11 0.79 0.00
 7 16 11 0.21 0.00
 8 16 11 -0.34 0.00
 9 16 11 -0.41 0.00
 -10 17 11 -0.25 0.00
 -9 17 11 -0.11 0.00
 -8 17 11 0.17 0.00
 -7 17 11 -0.15 0.00
 -6 17 11 -0.98 0.00
 -5 17 11 -1.43 0.00
 -4 17 11 -1.51 0.00
 -3 17 11 -1.37 0.00
 -2 17 11 -0.68 0.00
 -1 17 11 -0.11 0.00
 0 17 11 0.09 0.00
 1 17 11 0.18 0.00
 2 17 11 0.06 0.00
 3 17 11 0.10 0.00
 4 17 11 0.17 0.00
 5 17 11 -0.14 0.00
 6 17 11 -0.43 0.00
 7 17 11 -0.39 0.00
 8 17 11 0.01 0.00
 9 17 11 0.24 0.00
 -9 18 11 -0.20 0.00
 -8 18 11 -0.21 0.00
 -7 18 11 -0.60 0.00
 -6 18 11 -1.33 0.00
 -5 18 11 -1.99 0.00
 -4 18 11 -1.96 0.00
 -3 18 11 -1.10 0.00
 -2 18 11 -0.39 0.00
 -1 18 11 -0.44 0.00
 0 18 11 -0.44 0.00
 1 18 11 0.00 0.00
 2 18 11 -0.02 0.00
 3 18 11 -0.44 0.00
 4 18 11 -0.30 0.00
 5 18 11 0.05 0.00
 6 18 11 0.02 0.00
 7 18 11 -0.05 0.00
 8 18 11 -0.15 0.00
 -8 19 11 0.03 0.00
 -7 19 11 -0.58 0.00
 -6 19 11 -1.45 0.00
 -5 19 11 -1.24 0.00
 -4 19 11 -0.09 0.00
 -3 19 11 0.44 0.00
 -2 19 11 0.04 0.00
 -1 19 11 -0.30 0.00
 0 19 11 0.09 0.00
 1 19 11 0.31 0.00
 2 19 11 -0.13 0.00
 3 19 11 0.07 0.00
 4 19 11 0.47 0.00
 5 19 11 -0.07 0.00
 6 19 11 -0.53 0.00
 7 19 11 -0.32 0.00
 -7 20 11 -0.82 0.00
 -6 20 11 -0.85 0.00
 -5 20 11 -0.21 0.00
 -4 20 11 0.10 0.00
 -3 20 11 -0.05 0.00
 -2 20 11 -0.21 0.00
 -1 20 11 -0.06 0.00
 0 20 11 0.25 0.00
 1 20 11 0.06 0.00
 2 20 11 -0.22 0.00
 3 20 11 -0.23 0.00
 4 20 11 -0.50 0.00
 5 20 11 -0.59 0.00
 6 20 11 -0.22 0.00
 -6 21 11 -0.21 0.00
 -5 21 11 0.11 0.00
 -4 21 11 0.64 0.00
 -3 21 11 0.67 0.00
 -2 21 11 0.13 0.00
 -1 21 11 -0.20 0.00
 0 21 11 -0.19 0.00
 1 21 11 -0.20 0.00
 2 21 11 -0.14 0.00
 3 21 11 0.10 0.00
 4 21 11 0.11 0.00
 5 21 11 -0.11 0.00
 -4 22 11 0.31 0.00
 -3 22 11 -0.18 0.00
 -2 22 11 -0.39 0.00
 -1 22 11 -0.14 0.00
 0 22 11 0.18 0.00
 1 22 11 0.22 0.00
 2 22 11 0.32 0.00
 3 22 11 0.31 0.00
 -14 0 12 0.66 0.00
 -13 0 12 0.63 0.00
 -12 0 12 0.15 0.00
 -11 0 12 0.01 0.00
 -10 0 12 0.41 0.00
 -9 0 12 0.08 0.00
 -8 0 12 -0.31 0.00
 -7 0 12 1.65 0.00
 -6 0 12 4.13 0.00
 -5 0 12 2.96 0.00
 -4 0 12 -0.67 0.00
 -3 0 12 -3.83 0.00
 -2 0 12 -2.14 0.00
 -1 0 12 10.12 0.00
 0 0 12 24.96 0.00
 1 0 12 27.98 0.00
 2 0 12 19.27 0.00
 3 0 12 7.28 0.00
 4 0 12 -0.73 0.00
 5 0 12 -2.20 0.00
 6 0 12 -1.55 0.00
 7 0 12 -1.26 0.00
 8 0 12 -0.31 0.00
 9 0 12 0.35 0.00
 10 0 12 0.16 0.00
 11 0 12 -0.32 0.00
 12 0 12 -0.51 0.00
 13 0 12 -0.24 0.00
 -14 1 12 -0.27 0.00
 -13 1 12 -0.46 0.00
 -12 1 12 -0.27 0.00
 -11 1 12 0.11 0.00
 -10 1 12 -0.05 0.00
 -9 1 12 -0.62 0.00
 -8 1 12 -0.31 0.00
 -7 1 12 0.55 0.00
 -6 1 12 -0.10 0.00
 -5 1 12 -1.88 0.00
 -4 1 12 -2.58 0.00
 -3 1 12 -0.63 0.00
 -2 1 12 5.30 0.00
 -1 1 12 11.06 0.00
 0 1 12 9.39 0.00
 1 1 12 1.85 0.00
 2 1 12 -4.32 0.00
 3 1 12 -5.63 0.00
 4 1 12 -2.90 0.00
 5 1 12 0.08 0.00
 6 1 12 1.00 0.00
 7 1 12 0.95 0.00
 8 1 12 0.62 0.00
 9 1 12 0.33 0.00
 10 1 12 0.46 0.00
 11 1 12 0.53 0.00
 12 1 12 0.45 0.00
 13 1 12 0.38 0.00
 -14 2 12 0.22 0.00
 -13 2 12 0.66 0.00
 -12 2 12 0.40 0.00
 -11 2 12 -0.01 0.00
 -10 2 12 -0.06 0.00
 -9 2 12 -0.13 0.00
 -8 2 12 0.20 0.00
 -7 2 12 1.61 0.00
 -6 2 12 2.51 0.00
 -5 2 12 1.15 0.00
 -4 2 12 -0.10 0.00
 -3 2 12 1.74 0.00
 -2 2 12 6.57 0.00
 -1 2 12 12.62 0.00
 0 2 12 15.75 0.00
 1 2 12 13.62 0.00
 2 2 12 9.16 0.00
 3 2 12 4.59 0.00
 4 2 12 0.98 0.00
 5 2 12 -0.47 0.00
 6 2 12 -0.88 0.00
 7 2 12 -1.00 0.00
 8 2 12 -0.29 0.00
 9 2 12 0.51 0.00
 10 2 12 0.49 0.00
 11 2 12 -0.02 0.00
 12 2 12 -0.09 0.00
 13 2 12 0.14 0.00
 -14 3 12 0.27 0.00
 -13 3 12 -0.32 0.00
 -12 3 12 -0.74 0.00
 -11 3 12 -0.37 0.00
 -10 3 12 -0.28 0.00
 -9 3 12 -0.55 0.00
 -8 3 12 0.23 0.00
 -7 3 12 1.24 0.00
 -6 3 12 -0.35 0.00
 -5 3 12 -2.71 0.00
 -4 3 12 -1.44 0.00
 -3 3 12 3.87 0.00
 -2 3 12 11.69 0.00
 -1 3 12 16.21 0.00
 0 3 12 11.18 0.00
 1 3 12 1.44 0.00
 2 3 12 -5.33 0.00
 3 3 12 -6.86 0.00
 4 3 12 -3.21 0.00
 5 3 12 1.08 0.00
 6 3 12 2.44 0.00
 7 3 12 2.56 0.00
 8 3 12 2.13 0.00
 9 3 12 1.46 0.00
 10 3 12 1.41 0.00
 11 3 12 1.32 0.00
 12 3 12 0.86 0.00
 13 3 12 0.21 0.00
 -14 4 12 -0.28 0.00
 -13 4 12 -0.41 0.00
 -12 4 12 -0.72 0.00
 -11 4 12 -0.64 0.00
 -10 4 12 -0.09 0.00
 -9 4 12 0.48 0.00
 -8 4 12 0.90 0.00
 -7 4 12 0.61 0.00
 -6 4 12 -0.39 0.00
 -5 4 12 -0.33 0.00
 -4 4 12 2.47 0.00
 -3 4 12 7.98 0.00
 -2 4 12 12.21 0.00
 -1 4 12 9.53 0.00
 0 4 12 2.23 0.00
 1 4 12 -2.21 0.00
 2 4 12 -1.67 0.00
 3 4 12 1.06 0.00
 4 4 12 2.29 0.00
 5 4 12 1.20 0.00
 6 4 12 0.28 0.00
 7 4 12 0.05 0.00
 8 4 12 -0.02 0.00
 9 4 12 0.46 0.00
 10 4 12 0.45 0.00
 11 4 12 -0.34 0.00
 12 4 12 -0.54 0.00
 13 4 12 -0.31 0.00
 -14 5 12 0.20 0.00
 -13 5 12 -0.50 0.00
 -12 5 12 -0.98 0.00
 -11 5 12 -0.16 0.00
 -10 5 12 0.67 0.00
 -9 5 12 0.79 0.00
 -8 5 12 0.68 0.00
 -7 5 12 0.24 0.00
 -6 5 12 -0.61 0.00
 -5 5 12 0.29 0.00
 -4 5 12 4.74 0.00
 -3 5 12 9.68 0.00
 -2 5 12 10.49 0.00
 -1 5 12 6.32 0.00
 0 5 12 0.92 0.00
 1 5 12 -1.29 0.00
 2 5 12 -1.03 0.00
 3 5 12 -0.61 0.00
 4 5 12 0.64 0.00
 5 5 12 2.24 0.00
 6 5 12 2.74 0.00
 7 5 12 2.65 0.00
 8 5 12 2.31 0.00
 9 5 12 1.60 0.00
 10 5 12 0.83 0.00
 11 5 12 0.38 0.00
 12 5 12 0.01 0.00
 13 5 12 -0.62 0.00
 -14 6 12 -0.23 0.00
 -13 6 12 -1.08 0.00
 -12 6 12 -1.09 0.00
 -11 6 12 -0.32 0.00
 -10 6 12 0.50 0.00
 -9 6 12 0.55 0.00
 -8 6 12 -0.29 0.00
 -7 6 12 -1.23 0.00
 -6 6 12 -0.91 0.00
 -5 6 12 2.05 0.00
 -4 6 12 5.73 0.00
 -3 6 12 6.47 0.00
 -2 6 12 3.20 0.00
 -1 6 12 -1.91 0.00
 0 6 12 -4.04 0.00
 1 6 12 -2.27 0.00
 2 6 12 -0.30 0.00
 3 6 12 1.22 0.00
 4 6 12 1.72 0.00
 5 6 12 0.59 0.00
 6 6 12 0.24 0.00
 7 6 12 0.39 0.00
 8 6 12 -0.08 0.00
 9 6 12 -0.05 0.00
 10 6 12 -0.14 0.00
 11 6 12 -0.84 0.00
 12 6 12 -1.04 0.00
 13 6 12 -0.56 0.00
 -14 7 12 -0.53 0.00
 -13 7 12 -0.91 0.00
 -12 7 12 -0.78 0.00
 -11 7 12 0.25 0.00
 -10 7 12 0.83 0.00
 -9 7 12 0.21 0.00
 -8 7 12 -0.47 0.00
 -7 7 12 -0.44 0.00
 -6 7 12 0.80 0.00
 -5 7 12 3.34 0.00
 -4 7 12 5.40 0.00
 -3 7 12 5.41 0.00
 -2 7 12 3.91 0.00
 -1 7 12 2.85 0.00
 0 7 12 2.65 0.00
 1 7 12 1.85 0.00
 2 7 12 0.79 0.00
 3 7 12 0.46 0.00
 4 7 12 0.57 0.00
 5 7 12 1.42 0.00
 6 7 12 2.11 0.00
 7 7 12 1.66 0.00
 8 7 12 1.28 0.00
 9 7 12 0.79 0.00
 10 7 12 -0.29 0.00
 11 7 12 -0.60 0.00
 12 7 12 -0.25 0.00
 13 7 12 -0.29 0.00
 -13 8 12 -0.46 0.00
 -12 8 12 0.23 0.00
 -11 8 12 0.66 0.00
 -10 8 12 0.29 0.00
 -9 8 12 -0.24 0.00
 -8 8 12 -0.70 0.00
 -7 8 12 -0.62 0.00
 -6 8 12 0.80 0.00
 -5 8 12 3.21 0.00
 -4 8 12 4.31 0.00
 -3 8 12 2.57 0.00
 -2 8 12 -1.12 0.00
 -1 8 12 -4.65 0.00
 0 8 12 -5.61 0.00
 1 8 12 -3.73 0.00
 2 8 12 -1.18 0.00
 3 8 12 0.82 0.00
 4 8 12 1.34 0.00
 5 8 12 0.21 0.00
 6 8 12 -0.83 0.00
 7 8 12 -1.02 0.00
 8 8 12 -0.72 0.00
 9 8 12 -0.07 0.00
 10 8 12 0.29 0.00
 11 8 12 0.11 0.00
 12 8 12 -0.08 0.00
 13 8 12 0.18 0.00
 -13 9 12 0.26 0.00
 -12 9 12 -0.04 0.00
 -11 9 12 -0.34 0.00
 -10 9 12 -0.34 0.00
 -9 9 12 -0.80 0.00
 -8 9 12 -0.94 0.00
 -7 9 12 0.11 0.00
 -6 9 12 1.86 0.00
 -5 9 12 3.13 0.00
 -4 9 12 2.42 0.00
 -3 9 12 0.22 0.00
 -2 9 12 -0.98 0.00
 -1 9 12 0.92 0.00
 0 9 12 4.33 0.00
 1 9 12 5.15 0.00
 2 9 12 3.40 0.00
 3 9 12 1.21 0.00
 4 9 12 -0.58 0.00
 5 9 12 -0.36 0.00
 6 9 12 0.98 0.00
 7 9 12 1.58 0.00
 8 9 12 2.18 0.00
 9 9 12 2.00 0.00
 10 9 12 0.63 0.00
 11 9 12 0.06 0.00
 12 9 12 0.37 0.00
 -13 10 12 -0.43 0.00
 -12 10 12 -0.21 0.00
 -11 10 12 0.09 0.00
 -10 10 12 -0.18 0.00
 -9 10 12 -0.13 0.00
 -8 10 12 0.59 0.00
 -7 10 12 0.98 0.00
 -6 10 12 1.10 0.00
 -5 10 12 1.08 0.00
 -4 10 12 0.53 0.00
 -3 10 12 0.13 0.00
 -2 10 12 0.30 0.00
 -1 10 12 -0.27 0.00
 0 10 12 -2.55 0.00
 1 10 12 -4.60 0.00
 2 10 12 -4.30 0.00
 3 10 12 -2.36 0.00
 4 10 12 -0.27 0.00
 5 10 12 0.54 0.00
 6 10 12 -0.29 0.00
 7 10 12 -0.87 0.00
 8 10 12 -0.65 0.00
 9 10 12 -0.49 0.00
 10 10 12 -0.04 0.00
 11 10 12 0.39 0.00
 12 10 12 0.21 0.00
 -13 11 12 0.63 0.00
 -12 11 12 0.43 0.00
 -11 11 12 0.05 0.00
 -10 11 12 0.14 0.00
 -9 11 12 0.00 0.00
 -8 11 12 -0.57 0.00
 -7 11 12 -0.46 0.00
 -6 11 12 0.43 0.00
 -5 11 12 1.07 0.00
 -4 11 12 1.07 0.00
 -3 11 12 0.53 0.00
 -2 11 12 -0.95 0.00
 -1 11 12 -2.01 0.00
 0 11 12 -0.58 0.00
 1 11 12 2.06 0.00
 2 11 12 3.47 0.00
 3 11 12 2.91 0.00
 4 11 12 1.10 0.00
 5 11 12 -0.06 0.00
 6 11 12 0.07 0.00
 7 11 12 0.87 0.00
 8 11 12 2.02 0.00
 9 11 12 2.38 0.00
 10 11 12 1.38 0.00
 11 11 12 0.37 0.00
 12 11 12 0.16 0.00
 -12 12 12 -0.61 0.00
 -11 12 12 -0.18 0.00
 -10 12 12 -0.10 0.00
 -9 12 12 -0.47 0.00
 -8 12 12 -0.30 0.00
 -7 12 12 -0.11 0.00
 -6 12 12 -0.28 0.00
 -5 12 12 -0.33 0.00
 -4 12 12 -0.31 0.00
 -3 12 12 -0.89 0.00
 -2 12 12 -1.44 0.00
 -1 12 12 -0.48 0.00
 0 12 12 0.53 0.00
 1 12 12 -0.35 0.00
 2 12 12 -2.04 0.00
 3 12 12 -2.95 0.00
 4 12 12 -2.03 0.00
 5 12 12 -0.25 0.00
 6 12 12 0.45 0.00
 7 12 12 0.54 0.00
 8 12 12 0.02 0.00
 9 12 12 -1.20 0.00
 10 12 12 -1.25 0.00
 11 12 12 -0.33 0.00
 -12 13 12 0.53 0.00
 -11 13 12 0.68 0.00
 -10 13 12 0.28 0.00
 -9 13 12 -0.36 0.00
 -8 13 12 -0.98 0.00
 -7 13 12 -1.03 0.00
 -6 13 12 -0.21 0.00
 -5 13 12 0.65 0.00
 -4 13 12 0.73 0.00
 -3 13 12 0.00 0.00
 -2 13 12 -0.90 0.00
 -1 13 12 -1.37 0.00
 0 13 12 -1.39 0.00
 1 13 12 -0.81 0.00
 2 13 12 0.43 0.00
 3 13 12 1.83 0.00
 4 13 12 2.34 0.00
 5 13 12 1.46 0.00
 6 13 12 0.31 0.00
 7 13 12 -0.26 0.00
 8 13 12 -0.25 0.00
 9 13 12 0.38 0.00
 10 13 12 0.67 0.00
 11 13 12 0.20 0.00
 -11 14 12 -0.05 0.00
 -10 14 12 -0.40 0.00
 -9 14 12 -1.07 0.00
 -8 14 12 -1.15 0.00
 -7 14 12 -0.53 0.00
 -6 14 12 -0.01 0.00
 -5 14 12 -0.09 0.00
 -4 14 12 -0.76 0.00
 -3 14 12 -1.95 0.00
 -2 14 12 -2.61 0.00
 -1 14 12 -1.40 0.00
 0 14 12 0.38 0.00
 1 14 12 1.04 0.00
 2 14 12 0.68 0.00
 3 14 12 -0.55 0.00
 4 14 12 -1.55 0.00
 5 14 12 -1.18 0.00
 6 14 12 -0.29 0.00
 7 14 12 0.28 0.00
 8 14 12 0.16 0.00
 9 14 12 -0.57 0.00
 10 14 12 -0.74 0.00
 -11 15 12 0.39 0.00
 -10 15 12 -0.37 0.00
 -9 15 12 -0.96 0.00
 -8 15 12 -0.68 0.00
 -7 15 12 -0.10 0.00
 -6 15 12 -0.02 0.00
 -5 15 12 -0.48 0.00
 -4 15 12 -1.16 0.00
 -3 15 12 -1.77 0.00
 -2 15 12 -1.34 0.00
 -1 15 12 -0.25 0.00
 0 15 12 -0.06 0.00
 1 15 12 -0.27 0.00
 2 15 12 -0.23 0.00
 3 15 12 0.13 0.00
 4 15 12 1.03 0.00
 5 15 12 1.42 0.00
 6 15 12 0.91 0.00
 7 15 12 0.09 0.00
 8 15 12 -0.60 0.00
 9 15 12 -0.42 0.00
 10 15 12 0.06 0.00
 -10 16 12 -0.46 0.00
 -9 16 12 -0.50 0.00
 -8 16 12 -0.11 0.00
 -7 16 12 0.17 0.00
 -6 16 12 -0.03 0.00
 -5 16 12 -0.63 0.00
 -4 16 12 -1.53 0.00
 -3 16 12 -1.99 0.00
 -2 16 12 -1.28 0.00
 -1 16 12 -0.34 0.00
 0 16 12 -0.04 0.00
 1 16 12 0.12 0.00
 2 16 12 0.35 0.00
 3 16 12 0.26 0.00
 4 16 12 -0.16 0.00
 5 16 12 -0.41 0.00
 6 16 12 -0.40 0.00
 7 16 12 -0.31 0.00
 8 16 12 -0.01 0.00
 9 16 12 0.14 0.00
 -9 17 12 -0.39 0.00
 -8 17 12 -0.07 0.00
 -7 17 12 0.00 0.00
 -6 17 12 -0.83 0.00
 -5 17 12 -2.11 0.00
 -4 17 12 -2.58 0.00
 -3 17 12 -1.88 0.00
 -2 17 12 -0.90 0.00
 -1 17 12 -0.60 0.00
 0 17 12 -0.60 0.00
 1 17 12 -0.02 0.00
 2 17 12 0.15 0.00
 3 17 12 -0.35 0.00
 4 17 12 -0.06 0.00
 5 17 12 0.54 0.00
 6 17 12 0.46 0.00
 7 17 12 0.11 0.00
 8 17 12 -0.21 0.00
 9 17 12 -0.29 0.00
 -9 18 12 0.14 0.00
 -8 18 12 0.29 0.00
 -7 18 12 -0.30 0.00
 -6 18 12 -1.44 0.00
 -5 18 12 -1.67 0.00
 -4 18 12 -0.96 0.00
 -3 18 12 -0.41 0.00
 -2 18 12 -0.23 0.00
 -1 18 12 -0.24 0.00
 0 18 12 0.12 0.00
 1 18 12 0.41 0.00
 2 18 12 0.02 0.00
 3 18 12 0.10 0.00
 4 18 12 0.52 0.00
 5 18 12 0.08 0.00
 6 18 12 -0.49 0.00
 7 18 12 -0.45 0.00
 8 18 12 0.01 0.00
 -8 19 12 -0.38 0.00
 -7 19 12 -0.94 0.00
 -6 19 12 -1.26 0.00
 -5 19 12 -1.09 0.00
 -4 19 12 -0.85 0.00
 -3 19 12 -0.55 0.00
 -2 19 12 -0.39 0.00
 -1 19 12 -0.41 0.00
 0 19 12 -0.20 0.00
 1 19 12 -0.10 0.00
 2 19 12 -0.27 0.00
 3 19 12 -0.37 0.00
 4 19 12 -0.38 0.00
 5 19 12 -0.34 0.00
 6 19 12 -0.22 0.00
 7 19 12 -0.06 0.00
 -7 20 12 -0.38 0.00
 -6 20 12 -0.83 0.00
 -5 20 12 -0.63 0.00
 -4 20 12 0.17 0.00
 -3 20 12 0.44 0.00
 -2 20 12 -0.08 0.00
 -1 20 12 -0.43 0.00
 0 20 12 -0.06 0.00
 1 20 12 0.25 0.00
 2 20 12 0.10 0.00
 3 20 12 0.26 0.00
 4 20 12 0.35 0.00
 5 20 12 -0.17 0.00
 6 20 12 -0.40 0.00
 -5 21 12 0.27 0.00
 -4 21 12 0.39 0.00
 -3 21 12 0.04 0.00
 -2 21 12 -0.18 0.00
 -1 21 12 0.08 0.00
 0 21 12 0.47 0.00
 1 21 12 0.23 0.00
 2 21 12 0.01 0.00
 3 21 12 0.04 0.00
 4 21 12 -0.37 0.00
 -3 22 12 0.26 0.00
 -2 22 12 0.03 0.00
 -1 22 12 -0.02 0.00
 0 22 12 -0.08 0.00
 1 22 12 -0.18 0.00
 2 22 12 -0.02 0.00
 -14 1 13 0.33 0.00
 -13 1 13 0.65 0.00
 -12 1 13 0.39 0.00
 -11 1 13 0.14 0.00
 -10 1 13 0.37 0.00
 -9 1 13 0.16 0.00
 -8 1 13 -0.13 0.00
 -7 1 13 1.40 0.00
 -6 1 13 3.51 0.00
 -5 1 13 2.75 0.00
 -4 1 13 -0.13 0.00
 -3 1 13 -2.26 0.00
 -2 1 13 -0.27 0.00
 -1 1 13 9.02 0.00
 0 1 13 19.36 0.00
 1 1 13 21.26 0.00
 2 1 13 15.21 0.00
 3 1 13 6.51 0.00
 4 1 13 0.27 0.00
 5 1 13 -1.21 0.00
 6 1 13 -1.17 0.00
 7 1 13 -1.28 0.00
 8 1 13 -0.61 0.00
 9 1 13 0.09 0.00
 10 1 13 0.19 0.00
 11 1 13 -0.14 0.00
 12 1 13 -0.33 0.00
 13 1 13 -0.12 0.00
 -14 2 13 -0.02 0.00
 -13 2 13 -0.34 0.00
 -12 2 13 -0.40 0.00
 -11 2 13 0.06 0.00
 -10 2 13 -0.03 0.00
 -9 2 13 -0.74 0.00
 -8 2 13 -0.35 0.00
 -7 2 13 0.90 0.00
 -6 2 13 0.08 0.00
 -5 2 13 -2.41 0.00
 -4 2 13 -3.30 0.00
 -3 2 13 -0.45 0.00
 -2 2 13 7.40 0.00
 -1 2 13 14.76 0.00
 0 2 13 12.65 0.00
 1 2 13 3.32 0.00
 2 2 13 -4.69 0.00
 3 2 13 -6.91 0.00
 4 2 13 -3.43 0.00
 5 2 13 0.58 0.00
 6 2 13 1.76 0.00
 7 2 13 1.81 0.00
 8 2 13 1.45 0.00
 9 2 13 1.06 0.00
 10 2 13 1.21 0.00
 11 2 13 1.11 0.00
 12 2 13 0.75 0.00
 13 2 13 0.46 0.00
 -14 3 13 -0.13 0.00
 -13 3 13 0.25 0.00
 -12 3 13 0.10 0.00
 -11 3 13 -0.23 0.00
 -10 3 13 -0.26 0.00
 -9 3 13 -0.01 0.00
 -8 3 13 0.59 0.00
 -7 3 13 1.20 0.00
 -6 3 13 0.96 0.00
 -5 3 13 -0.10 0.00
 -4 3 13 0.25 0.00
 -3 3 13 4.45 0.00
 -2 3 13 10.33 0.00
 -1 3 13 12.19 0.00
 0 3 13 8.47 0.00
 1 3 13 3.79 0.00
 2 3 13 2.07 0.00
 3 3 13 2.21 0.00
 4 3 13 1.74 0.00
 5 3 13 0.60 0.00
 6 3 13 -0.20 0.00
 7 3 13 -0.51 0.00
 8 3 13 -0.25 0.00
 9 3 13 0.51 0.00
 10 3 13 0.64 0.00
 11 3 13 0.00 0.00
 12 3 13 -0.11 0.00
 13 3 13 0.16 0.00
 -14 4 13 0.51 0.00
 -13 4 13 0.00 0.00
 -12 4 13 -0.69 0.00
 -11 4 13 -0.40 0.00
 -10 4 13 0.11 0.00
 -9 4 13 0.32 0.00
 -8 4 13 0.74 0.00
 -7 4 13 0.95 0.00
 -6 4 13 -0.36 0.00
 -5 4 13 -1.34 0.00
 -4 4 13 1.49 0.00
 -3 4 13 7.05 0.00
 -2 4 13 11.32 0.00
 -1 4 13 10.66 0.00
 0 4 13 5.15 0.00
 1 4 13 -0.01 0.00
 2 4 13 -2.59 0.00
 3 4 13 -3.18 0.00
 4 4 13 -0.94 0.00
 5 4 13 1.82 0.00
 6 4 13 2.67 0.00
 7 4 13 2.81 0.00
 8 4 13 2.57 0.00
 9 4 13 1.99 0.00
 10 4 13 1.55 0.00
 11 4 13 1.08 0.00
 12 4 13 0.46 0.00
 13 4 13 -0.36 0.00
 -14 5 13 -0.15 0.00
 -13 5 13 -0.92 0.00
 -12 5 13 -1.36 0.00
 -11 5 13 -0.93 0.00
 -10 5 13 0.07 0.00
 -9 5 13 0.72 0.00
 -8 5 13 0.56 0.00
 -7 5 13 -0.33 0.00
 -6 5 13 -1.06 0.00
 -5 5 13 0.31 0.00
 -4 5 13 3.75 0.00
 -3 5 13 7.19 0.00
 -2 5 13 7.83 0.00
 -1 5 13 3.82 0.00
 0 5 13 -1.13 0.00
 1 5 13 -2.77 0.00
 2 5 13 -1.73 0.00
 3 5 13 0.60 0.00
 4 5 13 1.82 0.00
 5 5 13 0.96 0.00
 6 5 13 0.61 0.00
 7 5 13 0.66 0.00
 8 5 13 0.23 0.00
 9 5 13 0.36 0.00
 10 5 13 0.13 0.00
 11 5 13 -0.89 0.00
 12 5 13 -1.16 0.00
 13 5 13 -0.65 0.00
 -14 6 13 -0.34 0.00
 -13 6 13 -0.86 0.00
 -12 6 13 -0.97 0.00
 -11 6 13 0.09 0.00
 -10 6 13 1.08 0.00
 -9 6 13 1.07 0.00
 -8 6 13 0.45 0.00
 -7 6 13 -0.26 0.00
 -6 6 13 -0.23 0.00
 -5 6 13 1.74 0.00
 -4 6 13 5.54 0.00
 -3 6 13 8.49 0.00
 -2 6 13 7.72 0.00
 -1 6 13 3.91 0.00
 0 6 13 0.53 0.00
 1 6 13 -0.50 0.00
 2 6 13 -0.15 0.00
 3 6 13 0.27 0.00
 4 6 13 0.97 0.00
 5 6 13 2.11 0.00
 6 6 13 2.63 0.00
 7 6 13 2.18 0.00
 8 6 13 1.66 0.00
 9 6 13 0.98 0.00
 10 6 13 -0.10 0.00
 11 6 13 -0.54 0.00
 12 6 13 -0.39 0.00
 13 6 13 -0.58 0.00
 -14 7 13 -0.15 0.00
 -13 7 13 -0.80 0.00
 -12 7 13 -0.58 0.00
 -11 7 13 0.03 0.00
 -10 7 13 0.45 0.00
 -9 7 13 0.24 0.00
 -8 7 13 -0.76 0.00
 -7 7 13 -1.38 0.00
 -6 7 13 -0.24 0.00
 -5 7 13 2.98 0.00
 -4 7 13 5.76 0.00
 -3 7 13 4.72 0.00
 -2 7 13 -0.07 0.00
 -1 7 13 -4.89 0.00
 0 7 13 -5.51 0.00
 1 7 13 -2.70 0.00
 2 7 13 -0.26 0.00
 3 7 13 1.30 0.00
 4 7 13 1.56 0.00
 5 7 13 0.29 0.00
 6 7 13 -0.32 0.00
 7 7 13 -0.32 0.00
 8 7 13 -0.46 0.00
 9 7 13 -0.16 0.00
 10 7 13 -0.12 0.00
 11 7 13 -0.63 0.00
 12 7 13 -0.77 0.00
 13 7 13 -0.27 0.00
 -13 8 13 -0.56 0.00
 -12 8 13 -0.62 0.00
 -11 8 13 -0.18 0.00
 -10 8 13 0.22 0.00
 -9 8 13 -0.32 0.00
 -8 8 13 -0.78 0.00
 -7 8 13 -0.17 0.00
 -6 8 13 1.55 0.00
 -5 8 13 3.59 0.00
 -4 8 13 3.91 0.00
 -3 8 13 2.06 0.00
 -2 8 13 0.53 0.00
 -1 8 13 1.79 0.00
 0 8 13 4.21 0.00
 1 8 13 4.10 0.00
 2 8 13 2.16 0.00
 3 8 13 0.59 0.00
 4 8 13 -0.28 0.00
 5 8 13 0.51 0.00
 6 8 13 1.71 0.00
 7 8 13 1.61 0.00
 8 8 13 1.50 0.00
 9 8 13 1.07 0.00
 10 8 13 -0.20 0.00
 11 8 13 -0.49 0.00
 12 8 13 0.13 0.00
 -13 9 13 -0.45 0.00
 -12 9 13 0.09 0.00
 -11 9 13 0.45 0.00
 -10 9 13 0.11 0.00
 -9 9 13 -0.13 0.00
 -8 9 13 0.01 0.00
 -7 9 13 0.36 0.00
 -6 9 13 1.29 0.00
 -5 9 13 2.35 0.00
 -4 9 13 2.30 0.00
 -3 9 13 1.19 0.00
 -2 9 13 -0.19 0.00
 -1 9 13 -2.06 0.00
 0 9 13 -4.11 0.00
 1 9 13 -4.69 0.00
 2 9 13 -3.14 0.00
 3 9 13 -0.75 0.00
 4 9 13 0.72 0.00
 5 9 13 0.38 0.00
 6 9 13 -0.94 0.00
 7 9 13 -1.53 0.00
 8 9 13 -1.04 0.00
 9 9 13 -0.28 0.00
 10 9 13 0.34 0.00
 11 9 13 0.56 0.00
 12 9 13 0.29 0.00
 -13 10 13 0.71 0.00
 -12 10 13 0.31 0.00
 -11 10 13 -0.29 0.00
 -10 10 13 -0.26 0.00
 -9 10 13 -0.46 0.00
 -8 10 13 -0.69 0.00
 -7 10 13 0.04 0.00
 -6 10 13 1.36 0.00
 -5 10 13 2.12 0.00
 -4 10 13 1.60 0.00
 -3 10 13 0.15 0.00
 -2 10 13 -1.34 0.00
 -1 10 13 -1.02 0.00
 0 10 13 1.64 0.00
 1 10 13 3.87 0.00
 2 10 13 3.96 0.00
 3 10 13 2.25 0.00
 4 10 13 -0.05 0.00
 5 10 13 -0.60 0.00
 6 10 13 0.40 0.00
 7 10 13 1.44 0.00
 8 10 13 2.62 0.00
 9 10 13 2.74 0.00
 10 10 13 1.38 0.00
 11 10 13 0.43 0.00
 12 10 13 0.38 0.00
 -12 11 13 -0.66 0.00
 -11 11 13 -0.26 0.00
 -10 11 13 -0.17 0.00
 -9 11 13 -0.17 0.00
 -8 11 13 0.44 0.00
 -7 11 13 0.76 0.00
 -6 11 13 0.51 0.00
 -5 11 13 0.17 0.00
 -4 11 13 -0.22 0.00
 -3 11 13 -0.52 0.00
 -2 11 13 -0.28 0.00
 -1 11 13 0.30 0.00
 0 11 13 -0.39 0.00
 1 11 13 -2.29 0.00
 2 11 13 -3.45 0.00
 3 11 13 -3.11 0.00
 4 11 13 -1.33 0.00
 5 11 13 0.33 0.00
 6 11 13 0.35 0.00
 7 11 13 0.09 0.00
 8 11 13 -0.14 0.00
 9 11 13 -0.82 0.00
 10 11 13 -0.66 0.00
 11 11 13 0.08 0.00
 -12 12 13 0.60 0.00
 -11 12 13 0.48 0.00
 -10 12 13 0.40 0.00
 -9 12 13 0.10 0.00
 -8 12 13 -0.58 0.00
 -7 12 13 -0.80 0.00
 -6 12 13 -0.13 0.00
 -5 12 13 0.63 0.00
 -4 12 13 0.94 0.00
 -3 12 13 0.65 0.00
 -2 12 13 -0.59 0.00
 -1 12 13 -1.90 0.00
 0 12 13 -1.61 0.00
 1 12 13 0.13 0.00
 2 12 13 1.90 0.00
 3 12 13 2.65 0.00
 4 12 13 2.05 0.00
 5 12 13 0.81 0.00
 6 12 13 0.08 0.00
 7 12 13 0.19 0.00
 8 12 13 0.88 0.00
 9 12 13 1.48 0.00
 10 12 13 1.17 0.00
 11 12 13 0.34 0.00
 -12 13 13 -0.44 0.00
 -11 13 13 -0.23 0.00
 -10 13 13 -0.29 0.00
 -9 13 13 -0.88 0.00
 -8 13 13 -0.99 0.00
 -7 13 13 -0.63 0.00
 -6 13 13 -0.41 0.00
 -5 13 13 -0.29 0.00
 -4 13 13 -0.29 0.00
 -3 13 13 -1.16 0.00
 -2 13 13 -2.16 0.00
 -1 13 13 -1.17 0.00
 0 13 13 0.67 0.00
 1 13 13 0.97 0.00
 2 13 13 -0.12 0.00
 3 13 13 -1.62 0.00
 4 13 13 -2.01 0.00
 5 13 13 -0.94 0.00
 6 13 13 0.15 0.00
 7 13 13 0.75 0.00
 8 13 13 0.36 0.00
 9 13 13 -0.89 0.00
 10 13 13 -1.13 0.00
 11 13 13 -0.33 0.00
 -11 14 13 0.55 0.00
 -10 14 13 -0.08 0.00
 -9 14 13 -0.76 0.00
 -8 14 13 -0.94 0.00
 -7 14 13 -0.65 0.00
 -6 14 13 -0.09 0.00
 -5 14 13 0.33 0.00
 -4 14 13 0.06 0.00
 -3 14 13 -0.90 0.00
 -2 14 13 -1.19 0.00
 -1 14 13 -0.58 0.00
 0 14 13 -0.40 0.00
 1 14 13 -0.51 0.00
 2 14 13 -0.14 0.00
 3 14 13 0.81 0.00
 4 14 13 1.77 0.00
 5 14 13 1.67 0.00
 6 14 13 0.80 0.00
 7 14 13 -0.12 0.00
 8 14 13 -0.72 0.00
 9 14 13 -0.34 0.00
 10 14 13 0.23 0.00
 -11 15 13 -0.08 0.00
 -10 15 13 -0.52 0.00
 -9 15 13 -0.89 0.00
 -8 15 13 -0.70 0.00
 -7 15 13 -0.08 0.00
 -6 15 13 0.28 0.00
 -5 15 13 -0.07 0.00
 -4 15 13 -1.03 0.00
 -3 15 13 -1.94 0.00
 -2 15 13 -1.77 0.00
 -1 15 13 -0.66 0.00
 0 15 13 0.18 0.00
 1 15 13 0.56 0.00
 2 15 13 0.75 0.00
 3 15 13 0.20 0.00
 4 15 13 -0.76 0.00
 5 15 13 -0.93 0.00
 6 15 13 -0.51 0.00
 7 15 13 -0.17 0.00
 8 15 13 -0.03 0.00
 9 15 13 -0.19 0.00
 10 15 13 -0.26 0.00
 -10 16 13 -0.42 0.00
 -9 16 13 -0.75 0.00
 -8 16 13 -0.31 0.00
 -7 16 13 0.17 0.00
 -6 16 13 -0.26 0.00
 -5 16 13 -1.35 0.00
 -4 16 13 -2.08 0.00
 -3 16 13 -2.04 0.00
 -2 16 13 -1.17 0.00
 -1 16 13 -0.37 0.00
 0 16 13 -0.28 0.00
 1 16 13 -0.03 0.00
 2 16 13 0.00 0.00
 3 16 13 -0.39 0.00
 4 16 13 0.11 0.00
 5 16 13 0.88 0.00
 6 16 13 0.82 0.00
 7 16 13 0.25 0.00
 8 16 13 -0.33 0.00
 9 16 13 -0.33 0.00
 -9 17 13 -0.03 0.00
 -8 17 13 0.36 0.00
 -7 17 13 0.21 0.00
 -6 17 13 -0.63 0.00
 -5 17 13 -1.19 0.00
 -4 17 13 -1.34 0.00
 -3 17 13 -1.15 0.00
 -2 17 13 -0.49 0.00
 -1 17 13 -0.10 0.00
 0 17 13 0.01 0.00
 1 17 13 0.14 0.00
 2 17 13 0.01 0.00
 3 17 13 0.12 0.00
 4 17 13 0.40 0.00
 5 17 13 0.15 0.00
 6 17 13 -0.30 0.00
 7 17 13 -0.45 0.00
 8 17 13 -0.09 0.00
 -9 18 13 -0.23 0.00
 -8 18 13 -0.20 0.00
 -7 18 13 -0.50 0.00
 -6 18 13 -1.13 0.00
 -5 18 13 -1.75 0.00
 -4 18 13 -1.88 0.00
 -3 18 13 -1.31 0.00
 -2 18 13 -0.76 0.00
 -1 18 13 -0.80 0.00
 0 18 13 -0.78 0.00
 1 18 13 -0.30 0.00
 2 18 13 -0.15 0.00
 3 18 13 -0.38 0.00
 4 18 13 -0.20 0.00
 5 18 13 0.12 0.00
 6 18 13 0.06 0.00
 7 18 13 -0.07 0.00
 8 18 13 -0.16 0.00
 -8 19 13 0.15 0.00
 -7 19 13 -0.37 0.00
 -6 19 13 -1.32 0.00
 -5 19 13 -1.42 0.00
 -4 19 13 -0.60 0.00
 -3 19 13 -0.07 0.00
 -2 19 13 -0.30 0.00
 -1 19 13 -0.59 0.00
 0 19 13 -0.03 0.00
 1 19 13 0.59 0.00
 2 19 13 0.32 0.00
 3 19 13 0.37 0.00
 4 19 13 0.62 0.00
 5 19 13 0.00 0.00
 6 19 13 -0.56 0.00
 7 19 13 -0.40 0.00
 -6 20 13 -0.80 0.00
 -5 20 13 -0.25 0.00
 -4 20 13 0.02 0.00
 -3 20 13 -0.11 0.00
 -2 20 13 -0.29 0.00
 -1 20 13 -0.12 0.00
 0 20 13 0.33 0.00
 1 20 13 0.14 0.00
 2 20 13 -0.23 0.00
 3 20 13 -0.19 0.00
 4 20 13 -0.38 0.00
 5 20 13 -0.51 0.00
 -5 21 13 -0.17 0.00
 -4 21 13 0.12 0.00
 -3 21 13 0.13 0.00
 -2 21 13 -0.20 0.00
 -1 21 13 -0.30 0.00
 0 21 13 -0.09 0.00
 1 21 13 0.08 0.00
 2 21 13 0.20 0.00
 3 21 13 0.29 0.00
 4 21 13 0.12 0.00
 -3 22 13 0.02 0.00
 -2 22 13 0.01 0.00
 -1 22 13 0.25 0.00
 0 22 13 0.44 0.00
 1 22 13 0.23 0.00
 2 22 13 0.12 0.00
 -14 0 14 0.21 0.00
 -13 0 14 0.52 0.00
 -12 0 14 0.29 0.00
 -11 0 14 0.10 0.00
 -10 0 14 0.55 0.00
 -9 0 14 0.49 0.00
 -8 0 14 -0.07 0.00
 -7 0 14 1.12 0.00
 -6 0 14 3.58 0.00
 -5 0 14 3.60 0.00
 -4 0 14 0.68 0.00
 -3 0 14 -3.07 0.00
 -2 0 14 -3.04 0.00
 -1 0 14 6.04 0.00
 0 0 14 18.13 0.00
 1 0 14 22.00 0.00
 2 0 14 16.50 0.00
 3 0 14 7.05 0.00
 4 0 14 0.22 0.00
 5 0 14 -1.20 0.00
 6 0 14 -1.09 0.00
 7 0 14 -1.37 0.00
 8 0 14 -0.97 0.00
 9 0 14 -0.45 0.00
 10 0 14 -0.17 0.00
 11 0 14 -0.27 0.00
 12 0 14 -0.50 0.00
 13 0 14 -0.33 0.00
 -14 1 14 -0.12 0.00
 -13 1 14 -0.24 0.00
 -12 1 14 -0.16 0.00
 -11 1 14 0.24 0.00
 -10 1 14 0.22 0.00
 -9 1 14 -0.40 0.00
 -8 1 14 -0.43 0.00
 -7 1 14 0.34 0.00
 -6 1 14 0.22 0.00
 -5 1 14 -1.13 0.00
 -4 1 14 -2.35 0.00
 -3 1 14 -1.70 0.00
 -2 1 14 2.68 0.00
 -1 1 14 7.92 0.00
 0 1 14 7.89 0.00
 1 1 14 2.78 0.00
 2 1 14 -2.33 0.00
 3 1 14 -3.92 0.00
 4 1 14 -1.91 0.00
 5 1 14 0.34 0.00
 6 1 14 0.92 0.00
 7 1 14 0.87 0.00
 8 1 14 0.64 0.00
 9 1 14 0.50 0.00
 10 1 14 0.68 0.00
 11 1 14 0.61 0.00
 12 1 14 0.39 0.00
 13 1 14 0.36 0.00
 -14 2 14 -0.01 0.00
 -13 2 14 0.56 0.00
 -12 2 14 0.55 0.00
 -11 2 14 0.15 0.00
 -10 2 14 0.00 0.00
 -9 2 14 -0.05 0.00
 -8 2 14 0.14 0.00
 -7 2 14 1.20 0.00
 -6 2 14 2.27 0.00
 -5 2 14 1.43 0.00
 -4 2 14 -0.24 0.00
 -3 2 14 0.35 0.00
 -2 2 14 4.42 0.00
 -1 2 14 10.17 0.00
 0 2 14 13.20 0.00
 1 2 14 11.68 0.00
 2 2 14 8.17 0.00
 3 2 14 4.29 0.00
 4 2 14 1.13 0.00
 5 2 14 -0.13 0.00
 6 2 14 -0.63 0.00
 7 2 14 -1.05 0.00
 8 2 14 -0.73 0.00
 9 2 14 0.03 0.00
 10 2 14 0.38 0.00
 11 2 14 0.08 0.00
 12 2 14 -0.01 0.00
 13 2 14 0.24 0.00
 -14 3 14 0.39 0.00
 -13 3 14 0.13 0.00
 -12 3 14 -0.35 0.00
 -11 3 14 -0.13 0.00
 -10 3 14 0.05 0.00
 -9 3 14 -0.20 0.00
 -8 3 14 0.18 0.00
 -7 3 14 1.07 0.00
 -6 3 14 0.20 0.00
 -5 3 14 -1.86 0.00
 -4 3 14 -1.64 0.00
 -3 3 14 2.19 0.00
 -2 3 14 8.67 0.00
 -1 3 14 12.83 0.00
 0 3 14 9.65 0.00
 1 3 14 2.57 0.00
 2 3 14 -3.15 0.00
 3 3 14 -4.96 0.00
 4 3 14 -2.07 0.00
 5 3 14 1.32 0.00
 6 3 14 2.23 0.00
 7 3 14 2.35 0.00
 8 3 14 2.15 0.00
 9 3 14 1.87 0.00
 10 3 14 1.89 0.00
 11 3 14 1.46 0.00
 12 3 14 0.74 0.00
 13 3 14 0.08 0.00
 -14 4 14 -0.10 0.00
 -13 4 14 -0.30 0.00
 -12 4 14 -0.63 0.00
 -11 4 14 -0.68 0.00
 -10 4 14 -0.29 0.00
 -9 4 14 0.30 0.00
 -8 4 14 0.76 0.00
 -7 4 14 0.56 0.00
 -6 4 14 -0.29 0.00
 -5 4 14 -0.60 0.00
 -4 4 14 1.04 0.00
 -3 4 14 5.40 0.00
 -2 4 14 9.80 0.00
 -1 4 14 9.00 0.00
 0 4 14 3.61 0.00
 1 4 14 -0.66 0.00
 2 4 14 -1.09 0.00
 3 4 14 0.85 0.00
 4 4 14 1.81 0.00
 5 4 14 0.95 0.00
 6 4 14 0.43 0.00
 7 4 14 0.32 0.00
 8 4 14 0.19 0.00
 9 4 14 0.70 0.00
 10 4 14 0.64 0.00
 11 4 14 -0.40 0.00
 12 4 14 -0.68 0.00
 13 4 14 -0.18 0.00
 -14 5 14 0.19 0.00
 -13 5 14 -0.17 0.00
 -12 5 14 -0.67 0.00
 -11 5 14 -0.19 0.00
 -10 5 14 0.65 0.00
 -9 5 14 1.12 0.00
 -8 5 14 1.05 0.00
 -7 5 14 0.44 0.00
 -6 5 14 -0.49 0.00
 -5 5 14 -0.09 0.00
 -4 5 14 3.65 0.00
 -3 5 14 8.76 0.00
 -2 5 14 10.41 0.00
 -1 5 14 6.73 0.00
 0 5 14 1.42 0.00
 1 5 14 -0.94 0.00
 2 5 14 -1.00 0.00
 3 5 14 -0.76 0.00
 4 5 14 0.51 0.00
 5 5 14 2.18 0.00
 6 5 14 2.78 0.00
 7 5 14 2.66 0.00
 8 5 14 2.34 0.00
 9 5 14 1.74 0.00
 10 5 14 0.85 0.00
 11 5 14 0.18 0.00
 12 5 14 -0.11 0.00
 13 5 14 -0.65 0.00
 -14 6 14 0.04 0.00
 -13 6 14 -0.91 0.00
 -12 6 14 -1.32 0.00
 -11 6 14 -0.85 0.00
 -10 6 14 0.19 0.00
 -9 6 14 0.68 0.00
 -8 6 14 -0.06 0.00
 -7 6 14 -1.14 0.00
 -6 6 14 -1.06 0.00
 -5 6 14 1.53 0.00
 -4 6 14 5.17 0.00
 -3 6 14 6.26 0.00
 -2 6 14 3.19 0.00
 -1 6 14 -1.77 0.00
 0 6 14 -3.86 0.00
 1 6 14 -2.50 0.00
 2 6 14 -0.76 0.00
 3 6 14 0.96 0.00
 4 6 14 1.60 0.00
 5 6 14 0.61 0.00
 6 6 14 0.44 0.00
 7 6 14 0.61 0.00
 8 6 14 0.18 0.00
 9 6 14 0.21 0.00
 10 6 14 -0.16 0.00
 11 6 14 -1.19 0.00
 12 6 14 -1.44 0.00
 13 6 14 -0.74 0.00
 -13 7 14 -1.01 0.00
 -12 7 14 -1.00 0.00
 -11 7 14 -0.07 0.00
 -10 7 14 0.83 0.00
 -9 7 14 0.66 0.00
 -8 7 14 -0.05 0.00
 -7 7 14 -0.36 0.00
 -6 7 14 0.50 0.00
 -5 7 14 2.72 0.00
 -4 7 14 4.85 0.00
 -3 7 14 5.19 0.00
 -2 7 14 3.81 0.00
 -1 7 14 2.62 0.00
 0 7 14 2.38 0.00
 1 7 14 1.80 0.00
 2 7 14 0.93 0.00
 3 7 14 0.43 0.00
 4 7 14 0.44 0.00
 5 7 14 1.59 0.00
 6 7 14 2.52 0.00
 7 7 14 1.97 0.00
 8 7 14 1.30 0.00
 9 7 14 0.52 0.00
 10 7 14 -0.80 0.00
 11 7 14 -1.07 0.00
 12 7 14 -0.31 0.00
 -13 8 14 -0.60 0.00
 -12 8 14 -0.18 0.00
 -11 8 14 0.25 0.00
 -10 8 14 0.32 0.00
 -9 8 14 0.06 0.00
 -8 8 14 -0.58 0.00
 -7 8 14 -0.74 0.00
 -6 8 14 0.56 0.00
 -5 8 14 2.96 0.00
 -4 8 14 4.42 0.00
 -3 8 14 3.12 0.00
 -2 8 14 -0.46 0.00
 -1 8 14 -4.09 0.00
 0 8 14 -5.28 0.00
 1 8 14 -3.91 0.00
 2 8 14 -1.63 0.00
 3 8 14 0.56 0.00
 4 8 14 1.35 0.00
 5 8 14 0.29 0.00
 6 8 14 -0.95 0.00
 7 8 14 -1.44 0.00
 8 8 14 -1.20 0.00
 9 8 14 -0.47 0.00
 10 8 14 -0.01 0.00
 11 8 14 -0.02 0.00
 12 8 14 -0.15 0.00
 -13 9 14 0.09 0.00
 -12 9 14 -0.24 0.00
 -11 9 14 -0.48 0.00
 -10 9 14 -0.26 0.00
 -9 9 14 -0.58 0.00
 -8 9 14 -0.82 0.00
 -7 9 14 0.09 0.00
 -6 9 14 1.78 0.00
 -5 9 14 3.14 0.00
 -4 9 14 2.69 0.00
 -3 9 14 0.44 0.00
 -2 9 14 -1.32 0.00
 -1 9 14 0.00 0.00
 0 9 14 3.27 0.00
 1 9 14 4.56 0.00
 2 9 14 3.45 0.00
 3 9 14 1.38 0.00
 4 9 14 -0.57 0.00
 5 9 14 -0.33 0.00
 6 9 14 1.06 0.00
 7 9 14 1.63 0.00
 8 9 14 2.18 0.00
 9 9 14 1.97 0.00
 10 9 14 0.59 0.00
 11 9 14 0.04 0.00
 12 9 14 0.43 0.00
 -13 10 14 -0.55 0.00
 -12 10 14 -0.40 0.00
 -11 10 14 0.00 0.00
 -10 10 14 -0.05 0.00
 -9 10 14 -0.05 0.00
 -8 10 14 0.51 0.00
 -7 10 14 0.99 0.00
 -6 10 14 1.26 0.00
 -5 10 14 1.24 0.00
 -4 10 14 0.59 0.00
 -3 10 14 -0.02 0.00
 -2 10 14 0.14 0.00
 -1 10 14 -0.02 0.00
 0 10 14 -1.82 0.00
 1 10 14 -3.81 0.00
 2 10 14 -3.88 0.00
 3 10 14 -2.29 0.00
 4 10 14 -0.30 0.00
 5 10 14 0.52 0.00
 6 10 14 -0.36 0.00
 7 10 14 -1.02 0.00
 8 10 14 -0.82 0.00
 9 10 14 -0.59 0.00
 10 10 14 -0.01 0.00
 11 10 14 0.60 0.00
 12 10 14 0.43 0.00
 -12 11 14 0.63 0.00
 -11 11 14 0.11 0.00
 -10 11 14 0.10 0.00
 -9 11 14 -0.01 0.00
 -8 11 14 -0.40 0.00
 -7 11 14 -0.22 0.00
 -6 11 14 0.55 0.00
 -5 11 14 1.09 0.00
 -4 11 14 1.12 0.00
 -3 11 14 0.64 0.00
 -2 11 14 -0.76 0.00
 -1 11 14 -1.84 0.00
 0 11 14 -0.71 0.00
 1 11 14 1.68 0.00
 2 11 14 3.19 0.00
 3 11 14 2.78 0.00
 4 11 14 1.01 0.00
 5 11 14 -0.15 0.00
 6 11 14 -0.05 0.00
 7 11 14 0.78 0.00
 8 11 14 2.06 0.00
 9 11 14 2.57 0.00
 10 11 14 1.70 0.00
 11 11 14 0.63 0.00
 -12 12 14 -0.75 0.00
 -11 12 14 -0.45 0.00
 -10 12 14 -0.28 0.00
 -9 12 14 -0.52 0.00
 -8 12 14 -0.27 0.00
 -7 12 14 0.02 0.00
 -6 12 14 -0.13 0.00
 -5 12 14 -0.23 0.00
 -4 12 14 -0.20 0.00
 -3 12 14 -0.68 0.00
 -2 12 14 -1.22 0.00
 -1 12 14 -0.42 0.00
 0 12 14 0.45 0.00
 1 12 14 -0.24 0.00
 2 12 14 -1.69 0.00
 3 12 14 -2.68 0.00
 4 12 14 -2.00 0.00
 5 12 14 -0.31 0.00
 6 12 14 0.57 0.00
 7 12 14 0.96 0.00
 8 12 14 0.55 0.00
 9 12 14 -0.74 0.00
 10 12 14 -0.98 0.00
 11 12 14 -0.23 0.00
 -12 13 14 0.52 0.00
 -11 13 14 0.59 0.00
 -10 13 14 0.25 0.00
 -9 13 14 -0.22 0.00
 -8 13 14 -0.70 0.00
 -7 13 14 -0.82 0.00
 -6 13 14 -0.26 0.00
 -5 13 14 0.48 0.00
 -4 13 14 0.67 0.00
 -3 13 14 0.02 0.00
 -2 13 14 -0.85 0.00
 -1 13 14 -1.29 0.00
 0 13 14 -1.21 0.00
 1 13 14 -0.53 0.00
 2 13 14 0.64 0.00
 3 13 14 1.86 0.00
 4 13 14 2.34 0.00
 5 13 14 1.61 0.00
 6 13 14 0.56 0.00
 7 13 14 -0.06 0.00
 8 13 14 -0.18 0.00
 9 13 14 0.34 0.00
 10 13 14 0.63 0.00
 -11 14 14 -0.17 0.00
 -10 14 14 -0.46 0.00
 -9 14 14 -1.03 0.00
 -8 14 14 -1.10 0.00
 -7 14 14 -0.58 0.00
 -6 14 14 -0.12 0.00
 -5 14 14 -0.07 0.00
 -4 14 14 -0.46 0.00
 -3 14 14 -1.40 0.00
 -2 14 14 -2.00 0.00
 -1 14 14 -1.01 0.00
 0 14 14 0.50 0.00
 1 14 14 1.12 0.00
 2 14 14 0.90 0.00
 3 14 14 -0.26 0.00
 4 14 14 -1.39 0.00
 5 14 14 -1.23 0.00
 6 14 14 -0.38 0.00
 7 14 14 0.30 0.00
 8 14 14 0.23 0.00
 9 14 14 -0.50 0.00
 10 14 14 -0.68 0.00
 -10 15 14 -0.40 0.00
 -9 15 14 -0.95 0.00
 -8 15 14 -0.75 0.00
 -7 15 14 -0.20 0.00
 -6 15 14 -0.04 0.00
 -5 15 14 -0.33 0.00
 -4 15 14 -0.92 0.00
 -3 15 14 -1.60 0.00
 -2 15 14 -1.28 0.00
 -1 15 14 -0.25 0.00
 0 15 14 0.03 0.00
 1 15 14 -0.03 0.00
 2 15 14 -0.11 0.00
 3 15 14 -0.13 0.00
 4 15 14 0.60 0.00
 5 15 14 1.23 0.00
 6 15 14 1.01 0.00
 7 15 14 0.26 0.00
 8 15 14 -0.53 0.00
 9 15 14 -0.45 0.00
 -10 16 14 -0.35 0.00
 -9 16 14 -0.45 0.00
 -8 16 14 -0.01 0.00
 -7 16 14 0.38 0.00
 -6 16 14 0.19 0.00
 -5 16 14 -0.40 0.00
 -4 16 14 -1.22 0.00
 -3 16 14 -1.59 0.00
 -2 16 14 -0.86 0.00
 -1 16 14 -0.01 0.00
 0 16 14 0.16 0.00
 1 16 14 0.18 0.00
 2 16 14 0.27 0.00
 3 16 14 0.25 0.00
 4 16 14 0.03 0.00
 5 16 14 -0.18 0.00
 6 16 14 -0.32 0.00
 7 16 14 -0.43 0.00
 8 16 14 -0.25 0.00
 9 16 14 -0.04 0.00
 -9 17 14 -0.46 0.00
 -8 17 14 -0.16 0.00
 -7 17 14 -0.02 0.00
 -6 17 14 -0.65 0.00
 -5 17 14 -1.73 0.00
 -4 17 14 -2.26 0.00
 -3 17 14 -1.79 0.00
 -2 17 14 -0.92 0.00
 -1 17 14 -0.67 0.00
 0 17 14 -0.79 0.00
 1 17 14 -0.30 0.00
 2 17 14 -0.09 0.00
 3 17 14 -0.56 0.00
 4 17 14 -0.29 0.00
 5 17 14 0.40 0.00
 6 17 14 0.43 0.00
 7 17 14 0.08 0.00
 8 17 14 -0.22 0.00
 -8 18 14 0.41 0.00
 -7 18 14 0.03 0.00
 -6 18 14 -1.07 0.00
 -5 18 14 -1.53 0.00
 -4 18 14 -1.12 0.00
 -3 18 14 -0.58 0.00
 -2 18 14 -0.32 0.00
 -1 18 14 -0.45 0.00
 0 18 14 -0.12 0.00
 1 18 14 0.41 0.00
 2 18 14 0.14 0.00
 3 18 14 0.22 0.00
 4 18 14 0.71 0.00
 5 18 14 0.34 0.00
 6 18 14 -0.34 0.00
 7 18 14 -0.46 0.00
 -7 19 14 -0.74 0.00
 -6 19 14 -1.05 0.00
 -5 19 14 -0.93 0.00
 -4 19 14 -0.78 0.00
 -3 19 14 -0.63 0.00
 -2 19 14 -0.64 0.00
 -1 19 14 -0.69 0.00
 0 19 14 -0.41 0.00
 1 19 14 -0.25 0.00
 2 19 14 -0.33 0.00
 3 19 14 -0.26 0.00
 4 19 14 -0.16 0.00
 5 19 14 -0.15 0.00
 6 19 14 -0.13 0.00
 -6 20 14 -0.78 0.00
 -5 20 14 -0.86 0.00
 -4 20 14 -0.43 0.00
 -3 20 14 -0.25 0.00
 -2 20 14 -0.56 0.00
 -1 20 14 -0.72 0.00
 0 20 14 -0.12 0.00
 1 20 14 0.56 0.00
 2 20 14 0.61 0.00
 3 20 14 0.64 0.00
 4 20 14 0.52 0.00
 5 20 14 -0.14 0.00
 -5 21 14 0.12 0.00
 -4 21 14 0.22 0.00
 -3 21 14 0.04 0.00
 -2 21 14 -0.04 0.00
 -1 21 14 0.29 0.00
 0 21 14 0.76 0.00
 1 21 14 0.42 0.00
 2 21 14 -0.03 0.00
 3 21 14 -0.04 0.00
 4 21 14 -0.38 0.00
 -2 22 14 -0.10 0.00
 -1 22 14 -0.04 0.00
 0 22 14 -0.07 0.00
 1 22 14 -0.16 0.00
 -14 1 15 -0.03 0.00
 -13 1 15 0.49 0.00
 -12 1 15 0.44 0.00
 -11 1 15 0.10 0.00
 -10 1 15 0.27 0.00
 -9 1 15 0.32 0.00
 -8 1 15 0.04 0.00
 -7 1 15 0.91 0.00
 -6 1 15 2.82 0.00
 -5 1 15 3.00 0.00
 -4 1 15 0.80 0.00
 -3 1 15 -1.75 0.00
 -2 1 15 -0.93 0.00
 -1 1 15 6.21 0.00
 0 1 15 14.62 0.00
 1 1 15 16.92 0.00
 2 1 15 12.83 0.00
 3 1 15 5.80 0.00
 4 1 15 0.54 0.00
 5 1 15 -0.67 0.00
 6 1 15 -0.79 0.00
 7 1 15 -1.26 0.00
 8 1 15 -1.19 0.00
 9 1 15 -0.77 0.00
 10 1 15 -0.30 0.00
 11 1 15 -0.21 0.00
 12 1 15 -0.30 0.00
 13 1 15 -0.11 0.00
 -14 2 15 0.05 0.00
 -13 2 15 -0.05 0.00
 -12 2 15 -0.19 0.00
 -11 2 15 0.23 0.00
 -10 2 15 0.36 0.00
 -9 2 15 -0.28 0.00
 -8 2 15 -0.33 0.00
 -7 2 15 0.63 0.00
 -6 2 15 0.52 0.00
 -5 2 15 -1.20 0.00
 -4 2 15 -2.57 0.00
 -3 2 15 -1.32 0.00
 -2 2 15 4.39 0.00
 -1 2 15 10.59 0.00
 0 2 15 10.15 0.00
 1 2 15 3.82 0.00
 2 2 15 -2.61 0.00
 3 2 15 -4.80 0.00
 4 2 15 -2.06 0.00
 5 2 15 0.98 0.00
 6 2 15 1.60 0.00
 7 2 15 1.49 0.00
 8 2 15 1.21 0.00
 9 2 15 1.15 0.00
 10 2 15 1.50 0.00
 11 2 15 1.22 0.00
 12 2 15 0.63 0.00
 13 2 15 0.34 0.00
 -14 3 15 -0.10 0.00
 -13 3 15 0.28 0.00
 -12 3 15 0.30 0.00
 -11 3 15 -0.03 0.00
 -10 3 15 -0.28 0.00
 -9 3 15 -0.13 0.00
 -8 3 15 0.41 0.00
 -7 3 15 0.94 0.00
 -6 3 15 0.96 0.00
 -5 3 15 0.09 0.00
 -4 3 15 -0.45 0.00
 -3 3 15 2.12 0.00
 -2 3 15 7.33 0.00
 -1 3 15 10.24 0.00
 0 3 15 8.15 0.00
 1 3 15 4.29 0.00
 2 3 15 2.45 0.00
 3 3 15 2.24 0.00
 4 3 15 1.64 0.00
 5 3 15 0.61 0.00
 6 3 15 -0.02 0.00
 7 3 15 -0.40 0.00
 8 3 15 -0.38 0.00
 9 3 15 0.38 0.00
 10 3 15 0.71 0.00
 11 3 15 0.07 0.00
 12 3 15 -0.09 0.00
 13 3 15 0.34 0.00
 -14 4 15 0.48 0.00
 -13 4 15 0.38 0.00
 -12 4 15 -0.24 0.00
 -11 4 15 -0.22 0.00
 -10 4 15 0.24 0.00
 -9 4 15 0.64 0.00
 -8 4 15 0.94 0.00
 -7 4 15 1.00 0.00
 -6 4 15 -0.02 0.00
 -5 4 15 -1.14 0.00
 -4 4 15 0.69 0.00
 -3 4 15 5.58 0.00
 -2 4 15 9.88 0.00
 -1 4 15 9.53 0.00
 0 4 15 4.92 0.00
 1 4 15 0.77 0.00
 2 4 15 -1.50 0.00
 3 4 15 -2.20 0.00
 4 4 15 -0.31 0.00
 5 4 15 1.91 0.00
 6 4 15 2.47 0.00
 7 4 15 2.52 0.00
 8 4 15 2.42 0.00
 9 4 15 2.22 0.00
 10 4 15 1.88 0.00
 11 4 15 1.14 0.00
 12 4 15 0.41 0.00
 13 4 15 -0.36 0.00
 -14 5 15 0.12 0.00
 -13 5 15 -0.59 0.00
 -12 5 15 -1.16 0.00
 -11 5 15 -1.00 0.00
 -10 5 15 -0.14 0.00
 -9 5 15 0.65 0.00
 -8 5 15 0.58 0.00
 -7 5 15 -0.29 0.00
 -6 5 15 -1.03 0.00
 -5 5 15 -0.02 0.00
 -4 5 15 2.82 0.00
 -3 5 15 5.81 0.00
 -2 5 15 6.47 0.00
 -1 5 15 3.42 0.00
 0 5 15 -0.34 0.00
 1 5 15 -1.81 0.00
 2 5 15 -1.22 0.00
 3 5 15 0.72 0.00
 4 5 15 1.65 0.00
 5 5 15 0.81 0.00
 6 5 15 0.73 0.00
 7 5 15 0.95 0.00
 8 5 15 0.65 0.00
 9 5 15 0.87 0.00
 10 5 15 0.44 0.00
 11 5 15 -0.97 0.00
 12 5 15 -1.42 0.00
 13 5 15 -0.68 0.00
 -14 6 15 -0.22 0.00
 -13 6 15 -0.57 0.00
 -12 6 15 -0.74 0.00
 -11 6 15 -0.07 0.00
 -10 6 15 0.89 0.00
 -9 6 15 1.28 0.00
 -8 6 15 0.83 0.00
 -7 6 15 -0.01 0.00
 -6 6 15 -0.29 0.00
 -5 6 15 1.03 0.00
 -4 6 15 4.26 0.00
 -3 6 15 7.48 0.00
 -2 6 15 7.61 0.00
 -1 6 15 4.46 0.00
 0 6 15 1.20 0.00
 1 6 15 0.01 0.00
 2 6 15 0.11 0.00
 3 6 15 0.29 0.00
 4 6 15 0.90 0.00
 5 6 15 2.24 0.00
 6 6 15 3.02 0.00
 7 6 15 2.57 0.00
 8 6 15 1.90 0.00
 9 6 15 1.05 0.00
 10 6 15 -0.32 0.00
 11 6 15 -0.90 0.00
 12 6 15 -0.47 0.00
 -13 7 15 -0.68 0.00
 -12 7 15 -0.83 0.00
 -11 7 15 -0.50 0.00
 -10 7 15 0.20 0.00
 -9 7 15 0.45 0.00
 -8 7 15 -0.46 0.00
 -7 7 15 -1.31 0.00
 -6 7 15 -0.57 0.00
 -5 7 15 2.31 0.00
 -4 7 15 5.41 0.00
 -3 7 15 5.23 0.00
 -2 7 15 0.88 0.00
 -1 7 15 -4.09 0.00
 0 7 15 -5.20 0.00
 1 7 15 -3.03 0.00
 2 7 15 -0.77 0.00
 3 7 15 1.09 0.00
 4 7 15 1.58 0.00
 5 7 15 0.43 0.00
 6 7 15 -0.22 0.00
 7 7 15 -0.39 0.00
 8 7 15 -0.56 0.00
 9 7 15 -0.28 0.00
 10 7 15 -0.38 0.00
 11 7 15 -0.93 0.00
 12 7 15 -1.05 0.00
 -13 8 15 -0.64 0.00
 -12 8 15 -0.83 0.00
 -11 8 15 -0.46 0.00
 -10 8 15 0.20 0.00
 -9 8 15 0.00 0.00
 -8 8 15 -0.51 0.00
 -7 8 15 -0.17 0.00
 -6 8 15 1.26 0.00
 -5 8 15 3.22 0.00
 -4 8 15 3.84 0.00
 -3 8 15 2.19 0.00
 -2 8 15 0.31 0.00
 -1 8 15 1.01 0.00
 0 8 15 3.28 0.00
 1 8 15 3.66 0.00
 2 8 15 2.35 0.00
 3 8 15 0.83 0.00
 4 8 15 -0.20 0.00
 5 8 15 0.74 0.00
 6 8 15 2.14 0.00
 7 8 15 1.97 0.00
 8 8 15 1.59 0.00
 9 8 15 0.84 0.00
 10 8 15 -0.63 0.00
 11 8 15 -0.88 0.00
 12 8 15 0.02 0.00
 -13 9 15 -0.61 0.00
 -12 9 15 -0.25 0.00
 -11 9 15 0.14 0.00
 -10 9 15 0.12 0.00
 -9 9 15 0.00 0.00
 -8 9 15 -0.02 0.00
 -7 9 15 0.27 0.00
 -6 9 15 1.18 0.00
 -5 9 15 2.21 0.00
 -4 9 15 2.27 0.00
 -3 9 15 1.28 0.00
 -2 9 15 -0.02 0.00
 -1 9 15 -1.63 0.00
 0 9 15 -3.46 0.00
 1 9 15 -4.26 0.00
 2 9 15 -3.11 0.00
 3 9 15 -0.85 0.00
 4 9 15 0.77 0.00
 5 9 15 0.55 0.00
 6 9 15 -0.93 0.00
 7 9 15 -1.88 0.00
 8 9 15 -1.62 0.00
 9 9 15 -0.89 0.00
 10 9 15 -0.08 0.00
 11 9 15 0.49 0.00
 12 9 15 0.41 0.00
 -13 10 15 0.63 0.00
 -12 10 15 0.26 0.00
 -11 10 15 -0.35 0.00
 -10 10 15 -0.28 0.00
 -9 10 15 -0.39 0.00
 -8 10 15 -0.53 0.00
 -7 10 15 0.16 0.00
 -6 10 15 1.32 0.00
 -5 10 15 2.06 0.00
 -4 10 15 1.76 0.00
 -3 10 15 0.39 0.00
 -2 10 15 -1.26 0.00
 -1 10 15 -1.28 0.00
 0 10 15 1.01 0.00
 1 10 15 3.25 0.00
 2 10 15 3.77 0.00
 3 10 15 2.29 0.00
 4 10 15 -0.08 0.00
 5 10 15 -0.71 0.00
 6 10 15 0.18 0.00
 7 10 15 1.15 0.00
 8 10 15 2.33 0.00
 9 10 15 2.59 0.00
 10 10 15 1.47 0.00
 11 10 15 0.61 0.00
 -12 11 15 -0.77 0.00
 -11 11 15 -0.42 0.00
 -10 11 15 -0.23 0.00
 -9 11 15 -0.21 0.00
 -8 11 15 0.35 0.00
 -7 11 15 0.79 0.00
 -6 11 15 0.71 0.00
 -5 11 15 0.41 0.00
 -4 11 15 -0.04 0.00
 -3 11 15 -0.48 0.00
 -2 11 15 -0.32 0.00
 -1 11 15 0.30 0.00
 0 11 15 -0.26 0.00
 1 11 15 -2.04 0.00
 2 11 15 -3.24 0.00
 3 11 15 -3.10 0.00
 4 11 15 -1.45 0.00
 5 11 15 0.24 0.00
 6 11 15 0.37 0.00
 7 11 15 0.20 0.00
 8 11 15 0.05 0.00
 9 11 15 -0.58 0.00
 10 11 15 -0.44 0.00
 11 11 15 0.28 0.00
 -12 12 15 0.67 0.00
 -11 12 15 0.44 0.00
 -10 12 15 0.29 0.00
 -9 12 15 0.10 0.00
 -8 12 15 -0.30 0.00
 -7 12 15 -0.44 0.00
 -6 12 15 -0.03 0.00
 -5 12 15 0.50 0.00
 -4 12 15 0.80 0.00
 -3 12 15 0.58 0.00
 -2 12 15 -0.56 0.00
 -1 12 15 -1.82 0.00
 0 12 15 -1.66 0.00
 1 12 15 -0.01 0.00
 2 12 15 1.81 0.00
 3 12 15 2.63 0.00
 4 12 15 2.08 0.00
 5 12 15 0.88 0.00
 6 12 15 0.12 0.00
 7 12 15 0.19 0.00
 8 12 15 0.89 0.00
 9 12 15 1.55 0.00
 10 12 15 1.38 0.00
 11 12 15 0.58 0.00
 -11 13 15 -0.40 0.00
 -10 13 15 -0.41 0.00
 -9 13 15 -0.85 0.00
 -8 13 15 -0.88 0.00
 -7 13 15 -0.57 0.00
 -6 13 15 -0.40 0.00
 -5 13 15 -0.23 0.00
 -4 13 15 -0.07 0.00
 -3 13 15 -0.73 0.00
 -2 13 15 -1.67 0.00
 -1 13 15 -0.96 0.00
 0 13 15 0.53 0.00
 1 13 15 0.88 0.00
 2 13 15 0.08 0.00
 3 13 15 -1.33 0.00
 4 13 15 -1.91 0.00
 5 13 15 -1.03 0.00
 6 13 15 0.11 0.00
 7 13 15 0.96 0.00
 8 13 15 0.77 0.00
 9 13 15 -0.43 0.00
 10 13 15 -0.84 0.00
 -11 14 15 0.36 0.00
 -10 14 15 -0.15 0.00
 -9 14 15 -0.71 0.00
 -8 14 15 -0.84 0.00
 -7 14 15 -0.60 0.00
 -6 14 15 -0.13 0.00
 -5 14 15 0.29 0.00
 -4 14 15 0.12 0.00
 -3 14 15 -0.82 0.00
 -2 14 15 -1.24 0.00
 -1 14 15 -0.74 0.00
 0 14 15 -0.45 0.00
 1 14 15 -0.30 0.00
 2 14 15 0.06 0.00
 3 14 15 0.70 0.00
 4 14 15 1.53 0.00
 5 14 15 1.64 0.00
 6 14 15 1.06 0.00
 7 14 15 0.26 0.00
 8 14 15 -0.43 0.00
 9 14 15 -0.27 0.00
 10 14 15 0.17 0.00
 -10 15 15 -0.45 0.00
 -9 15 15 -0.82 0.00
 -8 15 15 -0.62 0.00
 -7 15 15 -0.03 0.00
 -6 15 15 0.29 0.00
 -5 15 15 0.01 0.00
 -4 15 15 -0.81 0.00
 -3 15 15 -1.60 0.00
 -2 15 15 -1.39 0.00
 -1 15 15 -0.33 0.00
 0 15 15 0.43 0.00
 1 15 15 0.73 0.00
 2 15 15 0.90 0.00
 3 15 15 0.44 0.00
 4 15 15 -0.45 0.00
 5 15 15 -0.72 0.00
 6 15 15 -0.46 0.00
 7 15 15 -0.22 0.00
 8 15 15 -0.18 0.00
 9 15 15 -0.34 0.00
 -10 16 15 -0.49 0.00
 -9 16 15 -0.82 0.00
 -8 16 15 -0.49 0.00
 -7 16 15 -0.02 0.00
 -6 16 15 -0.25 0.00
 -5 16 15 -1.08 0.00
 -4 16 15 -1.75 0.00
 -3 16 15 -1.82 0.00
 -2 16 15 -1.01 0.00
 -1 16 15 -0.24 0.00
 0 16 15 -0.21 0.00
 1 16 15 0.01 0.00
 2 16 15 -0.03 0.00
 3 16 15 -0.67 0.00
 4 16 15 -0.37 0.00
 5 16 15 0.52 0.00
 6 16 15 0.73 0.00
 7 16 15 0.30 0.00
 8 16 15 -0.26 0.00
 9 16 15 -0.28 0.00
 -9 17 15 -0.10 0.00
 -8 17 15 0.38 0.00
 -7 17 15 0.47 0.00
 -6 17 15 -0.26 0.00
 -5 17 15 -0.95 0.00
 -4 17 15 -1.26 0.00
 -3 17 15 -1.05 0.00
 -2 17 15 -0.33 0.00
 -1 17 15 -0.01 0.00
 0 17 15 0.02 0.00
 1 17 15 0.11 0.00
 2 17 15 -0.10 0.00
 3 17 15 0.03 0.00
 4 17 15 0.51 0.00
 5 17 15 0.43 0.00
 6 17 15 -0.08 0.00
 7 17 15 -0.42 0.00
 8 17 15 -0.23 0.00
 -8 18 15 -0.11 0.00
 -7 18 15 -0.36 0.00
 -6 18 15 -0.89 0.00
 -5 18 15 -1.40 0.00
 -4 18 15 -1.55 0.00
 -3 18 15 -1.16 0.00
 -2 18 15 -0.78 0.00
 -1 18 15 -0.92 0.00
 0 18 15 -1.01 0.00
 1 18 15 -0.60 0.00
 2 18 15 -0.35 0.00
 3 18 15 -0.43 0.00
 4 18 15 -0.17 0.00
 5 18 15 0.19 0.00
 6 18 15 0.13 0.00
 7 18 15 -0.09 0.00
 -7 19 15 -0.16 0.00
 -6 19 15 -1.04 0.00
 -5 19 15 -1.37 0.00
 -4 19 15 -0.95 0.00
 -3 19 15 -0.54 0.00
 -2 19 15 -0.65 0.00
 -1 19 15 -0.92 0.00
 0 19 15 -0.29 0.00
 1 19 15 0.66 0.00
 2 19 15 0.63 0.00
 3 19 15 0.65 0.00
 4 19 15 0.83 0.00
 5 19 15 0.19 0.00
 6 19 15 -0.48 0.00
 -6 20 15 -0.66 0.00
 -5 20 15 -0.25 0.00
 -4 20 15 -0.07 0.00
 -3 20 15 -0.18 0.00
 -2 20 15 -0.40 0.00
 -1 20 15 -0.22 0.00
 0 20 15 0.36 0.00
 1 20 15 0.22 0.00
 2 20 15 -0.21 0.00
 3 20 15 -0.13 0.00
 4 20 15 -0.23 0.00
 5 20 15 -0.39 0.00
 -4 21 15 -0.27 0.00
 -3 21 15 -0.34 0.00
 -2 21 15 -0.53 0.00
 -1 21 15 -0.45 0.00
 0 21 15 -0.10 0.00
 1 21 15 0.23 0.00
 2 21 15 0.48 0.00
 3 21 15 0.58 0.00
 -14 0 16 -0.15 0.00
 -13 0 16 0.37 0.00
 -12 0 16 0.32 0.00
 -11 0 16 -0.08 0.00
 -10 0 16 0.19 0.00
 -9 0 16 0.44 0.00
 -8 0 16 0.10 0.00
 -7 0 16 0.59 0.00
 -6 0 16 2.46 0.00
 -5 0 16 3.33 0.00
 -4 0 16 1.66 0.00
 -3 0 16 -1.67 0.00
 -2 0 16 -2.38 0.00
 -1 0 16 4.21 0.00
 0 0 16 13.62 0.00
 1 0 16 17.32 0.00
 2 0 16 13.58 0.00
 3 0 16 5.86 0.00
 4 0 16 0.17 0.00
 5 0 16 -0.82 0.00
 6 0 16 -0.70 0.00
 7 0 16 -1.15 0.00
 8 0 16 -1.39 0.00
 9 0 16 -1.38 0.00
 10 0 16 -0.89 0.00
 11 0 16 -0.51 0.00
 12 0 16 -0.53 0.00
 13 0 16 -0.33 0.00
 -14 1 16 -0.10 0.00
 -13 1 16 -0.12 0.00
 -12 1 16 -0.12 0.00
 -11 1 16 0.23 0.00
 -10 1 16 0.37 0.00
 -9 1 16 -0.11 0.00
 -8 1 16 -0.35 0.00
 -7 1 16 0.16 0.00
 -6 1 16 0.41 0.00
 -5 1 16 -0.26 0.00
 -4 1 16 -1.38 0.00
 -3 1 16 -1.51 0.00
 -2 1 16 1.33 0.00
 -1 1 16 5.40 0.00
 0 1 16 5.98 0.00
 1 1 16 2.57 0.00
 2 1 16 -1.45 0.00
 3 1 16 -2.85 0.00
 4 1 16 -1.18 0.00
 5 1 16 0.58 0.00
 6 1 16 0.84 0.00
 7 1 16 0.64 0.00
 8 1 16 0.37 0.00
 9 1 16 0.37 0.00
 10 1 16 0.70 0.00
 11 1 16 0.59 0.00
 12 1 16 0.27 0.00
 13 1 16 0.24 0.00
 -14 2 16 -0.14 0.00
 -13 2 16 0.47 0.00
 -12 2 16 0.64 0.00
 -11 2 16 0.21 0.00
 -10 2 16 -0.13 0.00
 -9 2 16 -0.12 0.00
 -8 2 16 0.12 0.00
 -7 2 16 0.83 0.00
 -6 2 16 1.84 0.00
 -5 2 16 1.62 0.00
 -4 2 16 0.06 0.00
 -3 2 16 -0.32 0.00
 -2 2 16 2.66 0.00
 -1 2 16 7.77 0.00
 0 2 16 10.73 0.00
 1 2 16 9.85 0.00
 2 2 16 7.15 0.00
 3 2 16 3.82 0.00
 4 2 16 1.10 0.00
 5 2 16 0.08 0.00
 6 2 16 -0.34 0.00
 7 2 16 -0.90 0.00
 8 2 16 -1.06 0.00
 9 2 16 -0.57 0.00
 10 2 16 0.03 0.00
 11 2 16 -0.01 0.00
 12 2 16 -0.02 0.00
 13 2 16 0.33 0.00
 -14 3 16 0.30 0.00
 -13 3 16 0.37 0.00
 -12 3 16 -0.08 0.00
 -11 3 16 -0.01 0.00
 -10 3 16 0.27 0.00
 -9 3 16 0.24 0.00
 -8 3 16 0.38 0.00
 -7 3 16 0.93 0.00
 -6 3 16 0.55 0.00
 -5 3 16 -0.96 0.00
 -4 3 16 -1.25 0.00
 -3 3 16 1.43 0.00
 -2 3 16 6.61 0.00
 -1 3 16 9.98 0.00
 0 3 16 7.87 0.00
 1 3 16 2.80 0.00
 2 3 16 -1.75 0.00
 3 3 16 -3.34 0.00
 4 3 16 -0.93 0.00
 5 3 16 1.61 0.00
 6 3 16 1.95 0.00
 7 3 16 1.80 0.00
 8 3 16 1.62 0.00
 9 3 16 1.75 0.00
 10 3 16 2.05 0.00
 11 3 16 1.51 0.00
 12 3 16 0.66 0.00
 13 3 16 0.04 0.00
 -14 4 16 0.03 0.00
 -13 4 16 -0.09 0.00
 -12 4 16 -0.28 0.00
 -11 4 16 -0.40 0.00
 -10 4 16 -0.26 0.00
 -9 4 16 0.21 0.00
 -8 4 16 0.62 0.00
 -7 4 16 0.45 0.00
 -6 4 16 -0.11 0.00
 -5 4 16 -0.35 0.00
 -4 4 16 0.50 0.00
 -3 4 16 3.46 0.00
 -2 4 16 7.05 0.00
 -1 4 16 7.21 0.00
 0 4 16 3.71 0.00
 1 4 16 0.40 0.00
 2 4 16 -0.21 0.00
 3 4 16 1.21 0.00
 4 4 16 1.72 0.00
 5 4 16 0.78 0.00
 6 4 16 0.44 0.00
 7 4 16 0.42 0.00
 8 4 16 0.30 0.00
 9 4 16 0.95 0.00
 10 4 16 0.96 0.00
 11 4 16 -0.28 0.00
 12 4 16 -0.75 0.00
 13 4 16 -0.10 0.00
 -14 5 16 0.25 0.00
 -13 5 16 0.24 0.00
 -12 5 16 -0.16 0.00
 -11 5 16 -0.09 0.00
 -10 5 16 0.53 0.00
 -9 5 16 1.23 0.00
 -8 5 16 1.29 0.00
 -7 5 16 0.69 0.00
 -6 5 16 -0.23 0.00
 -5 5 16 -0.42 0.00
 -4 5 16 2.17 0.00
 -3 5 16 6.95 0.00
 -2 5 16 9.44 0.00
 -1 5 16 6.82 0.00
 0 5 16 2.17 0.00
 1 5 16 -0.03 0.00
 2 5 16 -0.24 0.00
 3 5 16 -0.15 0.00
 4 5 16 0.91 0.00
 5 5 16 2.35 0.00
 6 5 16 2.87 0.00
 7 5 16 2.69 0.00
 8 5 16 2.38 0.00
 9 5 16 1.97 0.00
 10 5 16 1.01 0.00
 11 5 16 0.13 0.00
 12 5 16 -0.07 0.00
 -13 6 16 -0.56 0.00
 -12 6 16 -1.13 0.00
 -11 6 16 -1.00 0.00
 -10 6 16 -0.01 0.00
 -9 6 16 0.75 0.00
 -8 6 16 0.17 0.00
 -7 6 16 -1.00 0.00
 -6 6 16 -1.24 0.00
 -5 6 16 0.85 0.00
 -4 6 16 4.44 0.00
 -3 6 16 6.06 0.00
 -2 6 16 3.44 0.00
 -1 6 16 -1.23 0.00
 0 6 16 -3.22 0.00
 1 6 16 -2.15 0.00
 2 6 16 -0.60 0.00
 3 6 16 1.11 0.00
 4 6 16 1.57 0.00
 5 6 16 0.52 0.00
 6 6 16 0.43 0.00
 7 6 16 0.66 0.00
 8 6 16 0.42 0.00
 9 6 16 0.56 0.00
 10 6 16 0.03 0.00
 11 6 16 -1.24 0.00
 12 6 16 -1.64 0.00
 -13 7 16 -0.69 0.00
 -12 7 16 -0.81 0.00
 -11 7 16 -0.23 0.00
 -10 7 16 0.66 0.00
 -9 7 16 0.82 0.00
 -8 7 16 0.23 0.00
 -7 7 16 -0.21 0.00
 -6 7 16 0.36 0.00
 -5 7 16 2.16 0.00
 -4 7 16 4.09 0.00
 -3 7 16 4.64 0.00
 -2 7 16 3.58 0.00
 -1 7 16 2.53 0.00
 0 7 16 2.33 0.00
 1 7 16 1.94 0.00
 2 7 16 1.29 0.00
 3 7 16 0.70 0.00
 4 7 16 0.56 0.00
 5 7 16 1.90 0.00
 6 7 16 3.16 0.00
 7 7 16 2.67 0.00
 8 7 16 1.78 0.00
 9 7 16 0.66 0.00
 10 7 16 -1.04 0.00
 11 7 16 -1.48 0.00
 12 7 16 -0.47 0.00
 -13 8 16 -0.56 0.00
 -12 8 16 -0.44 0.00
 -11 8 16 -0.21 0.00
 -10 8 16 0.11 0.00
 -9 8 16 0.16 0.00
 -8 8 16 -0.41 0.00
 -7 8 16 -0.68 0.00
 -6 8 16 0.27 0.00
 -5 8 16 2.30 0.00
 -4 8 16 3.98 0.00
 -3 8 16 3.39 0.00
 -2 8 16 0.32 0.00
 -1 8 16 -3.16 0.00
 0 8 16 -4.58 0.00
 1 8 16 -3.75 0.00
 2 8 16 -1.80 0.00
 3 8 16 0.49 0.00
 4 8 16 1.52 0.00
 5 8 16 0.65 0.00
 6 8 16 -0.69 0.00
 7 8 16 -1.53 0.00
 8 8 16 -1.56 0.00
 9 8 16 -1.01 0.00
 10 8 16 -0.58 0.00
 11 8 16 -0.34 0.00
 12 8 16 -0.24 0.00
 -13 9 16 -0.01 0.00
 -12 9 16 -0.40 0.00
 -11 9 16 -0.67 0.00
 -10 9 16 -0.29 0.00
 -9 9 16 -0.38 0.00
 -8 9 16 -0.59 0.00
 -7 9 16 0.10 0.00
 -6 9 16 1.48 0.00
 -5 9 16 2.82 0.00
 -4 9 16 2.80 0.00
 -3 9 16 0.84 0.00
 -2 9 16 -1.17 0.00
 -1 9 16 -0.44 0.00
 0 9 16 2.42 0.00
 1 9 16 3.97 0.00
 2 9 16 3.51 0.00
 3 9 16 1.67 0.00
 4 9 16 -0.40 0.00
 5 9 16 -0.21 0.00
 6 9 16 1.16 0.00
 7 9 16 1.61 0.00
 8 9 16 1.94 0.00
 9 9 16 1.58 0.00
 10 9 16 0.28 0.00
 11 9 16 -0.15 0.00
 12 9 16 0.30 0.00
 -12 10 16 -0.58 0.00
 -11 10 16 -0.22 0.00
 -10 10 16 -0.09 0.00
 -9 10 16 -0.09 0.00
 -8 10 16 0.32 0.00
 -7 10 16 0.87 0.00
 -6 10 16 1.29 0.00
 -5 10 16 1.35 0.00
 -4 10 16 0.70 0.00
 -3 10 16 -0.02 0.00
 -2 10 16 0.05 0.00
 -1 10 16 0.08 0.00
 0 10 16 -1.43 0.00
 1 10 16 -3.42 0.00
 2 10 16 -3.77 0.00
 3 10 16 -2.41 0.00
 4 10 16 -0.37 0.00
 5 10 16 0.62 0.00
 6 10 16 -0.24 0.00
 7 10 16 -1.12 0.00
 8 10 16 -1.12 0.00
 9 10 16 -0.97 0.00
 10 10 16 -0.31 0.00
 11 10 16 0.55 0.00
 -12 11 16 0.56 0.00
 -11 11 16 0.01 0.00
 -10 11 16 -0.06 0.00
 -9 11 16 -0.08 0.00
 -8 11 16 -0.18 0.00
 -7 11 16 0.09 0.00
 -6 11 16 0.60 0.00
 -5 11 16 0.93 0.00
 -4 11 16 1.00 0.00
 -3 11 16 0.62 0.00
 -2 11 16 -0.66 0.00
 -1 11 16 -1.77 0.00
 0 11 16 -0.95 0.00
 1 11 16 1.26 0.00
 2 11 16 2.99 0.00
 3 11 16 2.82 0.00
 4 11 16 1.09 0.00
 5 11 16 -0.16 0.00
 6 11 16 -0.25 0.00
 7 11 16 0.39 0.00
 8 11 16 1.61 0.00
 9 11 16 2.27 0.00
 10 11 16 1.77 0.00
 11 11 16 0.91 0.00
 -12 12 16 -0.71 0.00
 -11 12 16 -0.57 0.00
 -10 12 16 -0.37 0.00
 -9 12 16 -0.50 0.00
 -8 12 16 -0.23 0.00
 -7 12 16 0.07 0.00
 -6 12 16 -0.01 0.00
 -5 12 16 -0.04 0.00
 -4 12 16 0.07 0.00
 -3 12 16 -0.33 0.00
 -2 12 16 -0.84 0.00
 -1 12 16 -0.26 0.00
 0 12 16 0.33 0.00
 1 12 16 -0.34 0.00
 2 12 16 -1.62 0.00
 3 12 16 -2.63 0.00
 4 12 16 -2.11 0.00
 5 12 16 -0.53 0.00
 6 12 16 0.43 0.00
 7 12 16 1.00 0.00
 8 12 16 0.85 0.00
 9 12 16 -0.26 0.00
 10 12 16 -0.57 0.00
 -11 13 16 0.43 0.00
 -10 13 16 0.11 0.00
 -9 13 16 -0.24 0.00
 -8 13 16 -0.50 0.00
 -7 13 16 -0.55 0.00
 -6 13 16 -0.18 0.00
 -5 13 16 0.39 0.00
 -4 13 16 0.61 0.00
 -3 13 16 0.02 0.00
 -2 13 16 -0.91 0.00
 -1 13 16 -1.50 0.00
 0 13 16 -1.48 0.00
 1 13 16 -0.69 0.00
 2 13 16 0.55 0.00
 3 13 16 1.70 0.00
 4 13 16 2.19 0.00
 5 13 16 1.63 0.00
 6 13 16 0.76 0.00
 7 13 16 0.24 0.00
 8 13 16 0.12 0.00
 9 13 16 0.52 0.00
 10 13 16 0.74 0.00
 -11 14 16 -0.16 0.00
 -10 14 16 -0.44 0.00
 -9 14 16 -0.91 0.00
 -8 14 16 -0.93 0.00
 -7 14 16 -0.50 0.00
 -6 14 16 -0.13 0.00
 -5 14 16 -0.02 0.00
 -4 14 16 -0.27 0.00
 -3 14 16 -1.10 0.00
 -2 14 16 -1.66 0.00
 -1 14 16 -0.84 0.00
 0 14 16 0.45 0.00
 1 14 16 1.08 0.00
 2 14 16 1.09 0.00
 3 14 16 0.13 0.00
 4 14 16 -1.02 0.00
 5 14 16 -1.06 0.00
 6 14 16 -0.34 0.00
 7 14 16 0.36 0.00
 8 14 16 0.36 0.00
 9 14 16 -0.31 0.00
 10 14 16 -0.52 0.00
 -10 15 16 -0.46 0.00
 -9 15 16 -0.95 0.00
 -8 15 16 -0.83 0.00
 -7 15 16 -0.35 0.00
 -6 15 16 -0.11 0.00
 -5 15 16 -0.24 0.00
 -4 15 16 -0.72 0.00
 -3 15 16 -1.41 0.00
 -2 15 16 -1.19 0.00
 -1 15 16 -0.28 0.00
 0 15 16 0.01 0.00
 1 15 16 0.12 0.00
 2 15 16 0.02 0.00
 3 15 16 -0.33 0.00
 4 15 16 0.13 0.00
 5 15 16 0.87 0.00
 6 15 16 1.00 0.00
 7 15 16 0.51 0.00
 8 15 16 -0.20 0.00
 9 15 16 -0.28 0.00
 -10 16 16 -0.30 0.00
 -9 16 16 -0.49 0.00
 -8 16 16 -0.05 0.00
 -7 16 16 0.45 0.00
 -6 16 16 0.34 0.00
 -5 16 16 -0.26 0.00
 -4 16 16 -1.12 0.00
 -3 16 16 -1.47 0.00
 -2 16 16 -0.71 0.00
 -1 16 16 0.13 0.00
 0 16 16 0.31 0.00
 1 16 16 0.26 0.00
 2 16 16 0.24 0.00
 3 16 16 0.26 0.00
 4 16 16 0.24 0.00
 5 16 16 0.13 0.00
 6 16 16 -0.08 0.00
 7 16 16 -0.35 0.00
 8 16 16 -0.38 0.00
 -9 17 16 -0.46 0.00
 -8 17 16 -0.23 0.00
 -7 17 16 -0.10 0.00
 -6 17 16 -0.55 0.00
 -5 17 16 -1.38 0.00
 -4 17 16 -1.84 0.00
 -3 17 16 -1.51 0.00
 -2 17 16 -0.72 0.00
 -1 17 16 -0.52 0.00
 0 17 16 -0.78 0.00
 1 17 16 -0.40 0.00
 2 17 16 -0.18 0.00
 3 17 16 -0.69 0.00
 4 17 16 -0.54 0.00
 5 17 16 0.17 0.00
 6 17 16 0.35 0.00
 7 17 16 0.06 0.00
 8 17 16 -0.25 0.00
 -8 18 16 0.33 0.00
 -7 18 16 0.22 0.00
 -6 18 16 -0.68 0.00
 -5 18 16 -1.29 0.00
 -4 18 16 -1.21 0.00
 -3 18 16 -0.76 0.00
 -2 18 16 -0.38 0.00
 -1 18 16 -0.54 0.00
 0 18 16 -0.25 0.00
 1 18 16 0.37 0.00
 2 18 16 0.15 0.00
 3 18 16 0.19 0.00
 4 18 16 0.75 0.00
 5 18 16 0.52 0.00
 6 18 16 -0.15 0.00
 7 18 16 -0.38 0.00
 -7 19 16 -0.48 0.00
 -6 19 16 -0.81 0.00
 -5 19 16 -0.73 0.00
 -4 19 16 -0.61 0.00
 -3 19 16 -0.51 0.00
 -2 19 16 -0.65 0.00
 -1 19 16 -0.80 0.00
 0 19 16 -0.54 0.00
 1 19 16 -0.41 0.00
 2 19 16 -0.47 0.00
 3 19 16 -0.27 0.00
 4 19 16 -0.04 0.00
 5 19 16 0.03 0.00
 6 19 16 0.02 0.00
 -6 20 16 -0.61 0.00
 -5 20 16 -0.82 0.00
 -4 20 16 -0.71 0.00
 -3 20 16 -0.69 0.00
 -2 20 16 -0.91 0.00
 -1 20 16 -0.99 0.00
 0 20 16 -0.33 0.00
 1 20 16 0.58 0.00
 2 20 16 0.87 0.00
 3 20 16 0.95 0.00
 4 20 16 0.80 0.00
 -4 21 16 -0.05 0.00
 -3 21 16 -0.16 0.00
 -2 21 16 -0.17 0.00
 -1 21 16 0.26 0.00
 0 21 16 0.91 0.00
 1 21 16 0.65 0.00
 2 21 16 0.09 0.00
 3 21 16 0.03 0.00
 -14 1 17 -0.23 0.00
 -13 1 17 0.40 0.00
 -12 1 17 0.53 0.00
 -11 1 17 0.01 0.00
 -10 1 17 -0.14 0.00
 -9 1 17 0.05 0.00
 -8 1 17 0.06 0.00
 -7 1 17 0.44 0.00
 -6 1 17 1.76 0.00
 -5 1 17 2.49 0.00
 -4 1 17 1.28 0.00
 -3 1 17 -0.95 0.00
 -2 1 17 -0.67 0.00
 -1 1 17 4.80 0.00
 0 1 17 11.44 0.00
 1 1 17 13.61 0.00
 2 1 17 10.62 0.00
 3 1 17 4.74 0.00
 4 1 17 0.34 0.00
 5 1 17 -0.46 0.00
 6 1 17 -0.41 0.00
 7 1 17 -0.87 0.00
 8 1 17 -1.32 0.00
 9 1 17 -1.45 0.00
 10 1 17 -0.91 0.00
 11 1 17 -0.49 0.00
 12 1 17 -0.38 0.00
 13 1 17 -0.07 0.00
 -14 2 17 -0.02 0.00
 -13 2 17 0.09 0.00
 -12 2 17 -0.14 0.00
 -11 2 17 0.11 0.00
 -10 2 17 0.37 0.00
 -9 2 17 0.04 0.00
 -8 2 17 -0.16 0.00
 -7 2 17 0.40 0.00
 -6 2 17 0.67 0.00
 -5 2 17 -0.14 0.00
 -4 2 17 -1.24 0.00
 -3 2 17 -0.75 0.00
 -2 2 17 3.20 0.00
 -1 2 17 7.80 0.00
 0 2 17 7.80 0.00
 1 2 17 3.35 0.00
 2 2 17 -1.74 0.00
 3 2 17 -3.53 0.00
 4 2 17 -1.13 0.00
 5 2 17 1.21 0.00
 6 2 17 1.38 0.00
 7 2 17 1.00 0.00
 8 2 17 0.58 0.00
 9 2 17 0.73 0.00
 10 2 17 1.33 0.00
 11 2 17 1.09 0.00
 12 2 17 0.45 0.00
 13 2 17 0.19 0.00
 -14 3 17 -0.09 0.00
 -13 3 17 0.29 0.00
 -12 3 17 0.49 0.00
 -11 3 17 0.17 0.00
 -10 3 17 -0.28 0.00
 -9 3 17 -0.21 0.00
 -8 3 17 0.31 0.00
 -7 3 17 0.73 0.00
 -6 3 17 0.96 0.00
 -5 3 17 0.60 0.00
 -4 3 17 -0.17 0.00
 -3 3 17 0.98 0.00
 -2 3 17 4.79 0.00
 -1 3 17 7.69 0.00
 0 3 17 6.76 0.00
 1 3 17 3.96 0.00
 2 3 17 2.42 0.00
 3 3 17 2.13 0.00
 4 3 17 1.48 0.00
 5 3 17 0.53 0.00
 6 3 17 0.06 0.00
 7 3 17 -0.33 0.00
 8 3 17 -0.56 0.00
 9 3 17 0.11 0.00
 10 3 17 0.63 0.00
 11 3 17 0.05 0.00
 12 3 17 -0.19 0.00
 -14 4 17 0.40 0.00
 -13 4 17 0.62 0.00
 -12 4 17 0.14 0.00
 -11 4 17 -0.10 0.00
 -10 4 17 0.23 0.00
 -9 4 17 0.83 0.00
 -8 4 17 1.15 0.00
 -7 4 17 1.10 0.00
 -6 4 17 0.35 0.00
 -5 4 17 -0.80 0.00
 -4 4 17 0.08 0.00
 -3 4 17 4.10 0.00
 -2 4 17 8.25 0.00
 -1 4 17 8.24 0.00
 0 4 17 4.49 0.00
 1 4 17 1.23 0.00
 2 4 17 -0.57 0.00
 3 4 17 -1.05 0.00
 4 4 17 0.59 0.00
 5 4 17 2.20 0.00
 6 4 17 2.34 0.00
 7 4 17 2.10 0.00
 8 4 17 1.93 0.00
 9 4 17 2.06 0.00
 10 4 17 1.92 0.00
 11 4 17 1.12 0.00
 12 4 17 0.44 0.00
 -13 5 17 -0.31 0.00
 -12 5 17 -0.73 0.00
 -11 5 17 -0.73 0.00
 -10 5 17 -0.10 0.00
 -9 5 17 0.67 0.00
 -8 5 17 0.62 0.00
 -7 5 17 -0.24 0.00
 -6 5 17 -0.94 0.00
 -5 5 17 -0.13 0.00
 -4 5 17 2.33 0.00
 -3 5 17 4.91 0.00
 -2 5 17 5.28 0.00
 -1 5 17 2.71 0.00
 0 5 17 -0.04 0.00
 1 5 17 -1.02 0.00
 2 5 17 -0.49 0.00
 3 5 17 1.14 0.00
 4 5 17 1.56 0.00
 5 5 17 0.47 0.00
 6 5 17 0.43 0.00
 7 5 17 0.74 0.00
 8 5 17 0.67 0.00
 9 5 17 1.18 0.00
 10 5 17 0.86 0.00
 11 5 17 -0.73 0.00
 12 5 17 -1.42 0.00
 -13 6 17 -0.06 0.00
 -12 6 17 -0.19 0.00
 -11 6 17 0.05 0.00
 -10 6 17 0.73 0.00
 -9 6 17 1.28 0.00
 -8 6 17 0.99 0.00
 -7 6 17 0.26 0.00
 -6 6 17 -0.04 0.00
 -5 6 17 0.68 0.00
 -4 6 17 2.95 0.00
 -3 6 17 5.90 0.00
 -2 6 17 6.72 0.00
 -1 6 17 4.52 0.00
 0 6 17 1.79 0.00
 1 6 17 0.66 0.00
 2 6 17 0.68 0.00
 3 6 17 0.76 0.00
 4 6 17 1.23 0.00
 5 6 17 2.54 0.00
 6 6 17 3.45 0.00
 7 6 17 3.05 0.00
 8 6 17 2.34 0.00
 9 6 17 1.47 0.00
 10 6 17 -0.13 0.00
 11 6 17 -1.01 0.00
 12 6 17 -0.46 0.00
 -13 7 17 -0.40 0.00
 -12 7 17 -0.71 0.00
 -11 7 17 -0.70 0.00
 -10 7 17 0.00 0.00
 -9 7 17 0.51 0.00
 -8 7 17 -0.19 0.00
 -7 7 17 -1.07 0.00
 -6 7 17 -0.81 0.00
 -5 7 17 1.35 0.00
 -4 7 17 4.47 0.00
 -3 7 17 5.22 0.00
 -2 7 17 1.75 0.00
 -1 7 17 -2.93 0.00
 0 7 17 -4.31 0.00
 1 7 17 -2.70 0.00
 2 7 17 -0.65 0.00
 3 7 17 1.29 0.00
 4 7 17 1.78 0.00
 5 7 17 0.63 0.00
 6 7 17 -0.08 0.00
 7 7 17 -0.38 0.00
 8 7 17 -0.55 0.00
 9 7 17 -0.29 0.00
 10 7 17 -0.50 0.00
 11 7 17 -1.03 0.00
 12 7 17 -1.10 0.00
 -13 8 17 -0.41 0.00
 -12 8 17 -0.68 0.00
 -11 8 17 -0.54 0.00
 -10 8 17 0.13 0.00
 -9 8 17 0.16 0.00
 -8 8 17 -0.28 0.00
 -7 8 17 -0.13 0.00
 -6 8 17 0.96 0.00
 -5 8 17 2.73 0.00
 -4 8 17 3.61 0.00
 -3 8 17 2.35 0.00
 -2 8 17 0.46 0.00
 -1 8 17 0.82 0.00
 0 8 17 2.82 0.00
 1 8 17 3.47 0.00
 2 8 17 2.69 0.00
 3 8 17 1.27 0.00
 4 8 17 0.06 0.00
 5 8 17 1.02 0.00
 6 8 17 2.58 0.00
 7 8 17 2.47 0.00
 8 8 17 1.89 0.00
 9 8 17 0.85 0.00
 10 8 17 -0.82 0.00
 11 8 17 -1.19 0.00
 12 8 17 -0.23 0.00
 -13 9 17 -0.52 0.00
 -12 9 17 -0.40 0.00
 -11 9 17 -0.16 0.00
 -10 9 17 -0.02 0.00
 -9 9 17 -0.06 0.00
 -8 9 17 -0.12 0.00
 -7 9 17 0.21 0.00
 -6 9 17 1.06 0.00
 -5 9 17 1.91 0.00
 -4 9 17 2.02 0.00
 -3 9 17 1.28 0.00
 -2 9 17 0.21 0.00
 -1 9 17 -1.12 0.00
 0 9 17 -2.81 0.00
 1 9 17 -3.85 0.00
 2 9 17 -3.07 0.00
 3 9 17 -0.92 0.00
 4 9 17 0.89 0.00
 5 9 17 0.98 0.00
 6 9 17 -0.46 0.00
 7 9 17 -1.72 0.00
 8 9 17 -1.86 0.00
 9 9 17 -1.44 0.00
 10 9 17 -0.75 0.00
 11 9 17 0.10 0.00
 -12 10 17 0.08 0.00
 -11 10 17 -0.52 0.00
 -10 10 17 -0.43 0.00
 -9 10 17 -0.38 0.00
 -8 10 17 -0.32 0.00
 -7 10 17 0.34 0.00
 -6 10 17 1.14 0.00
 -5 10 17 1.70 0.00
 -4 10 17 1.63 0.00
 -3 10 17 0.56 0.00
 -2 10 17 -1.03 0.00
 -1 10 17 -1.26 0.00
 0 10 17 0.61 0.00
 1 10 17 2.81 0.00
 2 10 17 3.79 0.00
 3 10 17 2.65 0.00
 4 10 17 0.27 0.00
 5 10 17 -0.52 0.00
 6 10 17 0.13 0.00
 7 10 17 0.80 0.00
 8 10 17 1.68 0.00
 9 10 17 1.90 0.00
 10 10 17 1.14 0.00
 11 10 17 0.60 0.00
 -12 11 17 -0.76 0.00
 -11 11 17 -0.52 0.00
 -10 11 17 -0.27 0.00
 -9 11 17 -0.24 0.00
 -8 11 17 0.21 0.00
 -7 11 17 0.68 0.00
 -6 11 17 0.76 0.00
 -5 11 17 0.61 0.00
 -4 11 17 0.23 0.00
 -3 11 17 -0.24 0.00
 -2 11 17 -0.11 0.00
 -1 11 17 0.49 0.00
 0 11 17 -0.07 0.00
 1 11 17 -1.83 0.00
 2 11 17 -3.13 0.00
 3 11 17 -3.19 0.00
 4 11 17 -1.64 0.00
 5 11 17 0.10 0.00
 6 11 17 0.29 0.00
 7 11 17 0.09 0.00
 8 11 17 -0.06 0.00
 9 11 17 -0.59 0.00
 10 11 17 -0.41 0.00
 11 11 17 0.30 0.00
 -12 12 17 0.50 0.00
 -11 12 17 0.25 0.00
 -10 12 17 0.05 0.00
 -9 12 17 -0.05 0.00
 -8 12 17 -0.13 0.00
 -7 12 17 -0.10 0.00
 -6 12 17 0.09 0.00
 -5 12 17 0.36 0.00
 -4 12 17 0.64 0.00
 -3 12 17 0.52 0.00
 -2 12 17 -0.52 0.00
 -1 12 17 -1.83 0.00
 0 12 17 -1.92 0.00
 1 12 17 -0.44 0.00
 2 12 17 1.48 0.00
 3 12 17 2.45 0.00
 4 12 17 2.02 0.00
 5 12 17 0.90 0.00
 6 12 17 0.11 0.00
 7 12 17 0.09 0.00
 8 12 17 0.71 0.00
 9 12 17 1.37 0.00
 10 12 17 1.39 0.00
 -11 13 17 -0.40 0.00
 -10 13 17 -0.42 0.00
 -9 13 17 -0.71 0.00
 -8 13 17 -0.67 0.00
 -7 13 17 -0.45 0.00
 -6 13 17 -0.33 0.00
 -5 13 17 -0.09 0.00
 -4 13 17 0.17 0.00
 -3 13 17 -0.38 0.00
 -2 13 17 -1.25 0.00
 -1 13 17 -0.78 0.00
 0 13 17 0.36 0.00
 1 13 17 0.69 0.00
 2 13 17 0.17 0.00
 3 13 17 -1.05 0.00
 4 13 17 -1.69 0.00
 5 13 17 -1.02 0.00
 6 13 17 -0.03 0.00
 7 13 17 0.87 0.00
 8 13 17 0.90 0.00
 9 13 17 -0.04 0.00
 10 13 17 -0.44 0.00
 -11 14 17 0.17 0.00
 -10 14 17 -0.23 0.00
 -9 14 17 -0.68 0.00
 -8 14 17 -0.76 0.00
 -7 14 17 -0.55 0.00
 -6 14 17 -0.15 0.00
 -5 14 17 0.26 0.00
 -4 14 17 0.20 0.00
 -3 14 17 -0.64 0.00
 -2 14 17 -1.15 0.00
 -1 14 17 -0.90 0.00
 0 14 17 -0.71 0.00
 1 14 17 -0.43 0.00
 2 14 17 -0.03 0.00
 3 14 17 0.41 0.00
 4 14 17 1.08 0.00
 5 14 17 1.33 0.00
 6 14 17 1.06 0.00
 7 14 17 0.58 0.00
 8 14 17 0.04 0.00
 9 14 17 0.06 0.00
 -10 15 17 -0.37 0.00
 -9 15 17 -0.75 0.00
 -8 15 17 -0.57 0.00
 -7 15 17 -0.03 0.00
 -6 15 17 0.29 0.00
 -5 15 17 0.09 0.00
 -4 15 17 -0.67 0.00
 -3 15 17 -1.46 0.00
 -2 15 17 -1.33 0.00
 -1 15 17 -0.37 0.00
 0 15 17 0.33 0.00
 1 15 17 0.63 0.00
 2 15 17 0.89 0.00
 3 15 17 0.64 0.00
 4 15 17 -0.05 0.00
 5 15 17 -0.35 0.00
 6 15 17 -0.21 0.00
 7 15 17 -0.08 0.00
 8 15 17 -0.14 0.00
 9 15 17 -0.35 0.00
 -9 16 17 -0.78 0.00
 -8 16 17 -0.59 0.00
 -7 16 17 -0.20 0.00
 -6 16 17 -0.27 0.00
 -5 16 17 -0.84 0.00
 -4 16 17 -1.41 0.00
 -3 16 17 -1.56 0.00
 -2 16 17 -0.84 0.00
 -1 16 17 -0.14 0.00
 0 16 17 -0.17 0.00
 1 16 17 0.10 0.00
 2 16 17 0.09 0.00
 3 16 17 -0.72 0.00
 4 16 17 -0.71 0.00
 5 16 17 0.12 0.00
 6 16 17 0.53 0.00
 7 16 17 0.33 0.00
 8 16 17 -0.11 0.00
 -9 17 17 -0.26 0.00
 -8 17 17 0.19 0.00
 -7 17 17 0.48 0.00
 -6 17 17 -0.02 0.00
 -5 17 17 -0.75 0.00
 -4 17 17 -1.28 0.00
 -3 17 17 -1.14 0.00
 -2 17 17 -0.33 0.00
 -1 17 17 0.03 0.00
 0 17 17 0.07 0.00
 1 17 17 0.16 0.00
 2 17 17 -0.15 0.00
 3 17 17 -0.09 0.00
 4 17 17 0.49 0.00
 5 17 17 0.56 0.00
 6 17 17 0.14 0.00
 7 17 17 -0.24 0.00
 -8 18 17 -0.03 0.00
 -7 18 17 -0.25 0.00
 -6 18 17 -0.71 0.00
 -5 18 17 -1.10 0.00
 -4 18 17 -1.20 0.00
 -3 18 17 -0.87 0.00
 -2 18 17 -0.58 0.00
 -1 18 17 -0.80 0.00
 0 18 17 -1.02 0.00
 1 18 17 -0.75 0.00
 2 18 17 -0.50 0.00
 3 18 17 -0.52 0.00
 4 18 17 -0.25 0.00
 5 18 17 0.16 0.00
 6 18 17 0.20 0.00
 -7 19 17 -0.05 0.00
 -6 19 17 -0.70 0.00
 -5 19 17 -1.11 0.00
 -4 19 17 -1.02 0.00
 -3 19 17 -0.78 0.00
 -2 19 17 -0.78 0.00
 -1 19 17 -1.05 0.00
 0 19 17 -0.47 0.00
 1 19 17 0.59 0.00
 2 19 17 0.70 0.00
 3 19 17 0.72 0.00
 4 19 17 0.93 0.00
 5 19 17 0.38 0.00
 -5 20 17 -0.26 0.00
 -4 20 17 -0.19 0.00
 -3 20 17 -0.28 0.00
 -2 20 17 -0.52 0.00
 -1 20 17 -0.34 0.00
 0 20 17 0.34 0.00
 1 20 17 0.26 0.00
 2 20 17 -0.20 0.00
 3 20 17 -0.10 0.00
 4 20 17 -0.10 0.00
 -3 21 17 -0.52 0.00
 -2 21 17 -0.62 0.00
 -1 21 17 -0.45 0.00
 0 21 17 -0.14 0.00
 1 21 17 0.18 0.00
 2 21 17 0.51 0.00
 -14 0 18 -0.31 0.00
 -13 0 18 0.34 0.00
 -12 0 18 0.53 0.00
 -11 0 18 -0.05 0.00
 -10 0 18 -0.28 0.00
 -9 0 18 -0.04 0.00
 -8 0 18 0.00 0.00
 -7 0 18 0.11 0.00
 -6 0 18 1.10 0.00
 -5 0 18 2.16 0.00
 -4 0 18 1.62 0.00
 -3 0 18 -0.73 0.00
 -2 0 18 -1.38 0.00
 -1 0 18 3.58 0.00
 0 0 18 10.83 0.00
 1 0 18 14.03 0.00
 2 0 18 11.25 0.00
 3 0 18 4.75 0.00
 4 0 18 0.01 0.00
 5 0 18 -0.60 0.00
 6 0 18 -0.27 0.00
 7 0 18 -0.55 0.00
 8 0 18 -1.17 0.00
 9 0 18 -1.77 0.00
 10 0 18 -1.39 0.00
 11 0 18 -0.80 0.00
 12 0 18 -0.60 0.00
 -14 1 18 -0.12 0.00
 -13 1 18 -0.02 0.00
 -12 1 18 -0.12 0.00
 -11 1 18 0.04 0.00
 -10 1 18 0.19 0.00
 -9 1 18 -0.08 0.00
 -8 1 18 -0.30 0.00
 -7 1 18 -0.03 0.00
 -6 1 18 0.34 0.00
 -5 1 18 0.26 0.00
 -4 1 18 -0.39 0.00
 -3 1 18 -0.66 0.00
 -2 1 18 1.20 0.00
 -1 1 18 4.11 0.00
 0 1 18 4.67 0.00
 1 1 18 2.19 0.00
 2 1 18 -1.06 0.00
 3 1 18 -2.22 0.00
 4 1 18 -0.76 0.00
 5 1 18 0.63 0.00
 6 1 18 0.71 0.00
 7 1 18 0.41 0.00
 8 1 18 0.03 0.00
 9 1 18 0.06 0.00
 10 1 18 0.49 0.00
 11 1 18 0.43 0.00
 12 1 18 0.12 0.00
 -14 2 18 -0.19 0.00
 -13 2 18 0.41 0.00
 -12 2 18 0.74 0.00
 -11 2 18 0.25 0.00
 -10 2 18 -0.38 0.00
 -9 2 18 -0.39 0.00
 -8 2 18 0.05 0.00
 -7 2 18 0.53 0.00
 -6 2 18 1.28 0.00
 -5 2 18 1.55 0.00
 -4 2 18 0.52 0.00
 -3 2 18 -0.23 0.00
 -2 2 18 1.77 0.00
 -1 2 18 5.92 0.00
 0 2 18 8.51 0.00
 1 2 18 8.02 0.00
 2 2 18 5.90 0.00
 3 2 18 3.06 0.00
 4 2 18 0.79 0.00
 5 2 18 0.06 0.00
 6 2 18 -0.13 0.00
 7 2 18 -0.57 0.00
 8 2 18 -1.07 0.00
 9 2 18 -0.97 0.00
 10 2 18 -0.35 0.00
 11 2 18 -0.25 0.00
 12 2 18 -0.21 0.00
 -14 3 18 0.20 0.00
 -13 3 18 0.48 0.00
 -12 3 18 0.05 0.00
 -11 3 18 -0.13 0.00
 -10 3 18 0.08 0.00
 -9 3 18 0.36 0.00
 -8 3 18 0.54 0.00
 -7 3 18 0.81 0.00
 -6 3 18 0.71 0.00
 -5 3 18 -0.23 0.00
 -4 3 18 -0.65 0.00
 -3 3 18 1.33 0.00
 -2 3 18 5.49 0.00
 -1 3 18 8.03 0.00
 0 3 18 6.35 0.00
 1 3 18 2.55 0.00
 2 3 18 -1.03 0.00
 3 3 18 -2.16 0.00
 4 3 18 0.02 0.00
 5 3 18 1.89 0.00
 6 3 18 1.80 0.00
 7 3 18 1.31 0.00
 8 3 18 0.89 0.00
 9 3 18 1.18 0.00
 10 3 18 1.71 0.00
 11 3 18 1.26 0.00
 12 3 18 0.52 0.00
 -13 4 18 -0.03 0.00
 -12 4 18 -0.01 0.00
 -11 4 18 -0.11 0.00
 -10 4 18 -0.19 0.00
 -9 4 18 0.20 0.00
 -8 4 18 0.58 0.00
 -7 4 18 0.39 0.00
 -6 4 18 0.06 0.00
 -5 4 18 0.12 0.00
 -4 4 18 0.80 0.00
 -3 4 18 2.75 0.00
 -2 4 18 5.18 0.00
 -1 4 18 5.37 0.00
 0 4 18 3.04 0.00
 1 4 18 0.65 0.00
 2 4 18 0.17 0.00
 3 4 18 1.26 0.00
 4 4 18 1.39 0.00
 5 4 18 0.32 0.00
 6 4 18 0.09 0.00
 7 4 18 0.10 0.00
 8 4 18 -0.02 0.00
 9 4 18 0.77 0.00
 10 4 18 1.05 0.00
 11 4 18 -0.14 0.00
 12 4 18 -0.79 0.00
 -13 5 18 0.56 0.00
 -12 5 18 0.33 0.00
 -11 5 18 0.11 0.00
 -10 5 18 0.45 0.00
 -9 5 18 1.23 0.00
 -8 5 18 1.41 0.00
 -7 5 18 0.93 0.00
 -6 5 18 0.28 0.00
 -5 5 18 -0.24 0.00
 -4 5 18 1.14 0.00
 -3 5 18 5.03 0.00
 -2 5 18 7.83 0.00
 -1 5 18 6.18 0.00
 0 5 18 2.35 0.00
 1 5 18 0.42 0.00
 2 5 18 0.26 0.00
 3 5 18 0.54 0.00
 4 5 18 1.56 0.00
 5 5 18 2.72 0.00
 6 5 18 3.06 0.00
 7 5 18 2.66 0.00
 8 5 18 2.25 0.00
 9 5 18 2.02 0.00
 10 5 18 1.12 0.00
 11 5 18 0.10 0.00
 12 5 18 0.01 0.00
 -13 6 18 -0.31 0.00
 -12 6 18 -0.72 0.00
 -11 6 18 -0.77 0.00
 -10 6 18 0.00 0.00
 -9 6 18 0.81 0.00
 -8 6 18 0.37 0.00
 -7 6 18 -0.75 0.00
 -6 6 18 -1.27 0.00
 -5 6 18 0.18 0.00
 -4 6 18 3.49 0.00
 -3 6 18 5.58 0.00
 -2 6 18 3.53 0.00
 -1 6 18 -0.74 0.00
 0 6 18 -2.53 0.00
 1 6 18 -1.57 0.00
 2 6 18 -0.05 0.00
 3 6 18 1.58 0.00
 4 6 18 1.68 0.00
 5 6 18 0.35 0.00
 6 6 18 0.12 0.00
 7 6 18 0.30 0.00
 8 6 18 0.26 0.00
 9 6 18 0.69 0.00
 10 6 18 0.32 0.00
 11 6 18 -0.92 0.00
 12 6 18 -1.44 0.00
 -13 7 18 -0.20 0.00
 -12 7 18 -0.27 0.00
 -11 7 18 -0.05 0.00
 -10 7 18 0.60 0.00
 -9 7 18 0.86 0.00
 -8 7 18 0.36 0.00
 -7 7 18 -0.07 0.00
 -6 7 18 0.40 0.00
 -5 7 18 1.83 0.00
 -4 7 18 3.43 0.00
 -3 7 18 4.00 0.00
 -2 7 18 3.25 0.00
 -1 7 18 2.54 0.00
 0 7 18 2.48 0.00
 1 7 18 2.21 0.00
 2 7 18 1.76 0.00
 3 7 18 1.16 0.00
 4 7 18 0.83 0.00
 5 7 18 2.12 0.00
 6 7 18 3.54 0.00
 7 7 18 3.19 0.00
 8 7 18 2.32 0.00
 9 7 18 1.16 0.00
 10 7 18 -0.74 0.00
 11 7 18 -1.51 0.00
 12 7 18 -0.59 0.00
 -13 8 18 -0.28 0.00
 -12 8 18 -0.32 0.00
 -11 8 18 -0.33 0.00
 -10 8 18 -0.02 0.00
 -9 8 18 0.14 0.00
 -8 8 18 -0.34 0.00
 -7 8 18 -0.52 0.00
 -6 8 18 0.15 0.00
 -5 8 18 1.59 0.00
 -4 8 18 3.16 0.00
 -3 8 18 3.20 0.00
 -2 8 18 0.86 0.00
 -1 8 18 -2.21 0.00
 0 8 18 -3.72 0.00
 1 8 18 -3.36 0.00
 2 8 18 -1.70 0.00
 3 8 18 0.61 0.00
 4 8 18 1.78 0.00
 5 8 18 1.11 0.00
 6 8 18 -0.18 0.00
 7 8 18 -1.20 0.00
 8 8 18 -1.42 0.00
 9 8 18 -1.14 0.00
 10 8 18 -0.96 0.00
 11 8 18 -0.61 0.00
 -12 9 18 -0.35 0.00
 -11 9 18 -0.71 0.00
 -10 9 18 -0.37 0.00
 -9 9 18 -0.31 0.00
 -8 9 18 -0.38 0.00
 -7 9 18 0.18 0.00
 -6 9 18 1.15 0.00
 -5 9 18 2.28 0.00
 -4 9 18 2.59 0.00
 -3 9 18 1.10 0.00
 -2 9 18 -0.80 0.00
 -1 9 18 -0.38 0.00
 0 9 18 2.07 0.00
 1 9 18 3.75 0.00
 2 9 18 3.89 0.00
 3 9 18 2.34 0.00
 4 9 18 0.15 0.00
 5 9 18 0.16 0.00
 6 9 18 1.41 0.00
 7 9 18 1.72 0.00
 8 9 18 1.75 0.00
 9 9 18 1.17 0.00
 10 9 18 -0.02 0.00
 11 9 18 -0.32 0.00
 -12 10 18 -0.55 0.00
 -11 10 18 -0.33 0.00
 -10 10 18 -0.14 0.00
 -9 10 18 -0.17 0.00
 -8 10 18 0.10 0.00
 -7 10 18 0.68 0.00
 -6 10 18 1.22 0.00
 -5 10 18 1.35 0.00
 -4 10 18 0.78 0.00
 -3 10 18 0.09 0.00
 -2 10 18 0.21 0.00
 -1 10 18 0.43 0.00
 0 10 18 -0.88 0.00
 1 10 18 -2.91 0.00
 2 10 18 -3.55 0.00
 3 10 18 -2.47 0.00
 4 10 18 -0.43 0.00
 5 10 18 0.82 0.00
 6 10 18 0.10 0.00
 7 10 18 -0.92 0.00
 8 10 18 -1.19 0.00
 9 10 18 -1.25 0.00
 10 10 18 -0.74 0.00
 11 10 18 0.19 0.00
 -12 11 18 0.30 0.00
 -11 11 18 -0.21 0.00
 -10 11 18 -0.33 0.00
 -9 11 18 -0.27 0.00
 -8 11 18 -0.06 0.00
 -7 11 18 0.36 0.00
 -6 11 18 0.59 0.00
 -5 11 18 0.64 0.00
 -4 11 18 0.74 0.00
 -3 11 18 0.54 0.00
 -2 11 18 -0.52 0.00
 -1 11 18 -1.62 0.00
 0 11 18 -1.15 0.00
 1 11 18 0.82 0.00
 2 11 18 2.77 0.00
 3 11 18 2.94 0.00
 4 11 18 1.38 0.00
 5 11 18 0.11 0.00
 6 11 18 -0.18 0.00
 7 11 18 0.15 0.00
 8 11 18 0.99 0.00
 9 11 18 1.53 0.00
 10 11 18 1.37 0.00
 -11 12 18 -0.56 0.00
 -10 12 18 -0.38 0.00
 -9 12 18 -0.41 0.00
 -8 12 18 -0.13 0.00
 -7 12 18 0.10 0.00
 -6 12 18 0.06 0.00
 -5 12 18 0.14 0.00
 -4 12 18 0.32 0.00
 -3 12 18 -0.01 0.00
 -2 12 18 -0.43 0.00
 -1 12 18 0.04 0.00
 0 12 18 0.42 0.00
 1 12 18 -0.24 0.00
 2 12 18 -1.38 0.00
 3 12 18 -2.41 0.00
 4 12 18 -2.02 0.00
 5 12 18 -0.59 0.00
 6 12 18 0.22 0.00
 7 12 18 0.70 0.00
 8 12 18 0.67 0.00
 9 12 18 -0.13 0.00
 10 12 18 -0.33 0.00
 -11 13 18 0.21 0.00
 -10 13 18 -0.06 0.00
 -9 13 18 -0.31 0.00
 -8 13 18 -0.37 0.00
 -7 13 18 -0.34 0.00
 -6 13 18 -0.14 0.00
 -5 13 18 0.26 0.00
 -4 13 18 0.54 0.00
 -3 13 18 0.16 0.00
 -2 13 18 -0.69 0.00
 -1 13 18 -1.44 0.00
 0 13 18 -1.69 0.00
 1 13 18 -1.04 0.00
 2 13 18 0.16 0.00
 3 13 18 1.24 0.00
 4 13 18 1.75 0.00
 5 13 18 1.35 0.00
 6 13 18 0.66 0.00
 7 13 18 0.31 0.00
 8 13 18 0.30 0.00
 9 13 18 0.63 0.00
 10 13 18 0.78 0.00
 -10 14 18 -0.39 0.00
 -9 14 18 -0.76 0.00
 -8 14 18 -0.75 0.00
 -7 14 18 -0.44 0.00
 -6 14 18 -0.11 0.00
 -5 14 18 0.11 0.00
 -4 14 18 -0.03 0.00
 -3 14 18 -0.83 0.00
 -2 14 18 -1.47 0.00
 -1 14 18 -0.89 0.00
 0 14 18 0.12 0.00
 1 14 18 0.72 0.00
 2 14 18 0.97 0.00
 3 14 18 0.34 0.00
 4 14 18 -0.61 0.00
 5 14 18 -0.73 0.00
 6 14 18 -0.22 0.00
 7 14 18 0.36 0.00
 8 14 18 0.41 0.00
 9 14 18 -0.12 0.00
 -10 15 18 -0.45 0.00
 -9 15 18 -0.83 0.00
 -8 15 18 -0.79 0.00
 -7 15 18 -0.42 0.00
 -6 15 18 -0.14 0.00
 -5 15 18 -0.13 0.00
 -4 15 18 -0.50 0.00
 -3 15 18 -1.15 0.00
 -2 15 18 -1.02 0.00
 -1 15 18 -0.33 0.00
 0 15 18 -0.15 0.00
 1 15 18 0.08 0.00
 2 15 18 0.07 0.00
 3 15 18 -0.44 0.00
 4 15 18 -0.23 0.00
 5 15 18 0.43 0.00
 6 15 18 0.74 0.00
 7 15 18 0.58 0.00
 8 15 18 0.13 0.00
 -9 16 18 -0.53 0.00
 -8 16 18 -0.21 0.00
 -7 16 18 0.31 0.00
 -6 16 18 0.33 0.00
 -5 16 18 -0.18 0.00
 -4 16 18 -1.06 0.00
 -3 16 18 -1.49 0.00
 -2 16 18 -0.80 0.00
 -1 16 18 0.01 0.00
 0 16 18 0.22 0.00
 1 16 18 0.18 0.00
 2 16 18 0.12 0.00
 3 16 18 0.20 0.00
 4 16 18 0.34 0.00
 5 16 18 0.32 0.00
 6 16 18 0.15 0.00
 7 16 18 -0.11 0.00
 8 16 18 -0.27 0.00
 -8 17 18 -0.27 0.00
 -7 17 18 -0.19 0.00
 -6 17 18 -0.49 0.00
 -5 17 18 -1.06 0.00
 -4 17 18 -1.42 0.00
 -3 17 18 -1.20 0.00
 -2 17 18 -0.54 0.00
 -1 17 18 -0.40 0.00
 0 17 18 -0.76 0.00
 1 17 18 -0.44 0.00
 2 17 18 -0.15 0.00
 3 17 18 -0.66 0.00
 4 17 18 -0.68 0.00
 5 17 18 -0.07 0.00
 6 17 18 0.22 0.00
 7 17 18 0.06 0.00
 -7 18 18 0.21 0.00
 -6 18 18 -0.38 0.00
 -5 18 18 -0.99 0.00
 -4 18 18 -1.22 0.00
 -3 18 18 -0.92 0.00
 -2 18 18 -0.44 0.00
 -1 18 18 -0.52 0.00
 0 18 18 -0.24 0.00
 1 18 18 0.41 0.00
 2 18 18 0.18 0.00
 3 18 18 0.11 0.00
 4 18 18 0.65 0.00
 5 18 18 0.54 0.00
 6 18 18 0.01 0.00
 -6 19 18 -0.62 0.00
 -5 19 18 -0.64 0.00
 -4 19 18 -0.54 0.00
 -3 19 18 -0.41 0.00
 -2 19 18 -0.56 0.00
 -1 19 18 -0.74 0.00
 0 19 18 -0.52 0.00
 1 19 18 -0.44 0.00
 2 19 18 -0.56 0.00
 3 19 18 -0.36 0.00
 4 19 18 -0.10 0.00
 5 19 18 0.06 0.00
 -5 20 18 -0.59 0.00
 -4 20 18 -0.64 0.00
 -3 20 18 -0.72 0.00
 -2 20 18 -0.87 0.00
 -1 20 18 -0.95 0.00
 0 20 18 -0.43 0.00
 1 20 18 0.42 0.00
 2 20 18 0.76 0.00
 3 20 18 0.91 0.00
 -2 21 18 -0.43 0.00
 -1 21 18 -0.02 0.00
 0 21 18 0.77 0.00
 1 21 18 0.67 0.00
 -14 1 19 -0.30 0.00
 -13 1 19 0.37 0.00
 -12 1 19 0.74 0.00
 -11 1 19 0.19 0.00
 -10 1 19 -0.42 0.00
 -9 1 19 -0.40 0.00
 -8 1 19 -0.09 0.00
 -7 1 19 0.10 0.00
 -6 1 19 0.71 0.00
 -5 1 19 1.49 0.00
 -4 1 19 1.11 0.00
 -3 1 19 -0.46 0.00
 -2 1 19 -0.28 0.00
 -1 1 19 3.94 0.00
 0 1 19 9.10 0.00
 1 1 19 11.01 0.00
 2 1 19 8.74 0.00
 3 1 19 3.81 0.00
 4 1 19 0.21 0.00
 5 1 19 -0.31 0.00
 6 1 19 -0.08 0.00
 7 1 19 -0.28 0.00
 8 1 19 -0.94 0.00
 9 1 19 -1.54 0.00
 10 1 19 -1.18 0.00
 11 1 19 -0.70 0.00
 12 1 19 -0.51 0.00
 -14 2 19 -0.05 0.00
 -13 2 19 0.24 0.00
 -12 2 19 -0.05 0.00
 -11 2 19 -0.14 0.00
 -10 2 19 -0.06 0.00
 -9 2 19 -0.12 0.00
 -8 2 19 -0.14 0.00
 -7 2 19 0.15 0.00
 -6 2 19 0.51 0.00
 -5 2 19 0.34 0.00
 -4 2 19 -0.29 0.00
 -3 2 19 0.05 0.00
 -2 2 19 2.99 0.00
 -1 2 19 6.35 0.00
 0 2 19 6.37 0.00
 1 2 19 3.04 0.00
 2 2 19 -1.07 0.00
 3 2 19 -2.47 0.00
 4 2 19 -0.39 0.00
 5 2 19 1.36 0.00
 6 2 19 1.28 0.00
 7 2 19 0.74 0.00
 8 2 19 0.13 0.00
 9 2 19 0.25 0.00
 10 2 19 0.92 0.00
 11 2 19 0.75 0.00
 12 2 19 0.23 0.00
 -13 3 19 0.22 0.00
 -12 3 19 0.55 0.00
 -11 3 19 0.25 0.00
 -10 3 19 -0.42 0.00
 -9 3 19 -0.40 0.00
 -8 3 19 0.23 0.00
 -7 3 19 0.58 0.00
 -6 3 19 0.83 0.00
 -5 3 19 0.94 0.00
 -4 3 19 0.50 0.00
 -3 3 19 1.02 0.00
 -2 3 19 3.61 0.00
 -1 3 19 5.91 0.00
 0 3 19 5.42 0.00
 1 3 19 3.28 0.00
 2 3 19 1.94 0.00
 3 3 19 1.54 0.00
 4 3 19 0.86 0.00
 5 3 19 0.05 0.00
 6 3 19 -0.16 0.00
 7 3 19 -0.37 0.00
 8 3 19 -0.76 0.00
 9 3 19 -0.26 0.00
 10 3 19 0.38 0.00
 11 3 19 -0.09 0.00
 12 3 19 -0.42 0.00
 -13 4 19 0.73 0.00
 -12 4 19 0.37 0.00
 -11 4 19 -0.09 0.00
 -10 4 19 0.02 0.00
 -9 4 19 0.79 0.00
 -8 4 19 1.23 0.00
 -7 4 19 1.15 0.00
 -6 4 19 0.73 0.00
 -5 4 19 -0.22 0.00
 -4 4 19 -0.05 0.00
 -3 4 19 3.04 0.00
 -2 4 19 6.80 0.00
 -1 4 19 6.96 0.00
 0 4 19 3.81 0.00
 1 4 19 1.11 0.00
 2 4 19 -0.27 0.00
 3 4 19 -0.29 0.00
 4 4 19 1.38 0.00
 5 4 19 2.62 0.00
 6 4 19 2.47 0.00
 7 4 19 1.88 0.00
 8 4 19 1.40 0.00
 9 4 19 1.58 0.00
 10 4 19 1.57 0.00
 11 4 19 0.82 0.00
 12 4 19 0.37 0.00
 -13 5 19 -0.27 0.00
 -12 5 19 -0.40 0.00
 -11 5 19 -0.41 0.00
 -10 5 19 -0.03 0.00
 -9 5 19 0.66 0.00
 -8 5 19 0.68 0.00
 -7 5 19 -0.11 0.00
 -6 5 19 -0.79 0.00
 -5 5 19 -0.18 0.00
 -4 5 19 2.02 0.00
 -3 5 19 4.40 0.00
 -2 5 19 4.54 0.00
 -1 5 19 2.16 0.00
 0 5 19 0.02 0.00
 1 5 19 -0.56 0.00
 2 5 19 0.04 0.00
 3 5 19 1.41 0.00
 4 5 19 1.34 0.00
 5 5 19 -0.03 0.00
 6 5 19 -0.15 0.00
 7 5 19 0.09 0.00
 8 5 19 0.08 0.00
 9 5 19 0.87 0.00
 10 5 19 0.96 0.00
 11 5 19 -0.38 0.00
 12 5 19 -1.20 0.00
 -13 6 19 0.32 0.00
 -12 6 19 0.33 0.00
 -11 6 19 0.29 0.00
 -10 6 19 0.70 0.00
 -9 6 19 1.27 0.00
 -8 6 19 1.06 0.00
 -7 6 19 0.46 0.00
 -6 6 19 0.37 0.00
 -5 6 19 0.82 0.00
 -4 6 19 2.25 0.00
 -3 6 19 4.58 0.00
 -2 6 19 5.67 0.00
 -1 6 19 4.28 0.00
 0 6 19 2.06 0.00
 1 6 19 0.93 0.00
 2 6 19 0.90 0.00
 3 6 19 1.09 0.00
 4 6 19 1.55 0.00
 5 6 19 2.75 0.00
 6 6 19 3.62 0.00
 7 6 19 3.14 0.00
 8 6 19 2.42 0.00
 9 6 19 1.76 0.00
 10 6 19 0.21 0.00
 11 6 19 -0.90 0.00
 12 6 19 -0.45 0.00
 -13 7 19 -0.17 0.00
 -12 7 19 -0.34 0.00
 -11 7 19 -0.45 0.00
 -10 7 19 0.08 0.00
 -9 7 19 0.56 0.00
 -8 7 19 -0.03 0.00
 -7 7 19 -0.76 0.00
 -6 7 19 -0.77 0.00
 -5 7 19 0.59 0.00
 -4 7 19 3.34 0.00
 -3 7 19 4.69 0.00
 -2 7 19 2.10 0.00
 -1 7 19 -2.07 0.00
 0 7 19 -3.55 0.00
 1 7 19 -2.35 0.00
 2 7 19 -0.39 0.00
 3 7 19 1.64 0.00
 4 7 19 2.04 0.00
 5 7 19 0.80 0.00
 6 7 19 -0.03 0.00
 7 7 19 -0.46 0.00
 8 7 19 -0.55 0.00
 9 7 19 -0.22 0.00
 10 7 19 -0.42 0.00
 11 7 19 -0.83 0.00
 -13 8 19 -0.08 0.00
 -12 8 19 -0.25 0.00
 -11 8 19 -0.33 0.00
 -10 8 19 0.15 0.00
 -9 8 19 0.24 0.00
 -8 8 19 -0.14 0.00
 -7 8 19 -0.07 0.00
 -6 8 19 0.76 0.00
 -5 8 19 2.26 0.00
 -4 8 19 3.23 0.00
 -3 8 19 2.31 0.00
 -2 8 19 0.66 0.00
 -1 8 19 0.97 0.00
 0 8 19 2.80 0.00
 1 8 19 3.60 0.00
 2 8 19 3.26 0.00
 3 8 19 1.99 0.00
 4 8 19 0.55 0.00
 5 8 19 1.27 0.00
 6 8 19 2.77 0.00
 7 8 19 2.71 0.00
 8 8 19 2.11 0.00
 9 8 19 1.06 0.00
 10 8 19 -0.57 0.00
 11 8 19 -1.10 0.00
 -12 9 19 -0.20 0.00
 -11 9 19 -0.14 0.00
 -10 9 19 0.00 0.00
 -9 9 19 -0.11 0.00
 -8 9 19 -0.26 0.00
 -7 9 19 0.15 0.00
 -6 9 19 0.98 0.00
 -5 9 19 1.62 0.00
 -4 9 19 1.71 0.00
 -3 9 19 1.21 0.00
 -2 9 19 0.49 0.00
 -1 9 19 -0.47 0.00
 0 9 19 -2.01 0.00
 1 9 19 -3.29 0.00
 2 9 19 -2.87 0.00
 3 9 19 -0.93 0.00
 4 9 19 0.94 0.00
 5 9 19 1.33 0.00
 6 9 19 0.13 0.00
 7 9 19 -1.17 0.00
 8 9 19 -1.49 0.00
 9 9 19 -1.42 0.00
 10 9 19 -1.11 0.00
 11 9 19 -0.31 0.00
 -12 10 19 -0.02 0.00
 -11 10 19 -0.59 0.00
 -10 10 19 -0.59 0.00
 -9 10 19 -0.51 0.00
 -8 10 19 -0.21 0.00
 -7 10 19 0.49 0.00
 -6 10 19 0.97 0.00
 -5 10 19 1.26 0.00
 -4 10 19 1.32 0.00
 -3 10 19 0.56 0.00
 -2 10 19 -0.80 0.00
 -1 10 19 -1.09 0.00
 0 10 19 0.39 0.00
 1 10 19 2.48 0.00
 2 10 19 3.91 0.00
 3 10 19 3.21 0.00
 4 10 19 0.93 0.00
 5 10 19 0.03 0.00
 6 10 19 0.48 0.00
 7 10 19 0.85 0.00
 8 10 19 1.26 0.00
 9 10 19 1.16 0.00
 10 10 19 0.61 0.00
 11 10 19 0.43 0.00
 -12 11 19 -0.60 0.00
 -11 11 19 -0.50 0.00
 -10 11 19 -0.26 0.00
 -9 11 19 -0.23 0.00
 -8 11 19 0.14 0.00
 -7 11 19 0.59 0.00
 -6 11 19 0.76 0.00
 -5 11 19 0.72 0.00
 -4 11 19 0.39 0.00
 -3 11 19 -0.06 0.00
 -2 11 19 0.15 0.00
 -1 11 19 0.87 0.00
 0 11 19 0.42 0.00
 1 11 19 -1.23 0.00
 2 11 19 -2.56 0.00
 3 11 19 -2.86 0.00
 4 11 19 -1.51 0.00
 5 11 19 0.22 0.00
 6 11 19 0.40 0.00
 7 11 19 0.03 0.00
 8 11 19 -0.22 0.00
 9 11 19 -0.69 0.00
 10 11 19 -0.53 0.00
 -11 12 19 0.01 0.00
 -10 12 19 -0.20 0.00
 -9 12 19 -0.25 0.00
 -8 12 19 -0.06 0.00
 -7 12 19 0.14 0.00
 -6 12 19 0.10 0.00
 -5 12 19 0.12 0.00
 -4 12 19 0.41 0.00
 -3 12 19 0.51 0.00
 -2 12 19 -0.24 0.00
 -1 12 19 -1.49 0.00
 0 12 19 -1.90 0.00
 1 12 19 -0.77 0.00
 2 12 19 1.07 0.00
 3 12 19 2.13 0.00
 4 12 19 1.84 0.00
 5 12 19 0.88 0.00
 6 12 19 0.14 0.00
 7 12 19 0.03 0.00
 8 12 19 0.44 0.00
 9 12 19 0.92 0.00
 10 12 19 1.03 0.00
 -11 13 19 -0.35 0.00
 -10 13 19 -0.40 0.00
 -9 13 19 -0.56 0.00
 -8 13 19 -0.46 0.00
 -7 13 19 -0.34 0.00
 -6 13 19 -0.25 0.00
 -5 13 19 0.08 0.00
 -4 13 19 0.41 0.00
 -3 13 19 -0.09 0.00
 -2 13 19 -0.92 0.00
 -1 13 19 -0.64 0.00
 0 13 19 0.17 0.00
 1 13 19 0.48 0.00
 2 13 19 0.22 0.00
 3 13 19 -0.75 0.00
 4 13 19 -1.30 0.00
 5 13 19 -0.75 0.00
 6 13 19 -0.02 0.00
 7 13 19 0.61 0.00
 8 13 19 0.67 0.00
 9 13 19 0.01 0.00
 -10 14 19 -0.28 0.00
 -9 14 19 -0.58 0.00
 -8 14 19 -0.61 0.00
 -7 14 19 -0.43 0.00
 -6 14 19 -0.15 0.00
 -5 14 19 0.19 0.00
 -4 14 19 0.23 0.00
 -3 14 19 -0.38 0.00
 -2 14 19 -0.81 0.00
 -1 14 19 -0.77 0.00
 0 14 19 -0.80 0.00
 1 14 19 -0.56 0.00
 2 14 19 -0.20 0.00
 3 14 19 0.07 0.00
 4 14 19 0.61 0.00
 5 14 19 0.86 0.00
 6 14 19 0.71 0.00
 7 14 19 0.51 0.00
 8 14 19 0.26 0.00
 9 14 19 0.32 0.00
 -10 15 19 -0.30 0.00
 -9 15 19 -0.67 0.00
 -8 15 19 -0.58 0.00
 -7 15 19 -0.18 0.00
 -6 15 19 0.14 0.00
 -5 15 19 0.13 0.00
 -4 15 19 -0.46 0.00
 -3 15 19 -1.26 0.00
 -2 15 19 -1.29 0.00
 -1 15 19 -0.55 0.00
 0 15 19 -0.01 0.00
 1 15 19 0.22 0.00
 2 15 19 0.54 0.00
 3 15 19 0.54 0.00
 4 15 19 0.13 0.00
 5 15 19 -0.09 0.00
 6 15 19 -0.01 0.00
 7 15 19 0.08 0.00
 8 15 19 -0.02 0.00
 -9 16 19 -0.63 0.00
 -8 16 19 -0.58 0.00
 -7 16 19 -0.29 0.00
 -6 16 19 -0.22 0.00
 -5 16 19 -0.53 0.00
 -4 16 19 -1.00 0.00
 -3 16 19 -1.25 0.00
 -2 16 19 -0.72 0.00
 -1 16 19 -0.20 0.00
 0 16 19 -0.36 0.00
 1 16 19 -0.03 0.00
 2 16 19 0.14 0.00
 3 16 19 -0.63 0.00
 4 16 19 -0.79 0.00
 5 16 19 -0.16 0.00
 6 16 19 0.27 0.00
 7 16 19 0.27 0.00
 -8 17 19 -0.06 0.00
 -7 17 19 0.31 0.00
 -6 17 19 0.06 0.00
 -5 17 19 -0.58 0.00
 -4 17 19 -1.27 0.00
 -3 17 19 -1.28 0.00
 -2 17 19 -0.49 0.00
 -1 17 19 -0.07 0.00
 0 17 19 0.06 0.00
 1 17 19 0.22 0.00
 2 17 19 -0.13 0.00
 3 17 19 -0.15 0.00
 4 17 19 0.39 0.00
 5 17 19 0.50 0.00
 6 17 19 0.20 0.00
 7 17 19 -0.06 0.00
 -7 18 19 -0.22 0.00
 -6 18 19 -0.62 0.00
 -5 18 19 -0.92 0.00
 -4 18 19 -0.96 0.00
 -3 18 19 -0.66 0.00
 -2 18 19 -0.42 0.00
 -1 18 19 -0.66 0.00
 0 18 19 -0.94 0.00
 1 18 19 -0.75 0.00
 2 18 19 -0.51 0.00
 3 18 19 -0.55 0.00
 4 18 19 -0.41 0.00
 5 18 19 -0.03 0.00
 6 18 19 0.16 0.00
 -6 19 19 -0.45 0.00
 -5 19 19 -0.74 0.00
 -4 19 19 -0.86 0.00
 -3 19 19 -0.77 0.00
 -2 19 19 -0.67 0.00
 -1 19 19 -0.90 0.00
 0 19 19 -0.45 0.00
 1 19 19 0.51 0.00
 2 19 19 0.59 0.00
 3 19 19 0.55 0.00
 4 19 19 0.79 0.00
 -4 20 19 -0.32 0.00
 -3 20 19 -0.39 0.00
 -2 20 19 -0.62 0.00
 -1 20 19 -0.48 0.00
 0 20 19 0.24 0.00
 1 20 19 0.23 0.00
 2 20 19 -0.20 0.00
 3 20 19 -0.09 0.00
 -13 0 20 0.29 0.00
 -12 0 20 0.79 0.00
 -11 0 20 0.35 0.00
 -10 0 20 -0.32 0.00
 -9 0 20 -0.45 0.00
 -8 0 20 -0.17 0.00
 -7 0 20 -0.12 0.00
 -6 0 20 0.10 0.00
 -5 0 20 0.89 0.00
 -4 0 20 1.02 0.00
 -3 0 20 -0.43 0.00
 -2 0 20 -0.84 0.00
 -1 0 20 2.91 0.00
 0 0 20 8.45 0.00
 1 0 20 11.18 0.00
 2 0 20 9.18 0.00
 3 0 20 3.90 0.00
 4 0 20 0.14 0.00
 5 0 20 -0.27 0.00
 6 0 20 0.07 0.00
 7 0 20 0.06 0.00
 8 0 20 -0.59 0.00
 9 0 20 -1.54 0.00
 10 0 20 -1.38 0.00
 11 0 20 -0.85 0.00
 12 0 20 -0.62 0.00
 -13 1 20 0.12 0.00
 -12 1 20 0.01 0.00
 -11 1 20 -0.06 0.00
 -10 1 20 -0.13 0.00
 -9 1 20 -0.31 0.00
 -8 1 20 -0.37 0.00
 -7 1 20 -0.21 0.00
 -6 1 20 0.12 0.00
 -5 1 20 0.34 0.00
 -4 1 20 0.03 0.00
 -3 1 20 -0.15 0.00
 -2 1 20 1.23 0.00
 -1 1 20 3.41 0.00
 0 1 20 3.95 0.00
 1 1 20 2.16 0.00
 2 1 20 -0.46 0.00
 3 1 20 -1.42 0.00
 4 1 20 -0.24 0.00
 5 1 20 0.74 0.00
 6 1 20 0.68 0.00
 7 1 20 0.37 0.00
 8 1 20 -0.06 0.00
 9 1 20 -0.07 0.00
 10 1 20 0.32 0.00
 11 1 20 0.27 0.00
 12 1 20 0.01 0.00
 -13 2 20 0.32 0.00
 -12 2 20 0.80 0.00
 -11 2 20 0.37 0.00
 -10 2 20 -0.55 0.00
 -9 2 20 -0.74 0.00
 -8 2 20 -0.09 0.00
 -7 2 20 0.34 0.00
 -6 2 20 0.72 0.00
 -5 2 20 1.13 0.00
 -4 2 20 0.71 0.00
 -3 2 20 0.14 0.00
 -2 2 20 1.60 0.00
 -1 2 20 4.84 0.00
 0 2 20 6.88 0.00
 1 2 20 6.50 0.00
 2 2 20 4.68 0.00
 3 2 20 2.20 0.00
 4 2 20 0.32 0.00
 5 2 20 -0.22 0.00
 6 2 20 -0.16 0.00
 7 2 20 -0.27 0.00
 8 2 20 -0.83 0.00
 9 2 20 -1.03 0.00
 10 2 20 -0.52 0.00
 11 2 20 -0.43 0.00
 12 2 20 -0.44 0.00
 -13 3 20 0.60 0.00
 -12 3 20 0.23 0.00
 -11 3 20 -0.24 0.00
 -10 3 20 -0.34 0.00
 -9 3 20 0.08 0.00
 -8 3 20 0.49 0.00
 -7 3 20 0.65 0.00
 -6 3 20 0.71 0.00
 -5 3 20 0.23 0.00
 -4 3 20 -0.22 0.00
 -3 3 20 1.28 0.00
 -2 3 20 4.72 0.00
 -1 3 20 6.70 0.00
 0 3 20 5.30 0.00
 1 3 20 2.30 0.00
 2 3 20 -0.54 0.00
 3 3 20 -1.18 0.00
 4 3 20 0.85 0.00
 5 3 20 2.23 0.00
 6 3 20 1.95 0.00
 7 3 20 1.28 0.00
 8 3 20 0.57 0.00
 9 3 20 0.71 0.00
 10 3 20 1.20 0.00
 11 3 20 0.80 0.00
 12 3 20 0.31 0.00
 -13 4 20 -0.11 0.00
 -12 4 20 0.09 0.00
 -11 4 20 -0.02 0.00
 -10 4 20 -0.33 0.00
 -9 4 20 -0.02 0.00
 -8 4 20 0.49 0.00
 -7 4 20 0.38 0.00
 -6 4 20 0.12 0.00
 -5 4 20 0.32 0.00
 -4 4 20 1.06 0.00
 -3 4 20 2.66 0.00
 -2 4 20 4.40 0.00
 -1 4 20 4.41 0.00
 0 4 20 2.68 0.00
 1 4 20 0.83 0.00
 2 4 20 0.31 0.00
 3 4 20 0.99 0.00
 4 4 20 0.73 0.00
 5 4 20 -0.39 0.00
 6 4 20 -0.45 0.00
 7 4 20 -0.34 0.00
 8 4 20 -0.56 0.00
 9 4 20 0.22 0.00
 10 4 20 0.80 0.00
 11 4 20 -0.09 0.00
 12 4 20 -0.80 0.00
 -13 5 20 0.67 0.00
 -12 5 20 0.55 0.00
 -11 5 20 0.16 0.00
 -10 5 20 0.30 0.00
 -9 5 20 1.17 0.00
 -8 5 20 1.44 0.00
 -7 5 20 1.05 0.00
 -6 5 20 0.76 0.00
 -5 5 20 0.32 0.00
 -4 5 20 0.92 0.00
 -3 5 20 3.88 0.00
 -2 5 20 6.58 0.00
 -1 5 20 5.56 0.00
 0 5 20 2.28 0.00
 1 5 20 0.33 0.00
 2 5 20 0.08 0.00
 3 5 20 0.67 0.00
 4 5 20 1.90 0.00
 5 5 20 2.99 0.00
 6 5 20 3.23 0.00
 7 5 20 2.55 0.00
 8 5 20 1.86 0.00
 9 5 20 1.73 0.00
 10 5 20 0.97 0.00
 11 5 20 -0.07 0.00
 12 5 20 -0.07 0.00
 -13 6 20 -0.28 0.00
 -12 6 20 -0.37 0.00
 -11 6 20 -0.38 0.00
 -10 6 20 0.17 0.00
 -9 6 20 0.83 0.00
 -8 6 20 0.46 0.00
 -7 6 20 -0.46 0.00
 -6 6 20 -1.04 0.00
 -5 6 20 -0.22 0.00
 -4 6 20 2.59 0.00
 -3 6 20 4.90 0.00
 -2 6 20 3.37 0.00
 -1 6 20 -0.50 0.00
 0 6 20 -2.20 0.00
 1 6 20 -1.34 0.00
 2 6 20 0.24 0.00
 3 6 20 1.88 0.00
 4 6 20 1.72 0.00
 5 6 20 0.19 0.00
 6 6 20 -0.24 0.00
 7 6 20 -0.29 0.00
 8 6 20 -0.29 0.00
 9 6 20 0.36 0.00
 10 6 20 0.36 0.00
 11 6 20 -0.51 0.00
 -13 7 20 0.12 0.00
 -12 7 20 0.20 0.00
 -11 7 20 0.21 0.00
 -10 7 20 0.64 0.00
 -9 7 20 0.90 0.00
 -8 7 20 0.43 0.00
 -7 7 20 0.03 0.00
 -6 7 20 0.50 0.00
 -5 7 20 1.71 0.00
 -4 7 20 3.00 0.00
 -3 7 20 3.47 0.00
 -2 7 20 2.96 0.00
 -1 7 20 2.63 0.00
 0 7 20 2.74 0.00
 1 7 20 2.49 0.00
 2 7 20 2.12 0.00
 3 7 20 1.59 0.00
 4 7 20 1.15 0.00
 5 7 20 2.19 0.00
 6 7 20 3.43 0.00
 7 7 20 3.04 0.00
 8 7 20 2.26 0.00
 9 7 20 1.41 0.00
 10 7 20 -0.23 0.00
 11 7 20 -1.18 0.00
 -12 8 20 0.03 0.00
 -11 8 20 -0.03 0.00
 -10 8 20 0.22 0.00
 -9 8 20 0.22 0.00
 -8 8 20 -0.33 0.00
 -7 8 20 -0.38 0.00
 -6 8 20 0.20 0.00
 -5 8 20 1.14 0.00
 -4 8 20 2.46 0.00
 -3 8 20 2.87 0.00
 -2 8 20 1.18 0.00
 -1 8 20 -1.42 0.00
 0 8 20 -2.97 0.00
 1 8 20 -3.01 0.00
 2 8 20 -1.62 0.00
 3 8 20 0.64 0.00
 4 8 20 1.83 0.00
 5 8 20 1.29 0.00
 6 8 20 0.09 0.00
 7 8 20 -0.91 0.00
 8 8 20 -1.07 0.00
 9 8 20 -0.87 0.00
 10 8 20 -0.93 0.00
 11 8 20 -0.66 0.00
 -12 9 20 -0.09 0.00
 -11 9 20 -0.49 0.00
 -10 9 20 -0.33 0.00
 -9 9 20 -0.34 0.00
 -8 9 20 -0.32 0.00
 -7 9 20 0.23 0.00
 -6 9 20 0.94 0.00
 -5 9 20 1.82 0.00
 -4 9 20 2.26 0.00
 -3 9 20 1.10 0.00
 -2 9 20 -0.59 0.00
 -1 9 20 -0.25 0.00
 0 9 20 1.89 0.00
 1 9 20 3.62 0.00
 2 9 20 4.28 0.00
 3 9 20 3.12 0.00
 4 9 20 0.88 0.00
 5 9 20 0.62 0.00
 6 9 20 1.67 0.00
 7 9 20 1.88 0.00
 8 9 20 1.68 0.00
 9 9 20 0.96 0.00
 10 9 20 -0.07 0.00
 11 9 20 -0.26 0.00
 -12 10 20 -0.27 0.00
 -11 10 20 -0.21 0.00
 -10 10 20 -0.05 0.00
 -9 10 20 -0.16 0.00
 -8 10 20 -0.03 0.00
 -7 10 20 0.56 0.00
 -6 10 20 1.18 0.00
 -5 10 20 1.33 0.00
 -4 10 20 0.78 0.00
 -3 10 20 0.14 0.00
 -2 10 20 0.39 0.00
 -1 10 20 0.92 0.00
 0 10 20 -0.07 0.00
 1 10 20 -2.02 0.00
 2 10 20 -2.87 0.00
 3 10 20 -2.15 0.00
 4 10 20 -0.31 0.00
 5 10 20 1.04 0.00
 6 10 20 0.51 0.00
 7 10 20 -0.51 0.00
 8 10 20 -0.88 0.00
 9 10 20 -1.09 0.00
 10 10 20 -0.88 0.00
 -11 11 20 -0.32 0.00
 -10 11 20 -0.50 0.00
 -9 11 20 -0.48 0.00
 -8 11 20 -0.04 0.00
 -7 11 20 0.53 0.00
 -6 11 20 0.54 0.00
 -5 11 20 0.34 0.00
 -4 11 20 0.44 0.00
 -3 11 20 0.46 0.00
 -2 11 20 -0.27 0.00
 -1 11 20 -1.22 0.00
 0 11 20 -1.09 0.00
 1 11 20 0.51 0.00
 2 11 20 2.54 0.00
 3 11 20 3.00 0.00
 4 11 20 1.64 0.00
 5 11 20 0.48 0.00
 6 11 20 0.18 0.00
 7 11 20 0.32 0.00
 8 11 20 0.71 0.00
 9 11 20 0.84 0.00
 10 11 20 0.72 0.00
 -11 12 20 -0.49 0.00
 -10 12 20 -0.35 0.00
 -9 12 20 -0.31 0.00
 -8 12 20 -0.02 0.00
 -7 12 20 0.18 0.00
 -6 12 20 0.17 0.00
 -5 12 20 0.32 0.00
 -4 12 20 0.47 0.00
 -3 12 20 0.12 0.00
 -2 12 20 -0.21 0.00
 -1 12 20 0.26 0.00
 0 12 20 0.58 0.00
 1 12 20 0.09 0.00
 2 12 20 -0.81 0.00
 3 12 20 -1.79 0.00
 4 12 20 -1.51 0.00
 5 12 20 -0.20 0.00
 6 12 20 0.39 0.00
 7 12 20 0.52 0.00
 8 12 20 0.34 0.00
 9 12 20 -0.26 0.00
 -10 13 20 -0.18 0.00
 -9 13 20 -0.32 0.00
 -8 13 20 -0.21 0.00
 -7 13 20 -0.12 0.00
 -6 13 20 -0.14 0.00
 -5 13 20 0.00 0.00
 -4 13 20 0.31 0.00
 -3 13 20 0.25 0.00
 -2 13 20 -0.25 0.00
 -1 13 20 -0.93 0.00
 0 13 20 -1.40 0.00
 1 13 20 -1.00 0.00
 2 13 20 -0.03 0.00
 3 13 20 0.87 0.00
 4 13 20 1.33 0.00
 5 13 20 1.02 0.00
 6 13 20 0.41 0.00
 7 13 20 0.17 0.00
 8 13 20 0.22 0.00
 9 13 20 0.50 0.00
 -10 14 20 -0.34 0.00
 -9 14 20 -0.63 0.00
 -8 14 20 -0.64 0.00
 -7 14 20 -0.51 0.00
 -6 14 20 -0.25 0.00
 -5 14 20 0.16 0.00
 -4 14 20 0.22 0.00
 -3 14 20 -0.49 0.00
 -2 14 20 -1.19 0.00
 -1 14 20 -0.88 0.00
 0 14 20 -0.20 0.00
 1 14 20 0.26 0.00
 2 14 20 0.61 0.00
 3 14 20 0.27 0.00
 4 14 20 -0.38 0.00
 5 14 20 -0.42 0.00
 6 14 20 -0.06 0.00
 7 14 20 0.32 0.00
 8 14 20 0.30 0.00
 -9 15 20 -0.64 0.00
 -8 15 20 -0.64 0.00
 -7 15 20 -0.37 0.00
 -6 15 20 -0.08 0.00
 -5 15 20 0.02 0.00
 -4 15 20 -0.25 0.00
 -3 15 20 -0.84 0.00
 -2 15 20 -0.77 0.00
 -1 15 20 -0.31 0.00
 0 15 20 -0.34 0.00
 1 15 20 -0.11 0.00
 2 15 20 -0.02 0.00
 3 15 20 -0.49 0.00
 4 15 20 -0.37 0.00
 5 15 20 0.15 0.00
 6 15 20 0.38 0.00
 7 15 20 0.37 0.00
 8 15 20 0.20 0.00
 -9 16 20 -0.50 0.00
 -8 16 20 -0.35 0.00
 -7 16 20 0.05 0.00
 -6 16 20 0.15 0.00
 -5 16 20 -0.17 0.00
 -4 16 20 -0.95 0.00
 -3 16 20 -1.43 0.00
 -2 16 20 -0.89 0.00
 -1 16 20 -0.18 0.00
 0 16 20 0.02 0.00
 1 16 20 -0.01 0.00
 2 16 20 -0.10 0.00
 3 16 20 0.06 0.00
 4 16 20 0.31 0.00
 5 16 20 0.30 0.00
 6 16 20 0.15 0.00
 7 16 20 0.00 0.00
 -8 17 20 -0.27 0.00
 -7 17 20 -0.27 0.00
 -6 17 20 -0.43 0.00
 -5 17 20 -0.75 0.00
 -4 17 20 -1.01 0.00
 -3 17 20 -0.92 0.00
 -2 17 20 -0.44 0.00
 -1 17 20 -0.42 0.00
 0 17 20 -0.88 0.00
 1 17 20 -0.59 0.00
 2 17 20 -0.17 0.00
 3 17 20 -0.57 0.00
 4 17 20 -0.73 0.00
 5 17 20 -0.30 0.00
 6 17 20 0.02 0.00
 -7 18 20 0.09 0.00
 -6 18 20 -0.19 0.00
 -5 18 20 -0.66 0.00
 -4 18 20 -1.08 0.00
 -3 18 20 -0.99 0.00
 -2 18 20 -0.48 0.00
 -1 18 20 -0.48 0.00
 0 18 20 -0.19 0.00
 1 18 20 0.47 0.00
 2 18 20 0.22 0.00
 3 18 20 0.04 0.00
 4 18 20 0.48 0.00
 5 18 20 0.41 0.00
 -5 19 20 -0.61 0.00
 -4 19 20 -0.57 0.00
 -3 19 20 -0.42 0.00
 -2 19 20 -0.52 0.00
 -1 19 20 -0.68 0.00
 0 19 20 -0.44 0.00
 1 19 20 -0.37 0.00
 2 19 20 -0.50 0.00
 3 19 20 -0.38 0.00
 4 19 20 -0.25 0.00
 -4 20 20 -0.42 0.00
 -3 20 20 -0.52 0.00
 -2 20 20 -0.55 0.00
 -1 20 20 -0.60 0.00
 0 20 20 -0.29 0.00
 1 20 20 0.30 0.00
 2 20 20 0.47 0.00
 -13 1 21 0.22 0.00
 -12 1 21 0.83 0.00
 -11 1 21 0.54 0.00
 -10 1 21 -0.32 0.00
 -9 1 21 -0.68 0.00
 -8 1 21 -0.23 0.00
 -7 1 21 0.01 0.00
 -6 1 21 0.07 0.00
 -5 1 21 0.60 0.00
 -4 1 21 0.73 0.00
 -3 1 21 -0.20 0.00
 -2 1 21 0.00 0.00
 -1 1 21 3.16 0.00
 0 1 21 7.02 0.00
 1 1 21 8.59 0.00
 2 1 21 6.88 0.00
 3 1 21 2.93 0.00
 4 1 21 0.19 0.00
 5 1 21 -0.19 0.00
 6 1 21 0.01 0.00
 7 1 21 0.07 0.00
 8 1 21 -0.50 0.00
 9 1 21 -1.27 0.00
 10 1 21 -1.04 0.00
 11 1 21 -0.68 0.00
 12 1 21 -0.56 0.00
 -13 2 21 0.41 0.00
 -12 2 21 0.24 0.00
 -11 2 21 -0.10 0.00
 -10 2 21 -0.43 0.00
 -9 2 21 -0.49 0.00
 -8 2 21 -0.28 0.00
 -7 2 21 -0.06 0.00
 -6 2 21 0.29 0.00
 -5 2 21 0.45 0.00
 -4 2 21 0.01 0.00
 -3 2 21 0.21 0.00
 -2 2 21 2.51 0.00
 -1 2 21 5.14 0.00
 0 2 21 5.35 0.00
 1 2 21 3.00 0.00
 2 2 21 -0.20 0.00
 3 2 21 -1.20 0.00
 4 2 21 0.53 0.00
 5 2 21 1.67 0.00
 6 2 21 1.40 0.00
 7 2 21 0.88 0.00
 8 2 21 0.18 0.00
 9 2 21 0.18 0.00
 10 2 21 0.69 0.00
 11 2 21 0.48 0.00
 12 2 21 0.08 0.00
 -13 3 21 0.10 0.00
 -12 3 21 0.54 0.00
 -11 3 21 0.26 0.00
 -10 3 21 -0.67 0.00
 -9 3 21 -0.77 0.00
 -8 3 21 0.03 0.00
 -7 3 21 0.47 0.00
 -6 3 21 0.60 0.00
 -5 3 21 0.78 0.00
 -4 3 21 0.66 0.00
 -3 3 21 1.17 0.00
 -2 3 21 3.23 0.00
 -1 3 21 5.13 0.00
 0 3 21 4.86 0.00
 1 3 21 3.08 0.00
 2 3 21 1.66 0.00
 3 3 21 0.97 0.00
 4 3 21 0.14 0.00
 5 3 21 -0.64 0.00
 6 3 21 -0.56 0.00
 7 3 21 -0.42 0.00
 8 3 21 -0.80 0.00
 9 3 21 -0.51 0.00
 10 3 21 0.16 0.00
 11 3 21 -0.18 0.00
 12 3 21 -0.58 0.00
 -13 4 21 0.75 0.00
 -12 4 21 0.47 0.00
 -11 4 21 -0.15 0.00
 -10 4 21 -0.29 0.00
 -9 4 21 0.54 0.00
 -8 4 21 1.15 0.00
 -7 4 21 1.08 0.00
 -6 4 21 0.95 0.00
 -5 4 21 0.36 0.00
 -4 4 21 0.18 0.00
 -3 4 21 2.50 0.00
 -2 4 21 5.83 0.00
 -1 4 21 6.13 0.00
 0 4 21 3.41 0.00
 1 4 21 0.90 0.00
 2 4 21 -0.36 0.00
 3 4 21 0.00 0.00
 4 4 21 1.79 0.00
 5 4 21 2.88 0.00
 6 4 21 2.75 0.00
 7 4 21 2.00 0.00
 8 4 21 1.16 0.00
 9 4 21 1.17 0.00
 10 4 21 1.09 0.00
 11 4 21 0.36 0.00
 -13 5 21 -0.34 0.00
 -12 5 21 -0.21 0.00
 -11 5 21 -0.18 0.00
 -10 5 21 -0.07 0.00
 -9 5 21 0.46 0.00
 -8 5 21 0.59 0.00
 -7 5 21 0.04 0.00
 -6 5 21 -0.53 0.00
 -5 5 21 -0.25 0.00
 -4 5 21 1.57 0.00
 -3 5 21 3.87 0.00
 -2 5 21 4.06 0.00
 -1 5 21 1.90 0.00
 0 5 21 0.12 0.00
 1 5 21 -0.28 0.00
 2 5 21 0.28 0.00
 3 5 21 1.38 0.00
 4 5 21 0.96 0.00
 5 5 21 -0.48 0.00
 6 5 21 -0.57 0.00
 7 5 21 -0.44 0.00
 8 5 21 -0.59 0.00
 9 5 21 0.20 0.00
 10 5 21 0.67 0.00
 11 5 21 -0.15 0.00
 -13 6 21 0.39 0.00
 -12 6 21 0.49 0.00
 -11 6 21 0.30 0.00
 -10 6 21 0.57 0.00
 -9 6 21 1.24 0.00
 -8 6 21 1.10 0.00
 -7 6 21 0.55 0.00
 -6 6 21 0.65 0.00
 -5 6 21 1.09 0.00
 -4 6 21 2.04 0.00
 -3 6 21 3.87 0.00
 -2 6 21 5.05 0.00
 -1 6 21 4.28 0.00
 0 6 21 2.45 0.00
 1 6 21 1.10 0.00
 2 6 21 0.78 0.00
 3 6 21 1.06 0.00
 4 6 21 1.65 0.00
 5 6 21 2.78 0.00
 6 6 21 3.50 0.00
 7 6 21 2.77 0.00
 8 6 21 1.90 0.00
 9 6 21 1.51 0.00
 10 6 21 0.35 0.00
 11 6 21 -0.77 0.00
 -12 7 21 -0.04 0.00
 -11 7 21 -0.01 0.00
 -10 7 21 0.45 0.00
 -9 7 21 0.72 0.00
 -8 7 21 0.04 0.00
 -7 7 21 -0.52 0.00
 -6 7 21 -0.52 0.00
 -5 7 21 0.28 0.00
 -4 7 21 2.54 0.00
 -3 7 21 4.15 0.00
 -2 7 21 2.24 0.00
 -1 7 21 -1.49 0.00
 0 7 21 -3.13 0.00
 1 7 21 -2.37 0.00
 2 7 21 -0.51 0.00
 3 7 21 1.60 0.00
 4 7 21 1.99 0.00
 5 7 21 0.76 0.00
 6 7 21 -0.16 0.00
 7 7 21 -0.75 0.00
 8 7 21 -0.77 0.00
 9 7 21 -0.30 0.00
 10 7 21 -0.37 0.00
 11 7 21 -0.58 0.00
 -12 8 21 0.14 0.00
 -11 8 21 0.00 0.00
 -10 8 21 0.27 0.00
 -9 8 21 0.26 0.00
 -8 8 21 -0.11 0.00
 -7 8 21 -0.05 0.00
 -6 8 21 0.66 0.00
 -5 8 21 1.95 0.00
 -4 8 21 2.89 0.00
 -3 8 21 2.12 0.00
 -2 8 21 0.64 0.00
 -1 8 21 1.01 0.00
 0 8 21 2.77 0.00
 1 8 21 3.65 0.00
 2 8 21 3.66 0.00
 3 8 21 2.64 0.00
 4 8 21 1.11 0.00
 5 8 21 1.44 0.00
 6 8 21 2.60 0.00
 7 8 21 2.44 0.00
 8 8 21 1.85 0.00
 9 8 21 1.06 0.00
 10 8 21 -0.18 0.00
 11 8 21 -0.67 0.00
 -12 9 21 0.14 0.00
 -11 9 21 0.15 0.00
 -10 9 21 0.29 0.00
 -9 9 21 0.03 0.00
 -8 9 21 -0.33 0.00
 -7 9 21 0.10 0.00
 -6 9 21 0.96 0.00
 -5 9 21 1.47 0.00
 -4 9 21 1.50 0.00
 -3 9 21 1.15 0.00
 -2 9 21 0.74 0.00
 -1 9 21 0.20 0.00
 0 9 21 -1.10 0.00
 1 9 21 -2.51 0.00
 2 9 21 -2.41 0.00
 3 9 21 -0.79 0.00
 4 9 21 0.89 0.00
 5 9 21 1.36 0.00
 6 9 21 0.35 0.00
 7 9 21 -0.80 0.00
 8 9 21 -0.98 0.00
 9 9 21 -0.92 0.00
 10 9 21 -0.94 0.00
 -12 10 21 0.07 0.00
 -11 10 21 -0.40 0.00
 -10 10 21 -0.53 0.00
 -9 10 21 -0.62 0.00
 -8 10 21 -0.25 0.00
 -7 10 21 0.53 0.00
 -6 10 21 0.85 0.00
 -5 10 21 0.98 0.00
 -4 10 21 1.11 0.00
 -3 10 21 0.54 0.00
 -2 10 21 -0.58 0.00
 -1 10 21 -0.83 0.00
 0 10 21 0.28 0.00
 1 10 21 2.11 0.00
 2 10 21 3.80 0.00
 3 10 21 3.53 0.00
 4 10 21 1.44 0.00
 5 10 21 0.48 0.00
 6 10 21 0.85 0.00
 7 10 21 1.14 0.00
 8 10 21 1.21 0.00
 9 10 21 0.76 0.00
 10 10 21 0.23 0.00
 -11 11 21 -0.34 0.00
 -10 11 21 -0.18 0.00
 -9 11 21 -0.17 0.00
 -8 11 21 0.15 0.00
 -7 11 21 0.60 0.00
 -6 11 21 0.87 0.00
 -5 11 21 0.89 0.00
 -4 11 21 0.49 0.00
 -3 11 21 -0.08 0.00
 -2 11 21 0.16 0.00
 -1 11 21 1.05 0.00
 0 11 21 0.88 0.00
 1 11 21 -0.43 0.00
 2 11 21 -1.59 0.00
 3 11 21 -2.04 0.00
 4 11 21 -0.96 0.00
 5 11 21 0.66 0.00
 6 11 21 0.80 0.00
 7 11 21 0.25 0.00
 8 11 21 -0.16 0.00
 9 11 21 -0.60 0.00
 10 11 21 -0.51 0.00
 -11 12 21 -0.09 0.00
 -10 12 21 -0.28 0.00
 -9 12 21 -0.31 0.00
 -8 12 21 0.06 0.00
 -7 12 21 0.36 0.00
 -6 12 21 0.10 0.00
 -5 12 21 -0.18 0.00
 -4 12 21 0.06 0.00
 -3 12 21 0.42 0.00
 -2 12 21 0.14 0.00
 -1 12 21 -0.79 0.00
 0 12 21 -1.37 0.00
 1 12 21 -0.62 0.00
 2 12 21 0.98 0.00
 3 12 21 1.96 0.00
 4 12 21 1.72 0.00
 5 12 21 0.88 0.00
 6 12 21 0.24 0.00
 7 12 21 0.12 0.00
 8 12 21 0.33 0.00
 9 12 21 0.51 0.00
 -10 13 21 -0.36 0.00
 -9 13 21 -0.43 0.00
 -8 13 21 -0.31 0.00
 -7 13 21 -0.31 0.00
 -6 13 21 -0.25 0.00
 -5 13 21 0.19 0.00
 -4 13 21 0.58 0.00
 -3 13 21 0.14 0.00
 -2 13 21 -0.64 0.00
 -1 13 21 -0.52 0.00
 0 13 21 0.04 0.00
 1 13 21 0.36 0.00
 2 13 21 0.32 0.00
 3 13 21 -0.45 0.00
 4 13 21 -0.86 0.00
 5 13 21 -0.28 0.00
 6 13 21 0.28 0.00
 7 13 21 0.56 0.00
 8 13 21 0.40 0.00
 9 13 21 -0.14 0.00
 -10 14 21 -0.27 0.00
 -9 14 21 -0.42 0.00
 -8 14 21 -0.36 0.00
 -7 14 21 -0.21 0.00
 -6 14 21 -0.08 0.00
 -5 14 21 0.09 0.00
 -4 14 21 0.13 0.00
 -3 14 21 -0.24 0.00
 -2 14 21 -0.44 0.00
 -1 14 21 -0.41 0.00
 0 14 21 -0.58 0.00
 1 14 21 -0.44 0.00
 2 14 21 -0.19 0.00
 3 14 21 -0.05 0.00
 4 14 21 0.42 0.00
 5 14 21 0.64 0.00
 6 14 21 0.41 0.00
 7 14 21 0.23 0.00
 8 14 21 0.14 0.00
 -9 15 21 -0.55 0.00
 -8 15 21 -0.57 0.00
 -7 15 21 -0.43 0.00
 -6 15 21 -0.20 0.00
 -5 15 21 0.00 0.00
 -4 15 21 -0.30 0.00
 -3 15 21 -0.96 0.00
 -2 15 21 -1.07 0.00
 -1 15 21 -0.55 0.00
 0 15 21 -0.20 0.00
 1 15 21 -0.11 0.00
 2 15 21 0.13 0.00
 3 15 21 0.27 0.00
 4 15 21 0.10 0.00
 5 15 21 -0.02 0.00
 6 15 21 0.01 0.00
 7 15 21 0.07 0.00
 -8 16 21 -0.51 0.00
 -7 16 21 -0.34 0.00
 -6 16 21 -0.16 0.00
 -5 16 21 -0.21 0.00
 -4 16 21 -0.55 0.00
 -3 16 21 -0.88 0.00
 -2 16 21 -0.55 0.00
 -1 16 21 -0.28 0.00
 0 16 21 -0.64 0.00
 1 16 21 -0.39 0.00
 2 16 21 -0.07 0.00
 3 16 21 -0.61 0.00
 4 16 21 -0.75 0.00
 5 16 21 -0.28 0.00
 6 16 21 0.02 0.00
 7 16 21 0.10 0.00
 -7 17 21 0.10 0.00
 -6 17 21 0.02 0.00
 -5 17 21 -0.43 0.00
 -4 17 21 -1.13 0.00
 -3 17 21 -1.30 0.00
 -2 17 21 -0.62 0.00
 -1 17 21 -0.23 0.00
 0 17 21 -0.04 0.00
 1 17 21 0.19 0.00
 2 17 21 -0.12 0.00
 3 17 21 -0.14 0.00
 4 17 21 0.35 0.00
 5 17 21 0.37 0.00
 6 17 21 0.09 0.00
 -6 18 21 -0.57 0.00
 -5 18 21 -0.78 0.00
 -4 18 21 -0.80 0.00
 -3 18 21 -0.56 0.00
 -2 18 21 -0.38 0.00
 -1 18 21 -0.61 0.00
 0 18 21 -0.90 0.00
 1 18 21 -0.72 0.00
 2 18 21 -0.43 0.00
 3 18 21 -0.46 0.00
 4 18 21 -0.52 0.00
 5 18 21 -0.32 0.00
 -5 19 21 -0.43 0.00
 -4 19 21 -0.60 0.00
 -3 19 21 -0.61 0.00
 -2 19 21 -0.43 0.00
 -1 19 21 -0.59 0.00
 0 19 21 -0.27 0.00
 1 19 21 0.50 0.00
 2 19 21 0.43 0.00
 3 19 21 0.25 0.00
 -3 20 21 -0.41 0.00
 -2 20 21 -0.62 0.00
 -1 20 21 -0.56 0.00
 0 20 21 0.10 0.00
 1 20 21 0.15 0.00
 -13 0 22 0.02 0.00
 -12 0 22 0.70 0.00
 -11 0 22 0.70 0.00
 -10 0 22 -0.01 0.00
 -9 0 22 -0.55 0.00
 -8 0 22 -0.22 0.00
 -7 0 22 -0.05 0.00
 -6 0 22 -0.30 0.00
 -5 0 22 0.13 0.00
 -4 0 22 0.62 0.00
 -3 0 22 -0.16 0.00
 -2 0 22 -0.44 0.00
 -1 0 22 2.16 0.00
 0 0 22 6.10 0.00
 1 0 22 8.27 0.00
 2 0 22 6.88 0.00
 3 0 22 2.88 0.00
 4 0 22 0.23 0.00
 5 0 22 -0.04 0.00
 6 0 22 0.08 0.00
 7 0 22 0.18 0.00
 8 0 22 -0.34 0.00
 9 0 22 -1.25 0.00
 10 0 22 -1.12 0.00
 11 0 22 -0.68 0.00
 -13 1 22 0.21 0.00
 -12 1 22 0.23 0.00
 -11 1 22 0.10 0.00
 -10 1 22 -0.23 0.00
 -9 1 22 -0.49 0.00
 -8 1 22 -0.43 0.00
 -7 1 22 -0.29 0.00
 -6 1 22 0.00 0.00
 -5 1 22 0.31 0.00
 -4 1 22 0.09 0.00
 -3 1 22 -0.18 0.00
 -2 1 22 0.79 0.00
 -1 1 22 2.51 0.00
 0 1 22 3.20 0.00
 1 1 22 2.12 0.00
 2 1 22 0.20 0.00
 3 1 22 -0.46 0.00
 4 1 22 0.45 0.00
 5 1 22 1.00 0.00
 6 1 22 0.76 0.00
 7 1 22 0.47 0.00
 8 1 22 0.10 0.00
 9 1 22 0.06 0.00
 10 1 22 0.34 0.00
 11 1 22 0.22 0.00
 -13 2 22 0.13 0.00
 -12 2 22 0.72 0.00
 -11 2 22 0.52 0.00
 -10 2 22 -0.55 0.00
 -9 2 22 -1.01 0.00
 -8 2 22 -0.28 0.00
 -7 2 22 0.27 0.00
 -6 2 22 0.36 0.00
 -5 2 22 0.59 0.00
 -4 2 22 0.48 0.00
 -3 2 22 0.25 0.00
 -2 2 22 1.53 0.00
 -1 2 22 4.16 0.00
 0 2 22 5.75 0.00
 1 2 22 5.39 0.00
 2 2 22 3.73 0.00
 3 2 22 1.54 0.00
 4 2 22 -0.03 0.00
 5 2 22 -0.55 0.00
 6 2 22 -0.44 0.00
 7 2 22 -0.22 0.00
 8 2 22 -0.61 0.00
 9 2 22 -0.89 0.00
 10 2 22 -0.44 0.00
 11 2 22 -0.39 0.00
 -13 3 22 0.64 0.00
 -12 3 22 0.46 0.00
 -11 3 22 -0.10 0.00
 -10 3 22 -0.58 0.00
 -9 3 22 -0.25 0.00
 -8 3 22 0.32 0.00
 -7 3 22 0.48 0.00
 -6 3 22 0.66 0.00
 -5 3 22 0.54 0.00
 -4 3 22 0.06 0.00
 -3 3 22 1.04 0.00
 -2 3 22 3.87 0.00
 -1 3 22 5.55 0.00
 0 3 22 4.54 0.00
 1 3 22 2.20 0.00
 2 3 22 -0.06 0.00
 3 3 22 -0.29 0.00
 4 3 22 1.56 0.00
 5 3 22 2.52 0.00
 6 3 22 2.21 0.00
 7 3 22 1.58 0.00
 8 3 22 0.73 0.00
 9 3 22 0.67 0.00
 10 3 22 0.91 0.00
 11 3 22 0.43 0.00
 -13 4 22 -0.17 0.00
 -12 4 22 0.19 0.00
 -11 4 22 0.07 0.00
 -10 4 22 -0.56 0.00
 -9 4 22 -0.44 0.00
 -8 4 22 0.21 0.00
 -7 4 22 0.37 0.00
 -6 4 22 0.19 0.00
 -5 4 22 0.20 0.00
 -4 4 22 0.72 0.00
 -3 4 22 2.20 0.00
 -2 4 22 3.78 0.00
 -1 4 22 3.94 0.00
 0 4 22 2.77 0.00
 1 4 22 1.29 0.00
 2 4 22 0.62 0.00
 3 4 22 0.79 0.00
 4 4 22 0.14 0.00
 5 4 22 -0.99 0.00
 6 4 22 -0.81 0.00
 7 4 22 -0.48 0.00
 8 4 22 -0.76 0.00
 9 4 22 -0.21 0.00
 10 4 22 0.50 0.00
 11 4 22 -0.02 0.00
 -13 5 22 0.59 0.00
 -12 5 22 0.49 0.00
 -11 5 22 -0.04 0.00
 -10 5 22 -0.03 0.00
 -9 5 22 0.96 0.00
 -8 5 22 1.38 0.00
 -7 5 22 1.01 0.00
 -6 5 22 0.94 0.00
 -5 5 22 0.74 0.00
 -4 5 22 1.01 0.00
 -3 5 22 3.35 0.00
 -2 5 22 5.95 0.00
 -1 5 22 5.51 0.00
 0 5 22 2.72 0.00
 1 5 22 0.50 0.00
 2 5 22 -0.18 0.00
 3 5 22 0.48 0.00
 4 5 22 1.88 0.00
 5 5 22 3.00 0.00
 6 5 22 3.30 0.00
 7 5 22 2.45 0.00
 8 5 22 1.44 0.00
 9 5 22 1.27 0.00
 10 5 22 0.67 0.00
 11 5 22 -0.31 0.00
 -12 6 22 -0.18 0.00
 -11 6 22 -0.03 0.00
 -10 6 22 0.36 0.00
 -9 6 22 0.80 0.00
 -8 6 22 0.42 0.00
 -7 6 22 -0.23 0.00
 -6 6 22 -0.64 0.00
 -5 6 22 -0.27 0.00
 -4 6 22 1.95 0.00
 -3 6 22 4.27 0.00
 -2 6 22 3.21 0.00
 -1 6 22 -0.27 0.00
 0 6 22 -2.02 0.00
 1 6 22 -1.46 0.00
 2 6 22 0.03 0.00
 3 6 22 1.65 0.00
 4 6 22 1.43 0.00
 5 6 22 -0.01 0.00
 6 6 22 -0.44 0.00
 7 6 22 -0.66 0.00
 8 6 22 -0.80 0.00
 9 6 22 -0.18 0.00
 10 6 22 0.10 0.00
 11 6 22 -0.28 0.00
 -12 7 22 0.35 0.00
 -11 7 22 0.25 0.00
 -10 7 22 0.56 0.00
 -9 7 22 0.89 0.00
 -8 7 22 0.47 0.00
 -7 7 22 0.07 0.00
 -6 7 22 0.52 0.00
 -5 7 22 1.61 0.00
 -4 7 22 2.70 0.00
 -3 7 22 3.05 0.00
 -2 7 22 2.68 0.00
 -1 7 22 2.69 0.00
 0 7 22 2.99 0.00
 1 7 22 2.67 0.00
 2 7 22 2.26 0.00
 3 7 22 1.84 0.00
 4 7 22 1.42 0.00
 5 7 22 2.20 0.00
 6 7 22 3.09 0.00
 7 7 22 2.42 0.00
 8 7 22 1.54 0.00
 9 7 22 1.07 0.00
 10 7 22 0.04 0.00
 11 7 22 -0.75 0.00
 -12 8 22 0.24 0.00
 -11 8 22 0.33 0.00
 -10 8 22 0.67 0.00
 -9 8 22 0.50 0.00
 -8 8 22 -0.29 0.00
 -7 8 22 -0.34 0.00
 -6 8 22 0.27 0.00
 -5 8 22 0.97 0.00
 -4 8 22 2.09 0.00
 -3 8 22 2.71 0.00
 -2 8 22 1.52 0.00
 -1 8 22 -0.65 0.00
 0 8 22 -2.21 0.00
 1 8 22 -2.66 0.00
 2 8 22 -1.58 0.00
 3 8 22 0.51 0.00
 4 8 22 1.59 0.00
 5 8 22 1.09 0.00
 6 8 22 -0.06 0.00
 7 8 22 -1.03 0.00
 8 8 22 -0.97 0.00
 9 8 22 -0.59 0.00
 10 8 22 -0.72 0.00
 -12 9 22 0.19 0.00
 -11 9 22 -0.10 0.00
 -10 9 22 -0.11 0.00
 -9 9 22 -0.33 0.00
 -8 9 22 -0.38 0.00
 -7 9 22 0.17 0.00
 -6 9 22 0.80 0.00
 -5 9 22 1.62 0.00
 -4 9 22 2.13 0.00
 -3 9 22 1.11 0.00
 -2 9 22 -0.48 0.00
 -1 9 22 -0.22 0.00
 0 9 22 1.61 0.00
 1 9 22 3.22 0.00
 2 9 22 4.21 0.00
 3 9 22 3.47 0.00
 4 9 22 1.34 0.00
 5 9 22 0.82 0.00
 6 9 22 1.61 0.00
 7 9 22 1.74 0.00
 8 9 22 1.46 0.00
 9 9 22 0.75 0.00
 10 9 22 -0.01 0.00
 -11 10 22 0.04 0.00
 -10 10 22 0.16 0.00
 -9 10 22 -0.05 0.00
 -8 10 22 -0.08 0.00
 -7 10 22 0.51 0.00
 -6 10 22 1.24 0.00
 -5 10 22 1.43 0.00
 -4 10 22 0.84 0.00
 -3 10 22 0.10 0.00
 -2 10 22 0.38 0.00
 -1 10 22 1.19 0.00
 0 10 22 0.61 0.00
 1 10 22 -1.05 0.00
 2 10 22 -1.91 0.00
 3 10 22 -1.48 0.00
 4 10 22 0.00 0.00
 5 10 22 1.22 0.00
 6 10 22 0.76 0.00
 7 10 22 -0.22 0.00
 8 10 22 -0.50 0.00
 9 10 22 -0.61 0.00
 10 10 22 -0.58 0.00
 -11 11 22 -0.19 0.00
 -10 11 22 -0.40 0.00
 -9 11 22 -0.51 0.00
 -8 11 22 -0.02 0.00
 -7 11 22 0.62 0.00
 -6 11 22 0.51 0.00
 -5 11 22 0.15 0.00
 -4 11 22 0.24 0.00
 -3 11 22 0.41 0.00
 -2 11 22 0.06 0.00
 -1 11 22 -0.58 0.00
 0 11 22 -0.68 0.00
 1 11 22 0.47 0.00
 2 11 22 2.37 0.00
 3 11 22 2.97 0.00
 4 11 22 1.75 0.00
 5 11 22 0.65 0.00
 6 11 22 0.42 0.00
 7 11 22 0.61 0.00
 8 11 22 0.79 0.00
 9 11 22 0.53 0.00
 -10 12 22 -0.28 0.00
 -9 12 22 -0.23 0.00
 -8 12 22 0.08 0.00
 -7 12 22 0.27 0.00
 -6 12 22 0.34 0.00
 -5 12 22 0.58 0.00
 -4 12 22 0.64 0.00
 -3 12 22 0.16 0.00
 -2 12 22 -0.18 0.00
 -1 12 22 0.25 0.00
 0 12 22 0.56 0.00
 1 12 22 0.35 0.00
 2 12 22 -0.18 0.00
 3 12 22 -1.05 0.00
 4 12 22 -0.86 0.00
 5 12 22 0.39 0.00
 6 12 22 0.89 0.00
 7 12 22 0.73 0.00
 8 12 22 0.29 0.00
 9 12 22 -0.29 0.00
 -10 13 22 -0.16 0.00
 -9 13 22 -0.20 0.00
 -8 13 22 0.07 0.00
 -7 13 22 0.22 0.00
 -6 13 22 -0.03 0.00
 -5 13 22 -0.23 0.00
 -4 13 22 -0.08 0.00
 -3 13 22 0.09 0.00
 -2 13 22 0.05 0.00
 -1 13 22 -0.31 0.00
 0 13 22 -0.75 0.00
 1 13 22 -0.50 0.00
 2 13 22 0.24 0.00
 3 13 22 0.90 0.00
 4 13 22 1.27 0.00
 5 13 22 0.99 0.00
 6 13 22 0.38 0.00
 7 13 22 0.10 0.00
 8 13 22 0.11 0.00
 -9 14 22 -0.46 0.00
 -8 14 22 -0.50 0.00
 -7 14 22 -0.62 0.00
 -6 14 22 -0.52 0.00
 -5 14 22 0.00 0.00
 -4 14 22 0.32 0.00
 -3 14 22 -0.18 0.00
 -2 14 22 -0.80 0.00
 -1 14 22 -0.65 0.00
 0 14 22 -0.23 0.00
 1 14 22 0.10 0.00
 2 14 22 0.42 0.00
 3 14 22 0.17 0.00
 4 14 22 -0.29 0.00
 5 14 22 -0.19 0.00
 6 14 22 0.12 0.00
 7 14 22 0.32 0.00
 8 14 22 0.19 0.00
 -9 15 22 -0.46 0.00
 -8 15 22 -0.47 0.00
 -7 15 22 -0.26 0.00
 -6 15 22 0.03 0.00
 -5 15 22 0.17 0.00
 -4 15 22 -0.05 0.00
 -3 15 22 -0.56 0.00
 -2 15 22 -0.51 0.00
 -1 15 22 -0.21 0.00
 0 15 22 -0.42 0.00
 1 15 22 -0.28 0.00
 2 15 22 -0.18 0.00
 3 15 22 -0.56 0.00
 4 15 22 -0.33 0.00
 5 15 22 0.16 0.00
 6 15 22 0.23 0.00
 7 15 22 0.14 0.00
 -8 16 22 -0.37 0.00
 -7 16 22 -0.20 0.00
 -6 16 22 -0.14 0.00
 -5 16 22 -0.28 0.00
 -4 16 22 -0.84 0.00
 -3 16 22 -1.25 0.00
 -2 16 22 -0.84 0.00
 -1 16 22 -0.26 0.00
 0 16 22 -0.07 0.00
 1 16 22 -0.12 0.00
 2 16 22 -0.23 0.00
 3 16 22 -0.01 0.00
 4 16 22 0.33 0.00
 5 16 22 0.26 0.00
 6 16 22 0.03 0.00
 -7 17 22 -0.35 0.00
 -6 17 22 -0.41 0.00
 -5 17 22 -0.50 0.00
 -4 17 22 -0.64 0.00
 -3 17 22 -0.65 0.00
 -2 17 22 -0.35 0.00
 -1 17 22 -0.44 0.00
 0 17 22 -1.00 0.00
 1 17 22 -0.81 0.00
 2 17 22 -0.30 0.00
 3 17 22 -0.52 0.00
 4 17 22 -0.71 0.00
 5 17 22 -0.49 0.00
 -6 18 22 -0.12 0.00
 -5 18 22 -0.37 0.00
 -4 18 22 -0.83 0.00
 -3 18 22 -0.90 0.00
 -2 18 22 -0.44 0.00
 -1 18 22 -0.42 0.00
 0 18 22 -0.16 0.00
 1 18 22 0.44 0.00
 2 18 22 0.18 0.00
 3 18 22 -0.02 0.00
 4 18 22 0.32 0.00
 -4 19 22 -0.57 0.00
 -3 19 22 -0.42 0.00
 -2 19 22 -0.50 0.00
 -1 19 22 -0.65 0.00
 0 19 22 -0.42 0.00
 1 19 22 -0.31 0.00
 2 19 22 -0.36 0.00
 3 19 22 -0.26 0.00
 -13 1 23 -0.09 0.00
 -12 1 23 0.53 0.00
 -11 1 23 0.66 0.00
 -10 1 23 -0.08 0.00
 -9 1 23 -0.74 0.00
 -8 1 23 -0.28 0.00
 -7 1 23 0.13 0.00
 -6 1 23 -0.12 0.00
 -5 1 23 0.10 0.00
 -4 1 23 0.45 0.00
 -3 1 23 0.03 0.00
 -2 1 23 0.27 0.00
 -1 1 23 2.52 0.00
 0 1 23 5.20 0.00
 1 1 23 6.35 0.00
 2 1 23 4.99 0.00
 3 1 23 1.96 0.00
 4 1 23 0.07 0.00
 5 1 23 -0.23 0.00
 6 1 23 -0.24 0.00
 7 1 23 -0.08 0.00
 8 1 23 -0.47 0.00
 9 1 23 -1.12 0.00
 10 1 23 -0.84 0.00
 11 1 23 -0.51 0.00
 -13 2 23 0.39 0.00
 -12 2 23 0.47 0.00
 -11 2 23 0.23 0.00
 -10 2 23 -0.39 0.00
 -9 2 23 -0.63 0.00
 -8 2 23 -0.33 0.00
 -7 2 23 -0.14 0.00
 -6 2 23 0.22 0.00
 -5 2 23 0.58 0.00
 -4 2 23 0.17 0.00
 -3 2 23 0.02 0.00
 -2 2 23 1.63 0.00
 -1 2 23 3.72 0.00
 0 2 23 4.22 0.00
 1 2 23 2.77 0.00
 2 2 23 0.49 0.00
 3 2 23 -0.03 0.00
 4 2 23 1.42 0.00
 5 2 23 2.02 0.00
 6 2 23 1.57 0.00
 7 2 23 1.08 0.00
 8 2 23 0.46 0.00
 9 2 23 0.41 0.00
 10 2 23 0.71 0.00
 11 2 23 0.38 0.00
 -13 3 23 -0.01 0.00
 -12 3 23 0.53 0.00
 -11 3 23 0.39 0.00
 -10 3 23 -0.73 0.00
 -9 3 23 -1.13 0.00
 -8 3 23 -0.28 0.00
 -7 3 23 0.39 0.00
 -6 3 23 0.50 0.00
 -5 3 23 0.44 0.00
 -4 3 23 0.19 0.00
 -3 3 23 0.67 0.00
 -2 3 23 2.57 0.00
 -1 3 23 4.44 0.00
 0 3 23 4.55 0.00
 1 3 23 3.18 0.00
 2 3 23 1.72 0.00
 3 3 23 0.76 0.00
 4 3 23 -0.24 0.00
 5 3 23 -1.09 0.00
 6 3 23 -0.89 0.00
 7 3 23 -0.41 0.00
 8 3 23 -0.64 0.00
 9 3 23 -0.50 0.00
 10 3 23 0.14 0.00
 11 3 23 -0.07 0.00
 -13 4 23 0.63 0.00
 -12 4 23 0.46 0.00
 -11 4 23 -0.19 0.00
 -10 4 23 -0.55 0.00
 -9 4 23 0.24 0.00
 -8 4 23 0.97 0.00
 -7 4 23 0.91 0.00
 -6 4 23 0.94 0.00
 -5 4 23 0.68 0.00
 -4 4 23 0.40 0.00
 -3 4 23 2.14 0.00
 -2 4 23 5.13 0.00
 -1 4 23 5.73 0.00
 0 4 23 3.57 0.00
 1 4 23 1.18 0.00
 2 4 23 -0.19 0.00
 3 4 23 0.26 0.00
 4 4 23 1.97 0.00
 5 4 23 2.89 0.00
 6 4 23 2.89 0.00
 7 4 23 2.19 0.00
 8 4 23 1.18 0.00
 9 4 23 1.00 0.00
 10 4 23 0.80 0.00
 11 4 23 0.03 0.00
 -12 5 23 -0.03 0.00
 -11 5 23 0.05 0.00
 -10 5 23 -0.11 0.00
 -9 5 23 0.15 0.00
 -8 5 23 0.33 0.00
 -7 5 23 0.15 0.00
 -6 5 23 -0.14 0.00
 -5 5 23 -0.19 0.00
 -4 5 23 1.02 0.00
 -3 5 23 3.08 0.00
 -2 5 23 3.48 0.00
 -1 5 23 1.74 0.00
 0 5 23 0.28 0.00
 1 5 23 -0.09 0.00
 2 5 23 0.32 0.00
 3 5 23 1.12 0.00
 4 5 23 0.51 0.00
 5 5 23 -0.78 0.00
 6 5 23 -0.66 0.00
 7 5 23 -0.45 0.00
 8 5 23 -0.75 0.00
 9 5 23 -0.25 0.00
 10 5 23 0.33 0.00
 11 5 23 0.01 0.00
 -12 6 23 0.35 0.00
 -11 6 23 -0.01 0.00
 -10 6 23 0.19 0.00
 -9 6 23 1.06 0.00
 -8 6 23 1.09 0.00
 -7 6 23 0.56 0.00
 -6 6 23 0.68 0.00
 -5 6 23 1.10 0.00
 -4 6 23 1.82 0.00
 -3 6 23 3.34 0.00
 -2 6 23 4.63 0.00
 -1 6 23 4.47 0.00
 0 6 23 3.12 0.00
 1 6 23 1.55 0.00
 2 6 23 0.78 0.00
 3 6 23 0.99 0.00
 4 6 23 1.66 0.00
 5 6 23 2.72 0.00
 6 6 23 3.32 0.00
 7 6 23 2.35 0.00
 8 6 23 1.19 0.00
 9 6 23 0.94 0.00
 10 6 23 0.26 0.00
 11 6 23 -0.63 0.00
 -12 7 23 0.02 0.00
 -11 7 23 0.26 0.00
 -10 7 23 0.80 0.00
 -9 7 23 0.92 0.00
 -8 7 23 0.07 0.00
 -7 7 23 -0.40 0.00
 -6 7 23 -0.29 0.00
 -5 7 23 0.25 0.00
 -4 7 23 2.13 0.00
 -3 7 23 3.86 0.00
 -2 7 23 2.52 0.00
 -1 7 23 -0.77 0.00
 0 7 23 -2.59 0.00
 1 7 23 -2.38 0.00
 2 7 23 -0.83 0.00
 3 7 23 1.20 0.00
 4 7 23 1.56 0.00
 5 7 23 0.49 0.00
 6 7 23 -0.37 0.00
 7 7 23 -1.03 0.00
 8 7 23 -1.03 0.00
 9 7 23 -0.50 0.00
 10 7 23 -0.44 0.00
 -12 8 23 0.29 0.00
 -11 8 23 0.18 0.00
 -10 8 23 0.36 0.00
 -9 8 23 0.29 0.00
 -8 8 23 -0.12 0.00
 -7 8 23 -0.10 0.00
 -6 8 23 0.55 0.00
 -5 8 23 1.78 0.00
 -4 8 23 2.72 0.00
 -3 8 23 1.99 0.00
 -2 8 23 0.53 0.00
 -1 8 23 0.88 0.00
 0 8 23 2.53 0.00
 1 8 23 3.37 0.00
 2 8 23 3.54 0.00
 3 8 23 2.81 0.00
 4 8 23 1.38 0.00
 5 8 23 1.43 0.00
 6 8 23 2.22 0.00
 7 8 23 1.84 0.00
 8 8 23 1.14 0.00
 9 8 23 0.61 0.00
 10 8 23 -0.05 0.00
 -11 9 23 0.38 0.00
 -10 9 23 0.63 0.00
 -9 9 23 0.29 0.00
 -8 9 23 -0.32 0.00
 -7 9 23 0.01 0.00
 -6 9 23 0.92 0.00
 -5 9 23 1.43 0.00
 -4 9 23 1.45 0.00
 -3 9 23 1.14 0.00
 -2 9 23 0.90 0.00
 -1 9 23 0.71 0.00
 0 9 23 -0.28 0.00
 1 9 23 -1.68 0.00
 2 9 23 -1.79 0.00
 3 9 23 -0.50 0.00
 4 9 23 0.85 0.00
 5 9 23 1.20 0.00
 6 9 23 0.22 0.00
 7 9 23 -0.88 0.00
 8 9 23 -0.82 0.00
 9 9 23 -0.48 0.00
 10 9 23 -0.54 0.00
 -11 10 23 -0.05 0.00
 -10 10 23 -0.23 0.00
 -9 10 23 -0.55 0.00
 -8 10 23 -0.32 0.00
 -7 10 23 0.43 0.00
 -6 10 23 0.73 0.00
 -5 10 23 0.91 0.00
 -4 10 23 1.16 0.00
 -3 10 23 0.68 0.00
 -2 10 23 -0.26 0.00
 -1 10 23 -0.42 0.00
 0 10 23 0.37 0.00
 1 10 23 1.77 0.00
 2 10 23 3.45 0.00
 3 10 23 3.45 0.00
 4 10 23 1.54 0.00
 5 10 23 0.49 0.00
 6 10 23 0.77 0.00
 7 10 23 1.12 0.00
 8 10 23 1.15 0.00
 9 10 23 0.55 0.00
 -11 11 23 -0.12 0.00
 -10 11 23 -0.04 0.00
 -9 11 23 -0.10 0.00
 -8 11 23 0.14 0.00
 -7 11 23 0.63 0.00
 -6 11 23 1.08 0.00
 -5 11 23 1.25 0.00
 -4 11 23 0.74 0.00
 -3 11 23 -0.07 0.00
 -2 11 23 0.02 0.00
 -1 11 23 0.92 0.00
 0 11 23 0.95 0.00
 1 11 23 0.06 0.00
 2 11 23 -0.75 0.00
 3 11 23 -1.21 0.00
 4 11 23 -0.40 0.00
 5 11 23 1.05 0.00
 6 11 23 1.18 0.00
 7 11 23 0.52 0.00
 8 11 23 0.05 0.00
 9 11 23 -0.30 0.00
 -10 12 23 -0.15 0.00
 -9 12 23 -0.19 0.00
 -8 12 23 0.28 0.00
 -7 12 23 0.65 0.00
 -6 12 23 0.24 0.00
 -5 12 23 -0.32 0.00
 -4 12 23 -0.27 0.00
 -3 12 23 0.18 0.00
 -2 12 23 0.35 0.00
 -1 12 23 -0.10 0.00
 0 12 23 -0.61 0.00
 1 12 23 -0.11 0.00
 2 12 23 1.24 0.00
 3 12 23 2.08 0.00
 4 12 23 1.80 0.00
 5 12 23 0.98 0.00
 6 12 23 0.37 0.00
 7 12 23 0.28 0.00
 8 12 23 0.41 0.00
 9 12 23 0.35 0.00
 -10 13 23 -0.27 0.00
 -9 13 23 -0.28 0.00
 -8 13 23 -0.14 0.00
 -7 13 23 -0.26 0.00
 -6 13 23 -0.26 0.00
 -5 13 23 0.24 0.00
 -4 13 23 0.68 0.00
 -3 13 23 0.31 0.00
 -2 13 23 -0.36 0.00
 -1 13 23 -0.35 0.00
 0 13 23 0.01 0.00
 1 13 23 0.38 0.00
 2 13 23 0.53 0.00
 3 13 23 -0.14 0.00
 4 13 23 -0.54 0.00
 5 13 23 0.09 0.00
 6 13 23 0.64 0.00
 7 13 23 0.75 0.00
 8 13 23 0.39 0.00
 -9 14 23 -0.24 0.00
 -8 14 23 -0.08 0.00
 -7 14 23 0.10 0.00
 -6 14 23 0.13 0.00
 -5 14 23 0.07 0.00
 -4 14 23 -0.02 0.00
 -3 14 23 -0.29 0.00
 -2 14 23 -0.28 0.00
 -1 14 23 -0.14 0.00
 0 14 23 -0.29 0.00
 1 14 23 -0.15 0.00
 2 14 23 -0.01 0.00
 3 14 23 0.01 0.00
 4 14 23 0.52 0.00
 5 14 23 0.80 0.00
 6 14 23 0.49 0.00
 7 14 23 0.16 0.00
 -8 15 23 -0.44 0.00
 -7 15 23 -0.58 0.00
 -6 15 23 -0.58 0.00
 -5 15 23 -0.31 0.00
 -4 15 23 -0.32 0.00
 -3 15 23 -0.73 0.00
 -2 15 23 -0.79 0.00
 -1 15 23 -0.36 0.00
 0 15 23 -0.09 0.00
 1 15 23 -0.05 0.00
 2 15 23 0.08 0.00
 3 15 23 0.20 0.00
 4 15 23 0.15 0.00
 5 15 23 0.07 0.00
 6 15 23 0.03 0.00
 7 15 23 -0.01 0.00
 -8 16 23 -0.46 0.00
 -7 16 23 -0.38 0.00
 -6 16 23 -0.13 0.00
 -5 16 23 0.01 0.00
 -4 16 23 -0.19 0.00
 -3 16 23 -0.54 0.00
 -2 16 23 -0.35 0.00
 -1 16 23 -0.24 0.00
 0 16 23 -0.74 0.00
 1 16 23 -0.64 0.00
 2 16 23 -0.35 0.00
 3 16 23 -0.71 0.00
 4 16 23 -0.70 0.00
 5 16 23 -0.29 0.00
 6 16 23 -0.11 0.00
 -7 17 23 -0.05 0.00
 -6 17 23 -0.08 0.00
 -5 17 23 -0.34 0.00
 -4 17 23 -0.93 0.00
 -3 17 23 -1.16 0.00
 -2 17 23 -0.62 0.00
 -1 17 23 -0.30 0.00
 0 17 23 -0.12 0.00
 1 17 23 0.10 0.00
 2 17 23 -0.18 0.00
 3 17 23 -0.11 0.00
 4 17 23 0.40 0.00
 5 17 23 0.32 0.00
 -5 18 23 -0.63 0.00
 -4 18 23 -0.63 0.00
 -3 18 23 -0.48 0.00
 -2 18 23 -0.37 0.00
 -1 18 23 -0.59 0.00
 0 18 23 -0.87 0.00
 1 18 23 -0.72 0.00
 2 18 23 -0.34 0.00
 3 18 23 -0.26 0.00
 4 18 23 -0.45 0.00
 -3 19 23 -0.45 0.00
 -2 19 23 -0.22 0.00
 -1 19 23 -0.29 0.00
 0 19 23 -0.07 0.00
 1 19 23 0.50 0.00
 2 19 23 0.31 0.00
 -13 0 24 -0.30 0.00
 -12 0 24 0.17 0.00
 -11 0 24 0.55 0.00
 -10 0 24 0.15 0.00
 -9 0 24 -0.55 0.00
 -8 0 24 -0.21 0.00
 -7 0 24 0.19 0.00
 -6 0 24 -0.25 0.00
 -5 0 24 -0.17 0.00
 -4 0 24 0.46 0.00
 -3 0 24 0.22 0.00
 -2 0 24 0.06 0.00
 -1 0 24 1.70 0.00
 0 0 24 4.24 0.00
 1 0 24 5.75 0.00
 2 0 24 4.65 0.00
 3 0 24 1.68 0.00
 4 0 24 0.01 0.00
 5 0 24 -0.13 0.00
 6 0 24 -0.28 0.00
 7 0 24 -0.23 0.00
 8 0 24 -0.61 0.00
 9 0 24 -1.30 0.00
 10 0 24 -0.99 0.00
 11 0 24 -0.52 0.00
 -13 1 24 0.11 0.00
 -12 1 24 0.28 0.00
 -11 1 24 0.32 0.00
 -10 1 24 -0.07 0.00
 -9 1 24 -0.41 0.00
 -8 1 24 -0.33 0.00
 -7 1 24 -0.24 0.00
 -6 1 24 0.00 0.00
 -5 1 24 0.40 0.00
 -4 1 24 0.22 0.00
 -3 1 24 -0.24 0.00
 -2 1 24 0.26 0.00
 -1 1 24 1.54 0.00
 0 1 24 2.30 0.00
 1 1 24 1.79 0.00
 2 1 24 0.52 0.00
 3 1 24 0.20 0.00
 4 1 24 0.98 0.00
 5 1 24 1.21 0.00
 6 1 24 0.82 0.00
 7 1 24 0.50 0.00
 8 1 24 0.20 0.00
 9 1 24 0.22 0.00
 10 1 24 0.42 0.00
 11 1 24 0.24 0.00
 -13 2 24 -0.10 0.00
 -12 2 24 0.46 0.00
 -11 2 24 0.57 0.00
 -10 2 24 -0.39 0.00
 -9 2 24 -1.11 0.00
 -8 2 24 -0.45 0.00
 -7 2 24 0.29 0.00
 -6 2 24 0.29 0.00
 -5 2 24 0.25 0.00
 -4 2 24 0.08 0.00
 -3 2 24 -0.03 0.00
 -2 2 24 1.16 0.00
 -1 2 24 3.37 0.00
 0 2 24 4.70 0.00
 1 2 24 4.42 0.00
 2 2 24 2.93 0.00
 3 2 24 1.03 0.00
 4 2 24 -0.20 0.00
 5 2 24 -0.77 0.00
 6 2 24 -0.79 0.00
 7 2 24 -0.39 0.00
 8 2 24 -0.58 0.00
 9 2 24 -0.80 0.00
 10 2 24 -0.31 0.00
 11 2 24 -0.21 0.00
 -12 3 24 0.48 0.00
 -11 3 24 0.13 0.00
 -10 3 24 -0.51 0.00
 -9 3 24 -0.37 0.00
 -8 3 24 0.24 0.00
 -7 3 24 0.34 0.00
 -6 3 24 0.58 0.00
 -5 3 24 0.76 0.00
 -4 3 24 0.31 0.00
 -3 3 24 0.83 0.00
 -2 3 24 3.04 0.00
 -1 3 24 4.54 0.00
 0 3 24 4.00 0.00
 1 3 24 2.26 0.00
 2 3 24 0.43 0.00
 3 3 24 0.46 0.00
 4 3 24 2.06 0.00
 5 3 24 2.61 0.00
 6 3 24 2.26 0.00
 7 3 24 1.72 0.00
 8 3 24 0.91 0.00
 9 3 24 0.80 0.00
 10 3 24 0.85 0.00
 11 3 24 0.26 0.00
 -12 4 24 0.34 0.00
 -11 4 24 0.35 0.00
 -10 4 24 -0.52 0.00
 -9 4 24 -0.76 0.00
 -8 4 24 -0.15 0.00
 -7 4 24 0.34 0.00
 -6 4 24 0.44 0.00
 -5 4 24 0.20 0.00
 -4 4 24 0.16 0.00
 -3 4 24 1.25 0.00
 -2 4 24 2.76 0.00
 -1 4 24 3.24 0.00
 0 4 24 2.67 0.00
 1 4 24 1.59 0.00
 2 4 24 0.85 0.00
 3 4 24 0.69 0.00
 4 4 24 -0.16 0.00
 5 4 24 -1.24 0.00
 6 4 24 -0.87 0.00
 7 4 24 -0.28 0.00
 8 4 24 -0.51 0.00
 9 4 24 -0.25 0.00
 10 4 24 0.39 0.00
 11 4 24 0.18 0.00
 -12 5 24 0.32 0.00
 -11 5 24 -0.32 0.00
 -10 5 24 -0.45 0.00
 -9 5 24 0.63 0.00
 -8 5 24 1.24 0.00
 -7 5 24 0.90 0.00
 -6 5 24 0.86 0.00
 -5 5 24 0.76 0.00
 -4 5 24 0.87 0.00
 -3 5 24 2.79 0.00
 -2 5 24 5.34 0.00
 -1 5 24 5.59 0.00
 0 5 24 3.54 0.00
 1 5 24 1.26 0.00
 2 5 24 0.11 0.00
 3 5 24 0.60 0.00
 4 5 24 1.89 0.00
 5 5 24 2.88 0.00
 6 5 24 3.24 0.00
 7 5 24 2.38 0.00
 8 5 24 1.14 0.00
 9 5 24 0.91 0.00
 10 5 24 0.49 0.00
 -12 6 24 -0.11 0.00
 -11 6 24 0.15 0.00
 -10 6 24 0.47 0.00
 -9 6 24 0.71 0.00
 -8 6 24 0.27 0.00
 -7 6 24 -0.12 0.00
 -6 6 24 -0.23 0.00
 -5 6 24 -0.10 0.00
 -4 6 24 1.54 0.00
 -3 6 24 3.73 0.00
 -2 6 24 3.12 0.00
 -1 6 24 0.16 0.00
 0 6 24 -1.60 0.00
 1 6 24 -1.45 0.00
 2 6 24 -0.25 0.00
 3 6 24 1.17 0.00
 4 6 24 0.90 0.00
 5 6 24 -0.28 0.00
 6 6 24 -0.46 0.00
 7 6 24 -0.61 0.00
 8 6 24 -0.84 0.00
 9 6 24 -0.45 0.00
 10 6 24 -0.14 0.00
 -12 7 24 0.24 0.00
 -11 7 24 0.03 0.00
 -10 7 24 0.30 0.00
 -9 7 24 0.79 0.00
 -8 7 24 0.53 0.00
 -7 7 24 0.12 0.00
 -6 7 24 0.47 0.00
 -5 7 24 1.42 0.00
 -4 7 24 2.39 0.00
 -3 7 24 2.65 0.00
 -2 7 24 2.30 0.00
 -1 7 24 2.56 0.00
 0 7 24 3.10 0.00
 1 7 24 2.74 0.00
 2 7 24 2.19 0.00
 3 7 24 1.84 0.00
 4 7 24 1.51 0.00
 5 7 24 2.12 0.00
 6 7 24 2.78 0.00
 7 7 24 1.87 0.00
 8 7 24 0.73 0.00
 9 7 24 0.41 0.00
 10 7 24 0.01 0.00
 -12 8 24 0.16 0.00
 -11 8 24 0.41 0.00
 -10 8 24 0.96 0.00
 -9 8 24 0.79 0.00
 -8 8 24 -0.22 0.00
 -7 8 24 -0.39 0.00
 -6 8 24 0.22 0.00
 -5 8 24 0.85 0.00
 -4 8 24 1.90 0.00
 -3 8 24 2.65 0.00
 -2 8 24 1.84 0.00
 -1 8 24 0.11 0.00
 0 8 24 -1.36 0.00
 1 8 24 -2.10 0.00
 2 8 24 -1.36 0.00
 3 8 24 0.42 0.00
 4 8 24 1.27 0.00
 5 8 24 0.79 0.00
 6 8 24 -0.30 0.00
 7 8 24 -1.28 0.00
 8 8 24 -1.11 0.00
 9 8 24 -0.50 0.00
 10 8 24 -0.53 0.00
 -11 9 24 0.17 0.00
 -10 9 24 0.16 0.00
 -9 9 24 -0.21 0.00
 -8 9 24 -0.43 0.00
 -7 9 24 0.00 0.00
 -6 9 24 0.61 0.00
 -5 9 24 1.54 0.00
 -4 9 24 2.24 0.00
 -3 9 24 1.31 0.00
 -2 9 24 -0.27 0.00
 -1 9 24 -0.11 0.00
 0 9 24 1.42 0.00
 1 9 24 2.72 0.00
 2 9 24 3.73 0.00
 3 9 24 3.26 0.00
 4 9 24 1.32 0.00
 5 9 24 0.64 0.00
 6 9 24 1.18 0.00
 7 9 24 1.25 0.00
 8 9 24 0.94 0.00
 9 9 24 0.32 0.00
 -11 10 24 0.19 0.00
 -10 10 24 0.36 0.00
 -9 10 24 0.09 0.00
 -8 10 24 -0.12 0.00
 -7 10 24 0.41 0.00
 -6 10 24 1.28 0.00
 -5 10 24 1.65 0.00
 -4 10 24 1.08 0.00
 -3 10 24 0.17 0.00
 -2 10 24 0.27 0.00
 -1 10 24 1.16 0.00
 0 10 24 0.90 0.00
 1 10 24 -0.45 0.00
 2 10 24 -1.18 0.00
 3 10 24 -0.92 0.00
 4 10 24 0.21 0.00
 5 10 24 1.25 0.00
 6 10 24 0.79 0.00
 7 10 24 -0.23 0.00
 8 10 24 -0.42 0.00
 9 10 24 -0.26 0.00
 -10 11 24 -0.09 0.00
 -9 11 24 -0.33 0.00
 -8 11 24 0.06 0.00
 -7 11 24 0.68 0.00
 -6 11 24 0.52 0.00
 -5 11 24 0.15 0.00
 -4 11 24 0.21 0.00
 -3 11 24 0.38 0.00
 -2 11 24 0.33 0.00
 -1 11 24 0.07 0.00
 0 11 24 -0.08 0.00
 1 11 24 0.67 0.00
 2 11 24 2.33 0.00
 3 11 24 2.95 0.00
 4 11 24 1.80 0.00
 5 11 24 0.64 0.00
 6 11 24 0.33 0.00
 7 11 24 0.58 0.00
 8 11 24 0.79 0.00
 9 11 24 0.44 0.00
 -10 12 24 -0.15 0.00
 -9 12 24 -0.13 0.00
 -8 12 24 0.15 0.00
 -7 12 24 0.33 0.00
 -6 12 24 0.54 0.00
 -5 12 24 0.91 0.00
 -4 12 24 0.91 0.00
 -3 12 24 0.32 0.00
 -2 12 24 -0.08 0.00
 -1 12 24 0.22 0.00
 0 12 24 0.41 0.00
 1 12 24 0.40 0.00
 2 12 24 0.24 0.00
 3 12 24 -0.51 0.00
 4 12 24 -0.49 0.00
 5 12 24 0.63 0.00
 6 12 24 1.15 0.00
 7 12 24 0.94 0.00
 8 12 24 0.43 0.00
 -9 13 24 0.00 0.00
 -8 13 24 0.38 0.00
 -7 13 24 0.63 0.00
 -6 13 24 0.30 0.00
 -5 13 24 -0.20 0.00
 -4 13 24 -0.33 0.00
 -3 13 24 -0.19 0.00
 -2 13 24 0.05 0.00
 -1 13 24 0.02 0.00
 0 13 24 -0.24 0.00
 1 13 24 0.02 0.00
 2 13 24 0.64 0.00
 3 13 24 1.12 0.00
 4 13 24 1.44 0.00
 5 13 24 1.22 0.00
 6 13 24 0.61 0.00
 7 13 24 0.25 0.00
 8 13 24 0.15 0.00
 -9 14 24 -0.24 0.00
 -8 14 24 -0.24 0.00
 -7 14 24 -0.58 0.00
 -6 14 24 -0.72 0.00
 -5 14 24 -0.24 0.00
 -4 14 24 0.21 0.00
 -3 14 24 -0.03 0.00
 -2 14 24 -0.47 0.00
 -1 14 24 -0.35 0.00
 0 14 24 -0.03 0.00
 1 14 24 0.30 0.00
 2 14 24 0.64 0.00
 3 14 24 0.35 0.00
 4 14 24 -0.11 0.00
 5 14 24 0.00 0.00
 6 14 24 0.29 0.00
 7 14 24 0.40 0.00
 -8 15 24 -0.31 0.00
 -7 15 24 -0.14 0.00
 -6 15 24 0.14 0.00
 -5 15 24 0.29 0.00
 -4 15 24 0.09 0.00
 -3 15 24 -0.39 0.00
 -2 15 24 -0.34 0.00
 -1 15 24 -0.11 0.00
 0 15 24 -0.35 0.00
 1 15 24 -0.27 0.00
 2 15 24 -0.28 0.00
 3 15 24 -0.65 0.00
 4 15 24 -0.29 0.00
 5 15 24 0.30 0.00
 6 15 24 0.33 0.00
 -7 16 24 -0.30 0.00
 -6 16 24 -0.39 0.00
 -5 16 24 -0.45 0.00
 -4 16 24 -0.79 0.00
 -3 16 24 -1.10 0.00
 -2 16 24 -0.75 0.00
 -1 16 24 -0.26 0.00
 0 16 24 -0.04 0.00
 1 16 24 -0.04 0.00
 2 16 24 -0.20 0.00
 3 16 24 0.04 0.00
 4 16 24 0.47 0.00
 5 16 24 0.41 0.00
 -6 17 24 -0.40 0.00
 -5 17 24 -0.32 0.00
 -4 17 24 -0.36 0.00
 -3 17 24 -0.45 0.00
 -2 17 24 -0.27 0.00
 -1 17 24 -0.37 0.00
 0 17 24 -0.93 0.00
 1 17 24 -0.85 0.00
 2 17 24 -0.39 0.00
 3 17 24 -0.45 0.00
 4 17 24 -0.59 0.00
 -5 18 24 -0.21 0.00
 -4 18 24 -0.60 0.00
 -3 18 24 -0.75 0.00
 -2 18 24 -0.35 0.00
 -1 18 24 -0.31 0.00
 0 18 24 -0.13 0.00
 1 18 24 0.34 0.00
 2 18 24 0.06 0.00
 3 18 24 -0.12 0.00
 -2 19 24 -0.39 0.00
 -1 19 24 -0.54 0.00
 0 19 24 -0.39 0.00
 -12 1 25 0.01 0.00
 -11 1 25 0.38 0.00
 -10 1 25 -0.02 0.00
 -9 1 25 -0.77 0.00
 -8 1 25 -0.34 0.00
 -7 1 25 0.31 0.00
 -6 1 25 0.01 0.00
 -5 1 25 -0.09 0.00
 -4 1 25 0.23 0.00
 -3 1 25 0.10 0.00
 -2 1 25 0.39 0.00
 -1 1 25 1.97 0.00
 0 1 25 3.77 0.00
 1 1 25 4.56 0.00
 2 1 25 3.38 0.00
 3 1 25 1.02 0.00
 4 1 25 -0.20 0.00
 5 1 25 -0.45 0.00
 6 1 25 -0.68 0.00
 7 1 25 -0.53 0.00
 8 1 25 -0.78 0.00
 9 1 25 -1.23 0.00
 10 1 25 -0.79 0.00
 11 1 25 -0.37 0.00
 -12 2 25 0.34 0.00
 -11 2 25 0.43 0.00
 -10 2 25 -0.14 0.00
 -9 2 25 -0.46 0.00
 -8 2 25 -0.15 0.00
 -7 2 25 -0.09 0.00
 -6 2 25 0.17 0.00
 -5 2 25 0.71 0.00
 -4 2 25 0.44 0.00
 -3 2 25 0.05 0.00
 -2 2 25 1.03 0.00
 -1 2 25 2.61 0.00
 0 2 25 3.28 0.00
 1 2 25 2.46 0.00
 2 2 25 0.82 0.00
 3 2 25 0.61 0.00
 4 2 25 1.84 0.00
 5 2 25 2.08 0.00
 6 2 25 1.51 0.00
 7 2 25 1.01 0.00
 8 2 25 0.47 0.00
 9 2 25 0.50 0.00
 10 2 25 0.71 0.00
 -12 3 25 0.47 0.00
 -11 3 25 0.62 0.00
 -10 3 25 -0.44 0.00
 -9 3 25 -1.16 0.00
 -8 3 25 -0.53 0.00
 -7 3 25 0.31 0.00
 -6 3 25 0.61 0.00
 -5 3 25 0.39 0.00
 -4 3 25 -0.22 0.00
 -3 3 25 -0.10 0.00
 -2 3 25 1.50 0.00
 -1 3 25 3.33 0.00
 0 3 25 3.81 0.00
 1 3 25 2.88 0.00
 2 3 25 1.54 0.00
 3 3 25 0.56 0.00
 4 3 25 -0.35 0.00
 5 3 25 -1.18 0.00
 6 3 25 -1.01 0.00
 7 3 25 -0.35 0.00
 8 3 25 -0.42 0.00
 9 3 25 -0.38 0.00
 10 3 25 0.20 0.00
 -12 4 25 0.33 0.00
 -11 4 25 -0.18 0.00
 -10 4 25 -0.66 0.00
 -9 4 25 0.02 0.00
 -8 4 25 0.81 0.00
 -7 4 25 0.72 0.00
 -6 4 25 0.76 0.00
 -5 4 25 0.71 0.00
 -4 4 25 0.40 0.00
 -3 4 25 1.69 0.00
 -2 4 25 4.33 0.00
 -1 4 25 5.29 0.00
 0 4 25 3.91 0.00
 1 4 25 1.84 0.00
 2 4 25 0.39 0.00
 3 4 25 0.78 0.00
 4 4 25 2.20 0.00
 5 4 25 2.78 0.00
 6 4 25 2.76 0.00
 7 4 25 2.14 0.00
 8 4 25 1.10 0.00
 9 4 25 0.90 0.00
 10 4 25 0.70 0.00
 -12 5 25 0.11 0.00
 -11 5 25 0.31 0.00
 -10 5 25 -0.02 0.00
 -9 5 25 -0.06 0.00
 -8 5 25 0.02 0.00
 -7 5 25 0.16 0.00
 -6 5 25 0.30 0.00
 -5 5 25 0.12 0.00
 -4 5 25 0.65 0.00
 -3 5 25 2.26 0.00
 -2 5 25 2.79 0.00
 -1 5 25 1.53 0.00
 0 5 25 0.41 0.00
 1 5 25 0.04 0.00
 2 5 25 0.26 0.00
 3 5 25 0.80 0.00
 4 5 25 0.12 0.00
 5 5 25 -0.95 0.00
 6 5 25 -0.57 0.00
 7 5 25 -0.13 0.00
 8 5 25 -0.40 0.00
 9 5 25 -0.23 0.00
 10 5 25 0.21 0.00
 -12 6 25 0.17 0.00
 -11 6 25 -0.36 0.00
 -10 6 25 -0.25 0.00
 -9 6 25 0.77 0.00
 -8 6 25 1.07 0.00
 -7 6 25 0.61 0.00
 -6 6 25 0.62 0.00
 -5 6 25 0.90 0.00
 -4 6 25 1.41 0.00
 -3 6 25 2.65 0.00
 -2 6 25 3.92 0.00
 -1 6 25 4.30 0.00
 0 6 25 3.58 0.00
 1 6 25 2.08 0.00
 2 6 25 1.03 0.00
 3 6 25 1.14 0.00
 4 6 25 1.74 0.00
 5 6 25 2.60 0.00
 6 6 25 3.12 0.00
 7 6 25 2.10 0.00
 8 6 25 0.71 0.00
 9 6 25 0.46 0.00
 10 6 25 0.20 0.00
 -12 7 25 -0.08 0.00
 -11 7 25 0.22 0.00
 -10 7 25 0.86 0.00
 -9 7 25 0.97 0.00
 -8 7 25 0.04 0.00
 -7 7 25 -0.39 0.00
 -6 7 25 -0.16 0.00
 -5 7 25 0.25 0.00
 -4 7 25 1.84 0.00
 -3 7 25 3.60 0.00
 -2 7 25 2.76 0.00
 -1 7 25 0.03 0.00
 0 7 25 -1.75 0.00
 1 7 25 -1.96 0.00
 2 7 25 -0.79 0.00
 3 7 25 0.93 0.00
 4 7 25 1.11 0.00
 5 7 25 0.18 0.00
 6 7 25 -0.45 0.00
 7 7 25 -1.01 0.00
 8 7 25 -0.99 0.00
 9 7 25 -0.50 0.00
 10 7 25 -0.42 0.00
 -11 8 25 0.09 0.00
 -10 8 25 0.30 0.00
 -9 8 25 0.34 0.00
 -8 8 25 -0.04 0.00
 -7 8 25 -0.11 0.00
 -6 8 25 0.42 0.00
 -5 8 25 1.61 0.00
 -4 8 25 2.64 0.00
 -3 8 25 1.97 0.00
 -2 8 25 0.46 0.00
 -1 8 25 0.73 0.00
 0 8 25 2.27 0.00
 1 8 25 3.00 0.00
 2 8 25 3.14 0.00
 3 8 25 2.54 0.00
 4 8 25 1.25 0.00
 5 8 25 1.17 0.00
 6 8 25 1.77 0.00
 7 8 25 1.31 0.00
 8 8 25 0.47 0.00
 9 8 25 -0.01 0.00
 -11 9 25 0.32 0.00
 -10 9 25 0.78 0.00
 -9 9 25 0.50 0.00
 -8 9 25 -0.28 0.00
 -7 9 25 -0.13 0.00
 -6 9 25 0.77 0.00
 -5 9 25 1.39 0.00
 -4 9 25 1.51 0.00
 -3 9 25 1.19 0.00
 -2 9 25 0.94 0.00
 -1 9 25 0.95 0.00
 0 9 25 0.26 0.00
 1 9 25 -1.03 0.00
 2 9 25 -1.26 0.00
 3 9 25 -0.28 0.00
 4 9 25 0.74 0.00
 5 9 25 1.01 0.00
 6 9 25 0.11 0.00
 7 9 25 -1.03 0.00
 8 9 25 -0.95 0.00
 9 9 25 -0.35 0.00
 -11 10 25 0.19 0.00
 -10 10 25 0.11 0.00
 -9 10 25 -0.33 0.00
 -8 10 25 -0.31 0.00
 -7 10 25 0.26 0.00
 -6 10 25 0.54 0.00
 -5 10 25 0.89 0.00
 -4 10 25 1.31 0.00
 -3 10 25 0.88 0.00
 -2 10 25 0.05 0.00
 -1 10 25 0.06 0.00
 0 10 25 0.69 0.00
 1 10 25 1.66 0.00
 2 10 25 3.10 0.00
 3 10 25 3.21 0.00
 4 10 25 1.47 0.00
 5 10 25 0.32 0.00
 6 10 25 0.37 0.00
 7 10 25 0.68 0.00
 8 10 25 0.77 0.00
 9 10 25 0.24 0.00
 -10 11 25 0.08 0.00
 -9 11 25 -0.04 0.00
 -8 11 25 0.08 0.00
 -7 11 25 0.54 0.00
 -6 11 25 1.20 0.00
 -5 11 25 1.61 0.00
 -4 11 25 1.15 0.00
 -3 11 25 0.17 0.00
 -2 11 25 0.04 0.00
 -1 11 25 0.80 0.00
 0 11 25 0.83 0.00
 1 11 25 0.17 0.00
 2 11 25 -0.35 0.00
 3 11 25 -0.79 0.00
 4 11 25 -0.25 0.00
 5 11 25 0.99 0.00
 6 11 25 1.13 0.00
 7 11 25 0.48 0.00
 8 11 25 0.04 0.00
 -10 12 25 0.09 0.00
 -9 12 25 0.02 0.00
 -8 12 25 0.48 0.00
 -7 12 25 0.92 0.00
 -6 12 25 0.52 0.00
 -5 12 25 -0.17 0.00
 -4 12 25 -0.35 0.00
 -3 12 25 -0.04 0.00
 -2 12 25 0.34 0.00
 -1 12 25 0.29 0.00
 0 12 25 -0.06 0.00
 1 12 25 0.29 0.00
 2 12 25 1.46 0.00
 3 12 25 2.22 0.00
 4 12 25 1.95 0.00
 5 12 25 1.13 0.00
 6 12 25 0.44 0.00
 7 12 25 0.30 0.00
 8 12 25 0.42 0.00
 -9 13 25 -0.09 0.00
 -8 13 25 0.08 0.00
 -7 13 25 -0.12 0.00
 -6 13 25 -0.20 0.00
 -5 13 25 0.28 0.00
 -4 13 25 0.71 0.00
 -3 13 25 0.45 0.00
 -2 13 25 -0.05 0.00
 -1 13 25 -0.09 0.00
 0 13 25 0.08 0.00
 1 13 25 0.50 0.00
 2 13 25 0.89 0.00
 3 13 25 0.27 0.00
 4 13 25 -0.30 0.00
 5 13 25 0.17 0.00
 6 13 25 0.70 0.00
 7 13 25 0.82 0.00
 -8 14 25 0.16 0.00
 -7 14 25 0.40 0.00
 -6 14 25 0.42 0.00
 -5 14 25 0.23 0.00
 -4 14 25 -0.02 0.00
 -3 14 25 -0.32 0.00
 -2 14 25 -0.25 0.00
 -1 14 25 -0.07 0.00
 0 14 25 -0.14 0.00
 1 14 25 0.07 0.00
 2 14 25 0.15 0.00
 3 14 25 0.02 0.00
 4 14 25 0.52 0.00
 5 14 25 0.95 0.00
 6 14 25 0.74 0.00
 7 14 25 0.36 0.00
 -8 15 25 -0.17 0.00
 -7 15 25 -0.48 0.00
 -6 15 25 -0.75 0.00
 -5 15 25 -0.58 0.00
 -4 15 25 -0.45 0.00
 -3 15 25 -0.65 0.00
 -2 15 25 -0.65 0.00
 -1 15 25 -0.26 0.00
 0 15 25 0.08 0.00
 1 15 25 0.23 0.00
 2 15 25 0.35 0.00
 3 15 25 0.42 0.00
 4 15 25 0.40 0.00
 5 15 25 0.34 0.00
 6 15 25 0.22 0.00
 -7 16 25 -0.40 0.00
 -6 16 25 -0.12 0.00
 -5 16 25 0.13 0.00
 -4 16 25 0.03 0.00
 -3 16 25 -0.34 0.00
 -2 16 25 -0.24 0.00
 -1 16 25 -0.13 0.00
 0 16 25 -0.58 0.00
 1 16 25 -0.56 0.00
 2 16 25 -0.40 0.00
 3 16 25 -0.75 0.00
 4 16 25 -0.63 0.00
 5 16 25 -0.21 0.00
 -5 17 25 -0.32 0.00
 -4 17 25 -0.77 0.00
 -3 17 25 -1.00 0.00
 -2 17 25 -0.57 0.00
 -1 17 25 -0.30 0.00
 0 17 25 -0.12 0.00
 1 17 25 0.07 0.00
 2 17 25 -0.25 0.00
 3 17 25 -0.15 0.00
 4 17 25 0.42 0.00
 -4 18 25 -0.46 0.00
 -3 18 25 -0.38 0.00
 -2 18 25 -0.31 0.00
 -1 18 25 -0.47 0.00
 0 18 25 -0.73 0.00
 1 18 25 -0.66 0.00
 2 18 25 -0.28 0.00
 -12 0 26 -0.37 0.00
 -11 0 26 0.02 0.00
 -10 0 26 -0.04 0.00
 -9 0 26 -0.71 0.00
 -8 0 26 -0.31 0.00
 -7 0 26 0.43 0.00
 -6 0 26 0.02 0.00
 -5 0 26 -0.24 0.00
 -4 0 26 0.24 0.00
 -3 0 26 0.25 0.00
 -2 0 26 0.24 0.00
 -1 0 26 1.28 0.00
 0 0 26 2.90 0.00
 1 0 26 3.97 0.00
 2 0 26 3.04 0.00
 3 0 26 0.72 0.00
 4 0 26 -0.34 0.00
 5 0 26 -0.47 0.00
 6 0 26 -0.79 0.00
 7 0 26 -0.76 0.00
 8 0 26 -1.05 0.00
 9 0 26 -1.51 0.00
 10 0 26 -1.03 0.00
 -12 1 26 0.06 0.00
 -11 1 26 0.30 0.00
 -10 1 26 0.06 0.00
 -9 1 26 -0.21 0.00
 -8 1 26 -0.09 0.00
 -7 1 26 -0.11 0.00
 -6 1 26 -0.03 0.00
 -5 1 26 0.40 0.00
 -4 1 26 0.37 0.00
 -3 1 26 -0.08 0.00
 -2 1 26 0.11 0.00
 -1 1 26 1.00 0.00
 0 1 26 1.73 0.00
 1 1 26 1.53 0.00
 2 1 26 0.61 0.00
 3 1 26 0.41 0.00
 4 1 26 1.04 0.00
 5 1 26 1.13 0.00
 6 1 26 0.70 0.00
 7 1 26 0.34 0.00
 8 1 26 0.09 0.00
 9 1 26 0.17 0.00
 10 1 26 0.37 0.00
 -12 2 26 0.13 0.00
 -11 2 26 0.48 0.00
 -10 2 26 -0.15 0.00
 -9 2 26 -0.99 0.00
 -8 2 26 -0.55 0.00
 -7 2 26 0.30 0.00
 -6 2 26 0.43 0.00
 -5 2 26 0.24 0.00
 -4 2 26 -0.13 0.00
 -3 2 26 -0.38 0.00
 -2 2 26 0.55 0.00
 -1 2 26 2.34 0.00
 0 2 26 3.47 0.00
 1 2 26 3.32 0.00
 2 2 26 2.01 0.00
 3 2 26 0.43 0.00
 4 2 26 -0.39 0.00
 5 2 26 -0.88 0.00
 6 2 26 -1.02 0.00
 7 2 26 -0.59 0.00
 8 2 26 -0.65 0.00
 9 2 26 -0.81 0.00
 10 2 26 -0.30 0.00
 -12 3 26 0.20 0.00
 -11 3 26 0.17 0.00
 -10 3 26 -0.38 0.00
 -9 3 26 -0.29 0.00
 -8 3 26 0.32 0.00
 -7 3 26 0.28 0.00
 -6 3 26 0.38 0.00
 -5 3 26 0.73 0.00
 -4 3 26 0.44 0.00
 -3 3 26 0.71 0.00
 -2 3 26 2.41 0.00
 -1 3 26 3.79 0.00
 0 3 26 3.72 0.00
 1 3 26 2.48 0.00
 2 3 26 0.93 0.00
 3 3 26 1.00 0.00
 4 3 26 2.26 0.00
 5 3 26 2.47 0.00
 6 3 26 2.03 0.00
 7 3 26 1.47 0.00
 8 3 26 0.71 0.00
 9 3 26 0.66 0.00
 10 3 26 0.71 0.00
 -12 4 26 0.36 0.00
 -11 4 26 0.65 0.00
 -10 4 26 -0.15 0.00
 -9 4 26 -0.69 0.00
 -8 4 26 -0.39 0.00
 -7 4 26 0.22 0.00
 -6 4 26 0.73 0.00
 -5 4 26 0.52 0.00
 -4 4 26 -0.01 0.00
 -3 4 26 0.49 0.00
 -2 4 26 1.71 0.00
 -1 4 26 2.34 0.00
 0 4 26 2.18 0.00
 1 4 26 1.40 0.00
 2 4 26 0.64 0.00
 3 4 26 0.38 0.00
 4 4 26 -0.34 0.00
 5 4 26 -1.21 0.00
 6 4 26 -0.78 0.00
 7 4 26 -0.02 0.00
 8 4 26 -0.12 0.00
 9 4 26 -0.10 0.00
 10 4 26 0.38 0.00
 -12 5 26 0.17 0.00
 -11 5 26 -0.44 0.00
 -10 5 26 -0.67 0.00
 -9 5 26 0.36 0.00
 -8 5 26 1.09 0.00
 -7 5 26 0.81 0.00
 -6 5 26 0.72 0.00
 -5 5 26 0.62 0.00
 -4 5 26 0.56 0.00
 -3 5 26 2.02 0.00
 -2 5 26 4.33 0.00
 -1 5 26 5.10 0.00
 0 5 26 3.92 0.00
 1 5 26 1.96 0.00
 2 5 26 0.67 0.00
 3 5 26 1.07 0.00
 4 5 26 2.15 0.00
 5 5 26 2.77 0.00
 6 5 26 3.00 0.00
 7 5 26 2.16 0.00
 8 5 26 0.87 0.00
 9 5 26 0.65 0.00
 10 5 26 0.47 0.00
 -11 6 26 0.18 0.00
 -10 6 26 0.43 0.00
 -9 6 26 0.55 0.00
 -8 6 26 0.05 0.00
 -7 6 26 -0.14 0.00
 -6 6 26 0.08 0.00
 -5 6 26 0.14 0.00
 -4 6 26 1.27 0.00
 -3 6 26 3.18 0.00
 -2 6 26 2.95 0.00
 -1 6 26 0.60 0.00
 0 6 26 -0.98 0.00
 1 6 26 -1.09 0.00
 2 6 26 -0.19 0.00
 3 6 26 0.96 0.00
 4 6 26 0.56 0.00
 5 6 26 -0.47 0.00
 6 6 26 -0.44 0.00
 7 6 26 -0.34 0.00
 8 6 26 -0.45 0.00
 9 6 26 -0.25 0.00
 10 6 26 -0.09 0.00
 -11 7 26 -0.28 0.00
 -10 7 26 -0.04 0.00
 -9 7 26 0.66 0.00
 -8 7 26 0.65 0.00
 -7 7 26 0.29 0.00
 -6 7 26 0.46 0.00
 -5 7 26 1.21 0.00
 -4 7 26 2.08 0.00
 -3 7 26 2.24 0.00
 -2 7 26 1.81 0.00
 -1 7 26 2.17 0.00
 0 7 26 2.96 0.00
 1 7 26 2.71 0.00
 2 7 26 2.11 0.00
 3 7 26 1.76 0.00
 4 7 26 1.41 0.00
 5 7 26 1.82 0.00
 6 7 26 2.39 0.00
 7 7 26 1.57 0.00
 8 7 26 0.31 0.00
 9 7 26 -0.05 0.00
 -11 8 26 0.20 0.00
 -10 8 26 0.90 0.00
 -9 8 26 0.87 0.00
 -8 8 26 -0.18 0.00
 -7 8 26 -0.47 0.00
 -6 8 26 0.10 0.00
 -5 8 26 0.71 0.00
 -4 8 26 1.74 0.00
 -3 8 26 2.53 0.00
 -2 8 26 1.95 0.00
 -1 8 26 0.60 0.00
 0 8 26 -0.63 0.00
 1 8 26 -1.44 0.00
 2 8 26 -0.95 0.00
 3 8 26 0.46 0.00
 4 8 26 0.98 0.00
 5 8 26 0.54 0.00
 6 8 26 -0.30 0.00
 7 8 26 -1.20 0.00
 8 8 26 -1.03 0.00
 9 8 26 -0.37 0.00
 -11 9 26 0.14 0.00
 -10 9 26 0.25 0.00
 -9 9 26 -0.05 0.00
 -8 9 26 -0.34 0.00
 -7 9 26 -0.10 0.00
 -6 9 26 0.38 0.00
 -5 9 26 1.40 0.00
 -4 9 26 2.31 0.00
 -3 9 26 1.50 0.00
 -2 9 26 -0.08 0.00
 -1 9 26 0.06 0.00
 0 9 26 1.44 0.00
 1 9 26 2.50 0.00
 2 9 26 3.32 0.00
 3 9 26 2.91 0.00
 4 9 26 1.12 0.00
 5 9 26 0.36 0.00
 6 9 26 0.73 0.00
 7 9 26 0.77 0.00
 8 9 26 0.42 0.00
 9 9 26 -0.16 0.00
 -10 10 26 0.41 0.00
 -9 10 26 0.19 0.00
 -8 10 26 -0.16 0.00
 -7 10 26 0.22 0.00
 -6 10 26 1.16 0.00
 -5 10 26 1.78 0.00
 -4 10 26 1.41 0.00
 -3 10 26 0.41 0.00
 -2 10 26 0.28 0.00
 -1 10 26 1.09 0.00
 0 10 26 0.98 0.00
 1 10 26 -0.17 0.00
 2 10 26 -0.84 0.00
 3 10 26 -0.76 0.00
 4 10 26 0.05 0.00
 5 10 26 0.98 0.00
 6 10 26 0.64 0.00
 7 10 26 -0.38 0.00
 8 10 26 -0.61 0.00
 -10 11 26 0.20 0.00
 -9 11 26 -0.11 0.00
 -8 11 26 0.14 0.00
 -7 11 26 0.67 0.00
 -6 11 26 0.54 0.00
 -5 11 26 0.27 0.00
 -4 11 26 0.32 0.00
 -3 11 26 0.34 0.00
 -2 11 26 0.38 0.00
 -1 11 26 0.47 0.00
 0 11 26 0.40 0.00
 1 11 26 0.85 0.00
 2 11 26 2.23 0.00
 3 11 26 2.86 0.00
 4 11 26 1.88 0.00
 5 11 26 0.71 0.00
 6 11 26 0.18 0.00
 7 11 26 0.25 0.00
 8 11 26 0.48 0.00
 -9 12 26 -0.05 0.00
 -8 12 26 0.18 0.00
 -7 12 26 0.33 0.00
 -6 12 26 0.63 0.00
 -5 12 26 1.12 0.00
 -4 12 26 1.13 0.00
 -3 12 26 0.54 0.00
 -2 12 26 0.21 0.00
 -1 12 26 0.41 0.00
 0 12 26 0.40 0.00
 1 12 26 0.42 0.00
 2 12 26 0.53 0.00
 3 12 26 -0.13 0.00
 4 12 26 -0.37 0.00
 5 12 26 0.43 0.00
 6 12 26 0.88 0.00
 7 12 26 0.73 0.00
 -9 13 26 0.16 0.00
 -8 13 26 0.56 0.00
 -7 13 26 0.92 0.00
 -6 13 26 0.68 0.00
 -5 13 26 0.09 0.00
 -4 13 26 -0.25 0.00
 -3 13 26 -0.25 0.00
 -2 13 26 0.01 0.00
 -1 13 26 0.10 0.00
 0 13 26 -0.06 0.00
 1 13 26 0.21 0.00
 2 13 26 0.74 0.00
 3 13 26 1.07 0.00
 4 13 26 1.37 0.00
 5 13 26 1.26 0.00
 6 13 26 0.74 0.00
 7 13 26 0.37 0.00
 -8 14 26 0.08 0.00
 -7 14 26 -0.31 0.00
 -6 14 26 -0.65 0.00
 -5 14 26 -0.36 0.00
 -4 14 26 0.06 0.00
 -3 14 26 -0.02 0.00
 -2 14 26 -0.27 0.00
 -1 14 26 -0.16 0.00
 0 14 26 0.10 0.00
 1 14 26 0.54 0.00
 2 14 26 1.03 0.00
 3 14 26 0.77 0.00
 4 14 26 0.23 0.00
 5 14 26 0.21 0.00
 6 14 26 0.40 0.00
 -7 15 26 -0.02 0.00
 -6 15 26 0.26 0.00
 -5 15 26 0.42 0.00
 -4 15 26 0.23 0.00
 -3 15 26 -0.23 0.00
 -2 15 26 -0.24 0.00
 -1 15 26 -0.06 0.00
 0 15 26 -0.22 0.00
 1 15 26 -0.07 0.00
 2 15 26 -0.16 0.00
 3 15 26 -0.68 0.00
 4 15 26 -0.36 0.00
 5 15 26 0.31 0.00
 -6 16 26 -0.45 0.00
 -5 16 26 -0.54 0.00
 -4 16 26 -0.76 0.00
 -3 16 26 -0.99 0.00
 -2 16 26 -0.73 0.00
 -1 16 26 -0.32 0.00
 0 16 26 -0.01 0.00
 1 16 26 0.09 0.00
 2 16 26 -0.08 0.00
 3 16 26 0.12 0.00
 4 16 26 0.60 0.00
 -5 17 26 -0.19 0.00
 -4 17 26 -0.19 0.00
 -3 17 26 -0.35 0.00
 -2 17 26 -0.26 0.00
 -1 17 26 -0.26 0.00
 0 17 26 -0.66 0.00
 1 17 26 -0.64 0.00
 2 17 26 -0.30 0.00
 3 17 26 -0.30 0.00
 -3 18 26 -0.64 0.00
 -2 18 26 -0.29 0.00
 -1 18 26 -0.22 0.00
 0 18 26 -0.07 0.00
 1 18 26 0.27 0.00
 -12 1 27 -0.35 0.00
 -11 1 27 -0.02 0.00
 -10 1 27 -0.14 0.00
 -9 1 27 -0.87 0.00
 -8 1 27 -0.47 0.00
 -7 1 27 0.44 0.00
 -6 1 27 0.30 0.00
 -5 1 27 -0.02 0.00
 -4 1 27 0.02 0.00
 -3 1 27 -0.12 0.00
 -2 1 27 0.12 0.00
 -1 1 27 1.21 0.00
 0 1 27 2.48 0.00
 1 1 27 3.13 0.00
 2 1 27 2.17 0.00
 3 1 27 0.29 0.00
 4 1 27 -0.50 0.00
 5 1 27 -0.73 0.00
 6 1 27 -1.06 0.00
 7 1 27 -0.89 0.00
 8 1 27 -1.02 0.00
 9 1 27 -1.31 0.00
 10 1 27 -0.81 0.00
 -12 2 27 -0.11 0.00
 -11 2 27 0.23 0.00
 -10 2 27 -0.09 0.00
 -9 2 27 -0.26 0.00
 -8 2 27 0.15 0.00
 -7 2 27 0.05 0.00
 -6 2 27 0.00 0.00
 -5 2 27 0.52 0.00
 -4 2 27 0.51 0.00
 -3 2 27 0.21 0.00
 -2 2 27 0.88 0.00
 -1 2 27 2.12 0.00
 0 2 27 2.90 0.00
 1 2 27 2.48 0.00
 2 2 27 1.12 0.00
 3 2 27 0.85 0.00
 4 2 27 1.71 0.00
 5 2 27 1.75 0.00
 6 2 27 1.19 0.00
 7 2 27 0.66 0.00
 8 2 27 0.15 0.00
 9 2 27 0.26 0.00
 10 2 27 0.49 0.00
 -12 3 27 0.25 0.00
 -11 3 27 0.71 0.00
 -10 3 27 0.03 0.00
 -9 3 27 -0.79 0.00
 -8 3 27 -0.56 0.00
 -7 3 27 0.18 0.00
 -6 3 27 0.74 0.00
 -5 3 27 0.65 0.00
 -4 3 27 -0.17 0.00
 -3 3 27 -0.47 0.00
 -2 3 27 0.65 0.00
 -1 3 27 2.18 0.00
 0 3 27 2.78 0.00
 1 3 27 2.11 0.00
 2 3 27 0.82 0.00
 3 3 27 -0.06 0.00
 4 3 27 -0.58 0.00
 5 3 27 -1.12 0.00
 6 3 27 -0.95 0.00
 7 3 27 -0.26 0.00
 8 3 27 -0.24 0.00
 9 3 27 -0.32 0.00
 10 3 27 0.14 0.00
 -12 4 27 0.10 0.00
 -11 4 27 -0.16 0.00
 -10 4 27 -0.61 0.00
 -9 4 27 -0.03 0.00
 -8 4 27 0.75 0.00
 -7 4 27 0.59 0.00
 -6 4 27 0.52 0.00
 -5 4 27 0.57 0.00
 -4 4 27 0.28 0.00
 -3 4 27 1.20 0.00
 -2 4 27 3.39 0.00
 -1 4 27 4.54 0.00
 0 4 27 3.89 0.00
 1 4 27 2.29 0.00
 2 4 27 0.92 0.00
 3 4 27 1.29 0.00
 4 4 27 2.44 0.00
 5 4 27 2.66 0.00
 6 4 27 2.46 0.00
 7 4 27 1.76 0.00
 8 4 27 0.72 0.00
 9 4 27 0.60 0.00
 10 4 27 0.55 0.00
 -11 5 27 0.44 0.00
 -10 5 27 0.15 0.00
 -9 5 27 -0.07 0.00
 -8 5 27 -0.22 0.00
 -7 5 27 0.02 0.00
 -6 5 27 0.57 0.00
 -5 5 27 0.51 0.00
 -4 5 27 0.59 0.00
 -3 5 27 1.71 0.00
 -2 5 27 2.22 0.00
 -1 5 27 1.33 0.00
 0 5 27 0.49 0.00
 1 5 27 0.11 0.00
 2 5 27 0.17 0.00
 3 5 27 0.58 0.00
 4 5 27 0.00 0.00
 5 5 27 -0.88 0.00
 6 5 27 -0.48 0.00
 7 5 27 0.10 0.00
 8 5 27 0.01 0.00
 9 5 27 -0.01 0.00
 -11 6 27 -0.52 0.00
 -10 6 27 -0.49 0.00
 -9 6 27 0.59 0.00
 -8 6 27 1.09 0.00
 -7 6 27 0.73 0.00
 -6 6 27 0.63 0.00
 -5 6 27 0.75 0.00
 -4 6 27 1.07 0.00
 -3 6 27 1.97 0.00
 -2 6 27 2.98 0.00
 -1 6 27 3.58 0.00
 0 6 27 3.43 0.00
 1 6 27 2.27 0.00
 2 6 27 1.25 0.00
 3 6 27 1.40 0.00
 4 6 27 1.88 0.00
 5 6 27 2.34 0.00
 6 6 27 2.68 0.00
 7 6 27 1.80 0.00
 8 6 27 0.44 0.00
 9 6 27 0.20 0.00
 -11 7 27 0.06 0.00
 -10 7 27 0.64 0.00
 -9 7 27 0.79 0.00
 -8 7 27 -0.09 0.00
 -7 7 27 -0.45 0.00
 -6 7 27 -0.10 0.00
 -5 7 27 0.26 0.00
 -4 7 27 1.57 0.00
 -3 7 27 3.21 0.00
 -2 7 27 2.71 0.00
 -1 7 27 0.52 0.00
 0 7 27 -1.03 0.00
 1 7 27 -1.36 0.00
 2 7 27 -0.38 0.00
 3 7 27 1.03 0.00
 4 7 27 0.91 0.00
 5 7 27 -0.02 0.00
 6 7 27 -0.43 0.00
 7 7 27 -0.72 0.00
 8 7 27 -0.56 0.00
 9 7 27 -0.14 0.00
 -11 8 27 -0.19 0.00
 -10 8 27 0.06 0.00
 -9 8 27 0.33 0.00
 -8 8 27 0.16 0.00
 -7 8 27 0.05 0.00
 -6 8 27 0.35 0.00
 -5 8 27 1.41 0.00
 -4 8 27 2.51 0.00
 -3 8 27 1.92 0.00
 -2 8 27 0.35 0.00
 -1 8 27 0.52 0.00
 0 8 27 2.07 0.00
 1 8 27 2.84 0.00
 2 8 27 2.94 0.00
 3 8 27 2.33 0.00
 4 8 27 1.02 0.00
 5 8 27 0.76 0.00
 6 8 27 1.31 0.00
 7 8 27 1.04 0.00
 8 8 27 0.21 0.00
 9 8 27 -0.33 0.00
 -10 9 27 0.65 0.00
 -9 9 27 0.56 0.00
 -8 9 27 -0.23 0.00
 -7 9 27 -0.25 0.00
 -6 9 27 0.56 0.00
 -5 9 27 1.31 0.00
 -4 9 27 1.62 0.00
 -3 9 27 1.31 0.00
 -2 9 27 0.94 0.00
 -1 9 27 1.00 0.00
 0 9 27 0.55 0.00
 1 9 27 -0.59 0.00
 2 9 27 -0.92 0.00
 3 9 27 -0.30 0.00
 4 9 27 0.34 0.00
 5 9 27 0.66 0.00
 6 9 27 0.11 0.00
 7 9 27 -0.89 0.00
 8 9 27 -0.92 0.00
 -10 10 27 0.25 0.00
 -9 10 27 -0.14 0.00
 -8 10 27 -0.21 0.00
 -7 10 27 0.17 0.00
 -6 10 27 0.37 0.00
 -5 10 27 0.86 0.00
 -4 10 27 1.41 0.00
 -3 10 27 0.92 0.00
 -2 10 27 0.09 0.00
 -1 10 27 0.27 0.00
 0 10 27 0.95 0.00
 1 10 27 1.68 0.00
 2 10 27 2.84 0.00
 3 10 27 2.97 0.00
 4 10 27 1.46 0.00
 5 10 27 0.36 0.00
 6 10 27 0.21 0.00
 7 10 27 0.33 0.00
 8 10 27 0.34 0.00
 -9 11 27 0.00 0.00
 -8 11 27 0.01 0.00
 -7 11 27 0.36 0.00
 -6 11 27 1.10 0.00
 -5 11 27 1.73 0.00
 -4 11 27 1.42 0.00
 -3 11 27 0.45 0.00
 -2 11 27 0.26 0.00
 -1 11 27 0.92 0.00
 0 11 27 0.89 0.00
 1 11 27 0.28 0.00
 2 11 27 -0.13 0.00
 3 11 27 -0.61 0.00
 4 11 27 -0.40 0.00
 5 11 27 0.59 0.00
 6 11 27 0.73 0.00
 7 11 27 0.12 0.00
 -9 12 27 0.16 0.00
 -8 12 27 0.53 0.00
 -7 12 27 0.99 0.00
 -6 12 27 0.73 0.00
 -5 12 27 0.13 0.00
 -4 12 27 -0.15 0.00
 -3 12 27 -0.06 0.00
 -2 12 27 0.28 0.00
 -1 12 27 0.44 0.00
 0 12 27 0.19 0.00
 1 12 27 0.36 0.00
 2 12 27 1.29 0.00
 3 12 27 1.97 0.00
 4 12 27 1.83 0.00
 5 12 27 1.15 0.00
 6 12 27 0.42 0.00
 7 12 27 0.13 0.00
 -8 13 27 0.25 0.00
 -7 13 27 0.06 0.00
 -6 13 27 -0.06 0.00
 -5 13 27 0.31 0.00
 -4 13 27 0.63 0.00
 -3 13 27 0.47 0.00
 -2 13 27 0.22 0.00
 -1 13 27 0.20 0.00
 0 13 27 0.18 0.00
 1 13 27 0.58 0.00
 2 13 27 1.20 0.00
 3 13 27 0.75 0.00
 4 13 27 0.04 0.00
 5 13 27 0.17 0.00
 6 13 27 0.46 0.00
 -8 14 27 0.28 0.00
 -7 14 27 0.56 0.00
 -6 14 27 0.65 0.00
 -5 14 27 0.47 0.00
 -4 14 27 0.18 0.00
 -3 14 27 -0.14 0.00
 -2 14 27 -0.12 0.00
 -1 14 27 -0.02 0.00
 0 14 27 -0.07 0.00
 1 14 27 0.21 0.00
 2 14 27 0.24 0.00
 3 14 27 -0.09 0.00
 4 14 27 0.25 0.00
 5 14 27 0.73 0.00
 6 14 27 0.70 0.00
 -7 15 27 -0.19 0.00
 -6 15 27 -0.60 0.00
 -5 15 27 -0.60 0.00
 -4 15 27 -0.49 0.00
 -3 15 27 -0.60 0.00
 -2 15 27 -0.59 0.00
 -1 15 27 -0.30 0.00
 0 15 27 0.04 0.00
 1 15 27 0.35 0.00
 2 15 27 0.58 0.00
 3 15 27 0.64 0.00
 4 15 27 0.62 0.00
 5 15 27 0.59 0.00
 -6 16 27 -0.07 0.00
 -5 16 27 0.22 0.00
 -4 16 27 0.17 0.00
 -3 16 27 -0.22 0.00
 -2 16 27 -0.22 0.00
 -1 16 27 -0.09 0.00
 0 16 27 -0.34 0.00
 1 16 27 -0.22 0.00
 2 16 27 -0.15 0.00
 3 16 27 -0.57 0.00
 4 16 27 -0.48 0.00
 -4 17 27 -0.63 0.00
 -3 17 27 -0.87 0.00
 -2 17 27 -0.55 0.00
 -1 17 27 -0.33 0.00
 0 17 27 -0.09 0.00
 1 17 27 0.12 0.00
 2 17 27 -0.24 0.00
 -12 0 28 -0.51 0.00
 -11 0 28 -0.36 0.00
 -10 0 28 -0.31 0.00
 -9 0 28 -0.98 0.00
 -8 0 28 -0.55 0.00
 -7 0 28 0.55 0.00
 -6 0 28 0.42 0.00
 -5 0 28 -0.07 0.00
 -4 0 28 -0.02 0.00
 -3 0 28 -0.14 0.00
 -2 0 28 -0.15 0.00
 -1 0 28 0.48 0.00
 0 0 28 1.57 0.00
 1 0 28 2.54 0.00
 2 0 28 1.95 0.00
 3 0 28 0.19 0.00
 4 0 28 -0.56 0.00
 5 0 28 -0.79 0.00
 6 0 28 -1.20 0.00
 7 0 28 -1.09 0.00
 8 0 28 -1.21 0.00
 9 0 28 -1.47 0.00
 10 0 28 -0.97 0.00
 -12 1 28 -0.25 0.00
 -11 1 28 0.03 0.00
 -10 1 28 -0.06 0.00
 -9 1 28 -0.14 0.00
 -8 1 28 0.14 0.00
 -7 1 28 0.05 0.00
 -6 1 28 -0.13 0.00
 -5 1 28 0.17 0.00
 -4 1 28 0.28 0.00
 -3 1 28 0.04 0.00
 -2 1 28 0.19 0.00
 -1 1 28 0.89 0.00
 0 1 28 1.61 0.00
 1 1 28 1.61 0.00
 2 1 28 0.83 0.00
 3 1 28 0.47 0.00
 4 1 28 0.78 0.00
 5 1 28 0.76 0.00
 6 1 28 0.42 0.00
 7 1 28 0.09 0.00
 8 1 28 -0.14 0.00
 9 1 28 -0.01 0.00
 10 1 28 0.20 0.00
 -12 2 28 -0.14 0.00
 -11 2 28 0.29 0.00
 -10 2 28 0.06 0.00
 -9 2 28 -0.72 0.00
 -8 2 28 -0.53 0.00
 -7 2 28 0.27 0.00
 -6 2 28 0.58 0.00
 -5 2 28 0.44 0.00
 -4 2 28 -0.07 0.00
 -3 2 28 -0.54 0.00
 -2 2 28 0.02 0.00
 -1 2 28 1.34 0.00
 0 2 28 2.24 0.00
 1 2 28 2.18 0.00
 2 2 28 0.99 0.00
 3 2 28 -0.35 0.00
 4 2 28 -0.77 0.00
 5 2 28 -1.02 0.00
 6 2 28 -1.12 0.00
 7 2 28 -0.64 0.00
 8 2 28 -0.61 0.00
 9 2 28 -0.77 0.00
 -11 3 28 0.00 0.00
 -10 3 28 -0.36 0.00
 -9 3 28 -0.21 0.00
 -8 3 28 0.47 0.00
 -7 3 28 0.31 0.00
 -6 3 28 0.12 0.00
 -5 3 28 0.43 0.00
 -4 3 28 0.33 0.00
 -3 3 28 0.58 0.00
 -2 3 28 1.95 0.00
 -1 3 28 3.20 0.00
 0 3 28 3.50 0.00
 1 3 28 2.70 0.00
 2 3 28 1.32 0.00
 3 3 28 1.26 0.00
 4 3 28 2.14 0.00
 5 3 28 2.11 0.00
 6 3 28 1.66 0.00
 7 3 28 1.01 0.00
 8 3 28 0.24 0.00
 9 3 28 0.25 0.00
 -11 4 28 0.67 0.00
 -10 4 28 0.23 0.00
 -9 4 28 -0.31 0.00
 -8 4 28 -0.39 0.00
 -7 4 28 0.02 0.00
 -6 4 28 0.78 0.00
 -5 4 28 0.84 0.00
 -4 4 28 0.20 0.00
 -3 4 28 0.29 0.00
 -2 4 28 1.13 0.00
 -1 4 28 1.70 0.00
 0 4 28 1.70 0.00
 1 4 28 1.02 0.00
 2 4 28 0.13 0.00
 3 4 28 -0.19 0.00
 4 4 28 -0.54 0.00
 5 4 28 -1.02 0.00
 6 4 28 -0.60 0.00
 7 4 28 0.13 0.00
 8 4 28 0.11 0.00
 9 4 28 -0.04 0.00
 -11 5 28 -0.37 0.00
 -10 5 28 -0.59 0.00
 -9 5 28 0.33 0.00
 -8 5 28 1.07 0.00
 -7 5 28 0.79 0.00
 -6 5 28 0.62 0.00
 -5 5 28 0.51 0.00
 -4 5 28 0.37 0.00
 -3 5 28 1.40 0.00
 -2 5 28 3.23 0.00
 -1 5 28 4.12 0.00
 0 5 28 3.57 0.00
 1 5 28 2.03 0.00
 2 5 28 0.86 0.00
 3 5 28 1.39 0.00
 4 5 28 2.39 0.00
 5 5 28 2.63 0.00
 6 5 28 2.56 0.00
 7 5 28 1.70 0.00
 8 5 28 0.46 0.00
 9 5 28 0.30 0.00
 -11 6 28 0.16 0.00
 -10 6 28 0.31 0.00
 -9 6 28 0.34 0.00
 -8 6 28 -0.21 0.00
 -7 6 28 -0.30 0.00
 -6 6 28 0.20 0.00
 -5 6 28 0.33 0.00
 -4 6 28 1.11 0.00
 -3 6 28 2.68 0.00
 -2 6 28 2.64 0.00
 -1 6 28 0.79 0.00
 0 6 28 -0.55 0.00
 1 6 28 -0.75 0.00
 2 6 28 0.06 0.00
 3 6 28 1.11 0.00
 4 6 28 0.65 0.00
 5 6 28 -0.40 0.00
 6 6 28 -0.41 0.00
 7 6 28 -0.17 0.00
 8 6 28 -0.04 0.00
 9 6 28 0.10 0.00
 -11 7 28 -0.53 0.00
 -10 7 28 -0.32 0.00
 -9 7 28 0.56 0.00
 -8 7 28 0.83 0.00
 -7 7 28 0.56 0.00
 -6 7 28 0.54 0.00
 -5 7 28 1.05 0.00
 -4 7 28 1.83 0.00
 -3 7 28 1.90 0.00
 -2 7 28 1.29 0.00
 -1 7 28 1.57 0.00
 0 7 28 2.57 0.00
 1 7 28 2.61 0.00
 2 7 28 2.15 0.00
 3 7 28 1.87 0.00
 4 7 28 1.38 0.00
 5 7 28 1.35 0.00
 6 7 28 1.76 0.00
 7 7 28 1.26 0.00
 8 7 28 0.19 0.00
 9 7 28 -0.18 0.00
 -10 8 28 0.62 0.00
 -9 8 28 0.72 0.00
 -8 8 28 -0.20 0.00
 -7 8 28 -0.52 0.00
 -6 8 28 0.01 0.00
 -5 8 28 0.64 0.00
 -4 8 28 1.66 0.00
 -3 8 28 2.42 0.00
 -2 8 28 1.89 0.00
 -1 8 28 0.78 0.00
 0 8 28 -0.22 0.00
 1 8 28 -0.95 0.00
 2 8 28 -0.55 0.00
 3 8 28 0.51 0.00
 4 8 28 0.61 0.00
 5 8 28 0.15 0.00
 6 8 28 -0.29 0.00
 7 8 28 -0.82 0.00
 8 8 28 -0.61 0.00
 -10 9 28 0.09 0.00
 -9 9 28 0.01 0.00
 -8 9 28 -0.13 0.00
 -7 9 28 0.00 0.00
 -6 9 28 0.28 0.00
 -5 9 28 1.25 0.00
 -4 9 28 2.26 0.00
 -3 9 28 1.48 0.00
 -2 9 28 -0.16 0.00
 -1 9 28 -0.06 0.00
 0 9 28 1.36 0.00
 1 9 28 2.43 0.00
 2 9 28 3.17 0.00
 3 9 28 2.75 0.00
 4 9 28 1.06 0.00
 5 9 28 0.27 0.00
 6 9 28 0.56 0.00
 7 9 28 0.66 0.00
 8 9 28 0.29 0.00
 -10 10 28 0.28 0.00
 -9 10 28 0.23 0.00
 -8 10 28 -0.14 0.00
 -7 10 28 0.05 0.00
 -6 10 28 0.92 0.00
 -5 10 28 1.73 0.00
 -4 10 28 1.61 0.00
 -3 10 28 0.67 0.00
 -2 10 28 0.40 0.00
 -1 10 28 1.12 0.00
 0 10 28 1.13 0.00
 1 10 28 0.13 0.00
 2 10 28 -0.58 0.00
 3 10 28 -0.80 0.00
 4 10 28 -0.40 0.00
 5 10 28 0.45 0.00
 6 10 28 0.42 0.00
 7 10 28 -0.41 0.00
 -9 11 28 0.04 0.00
 -8 11 28 0.18 0.00
 -7 11 28 0.59 0.00
 -6 11 28 0.53 0.00
 -5 11 28 0.44 0.00
 -4 11 28 0.51 0.00
 -3 11 28 0.32 0.00
 -2 11 28 0.23 0.00
 -1 11 28 0.50 0.00
 0 11 28 0.57 0.00
 1 11 28 0.80 0.00
 2 11 28 1.84 0.00
 3 11 28 2.44 0.00
 4 11 28 1.77 0.00
 5 11 28 0.87 0.00
 6 11 28 0.26 0.00
 7 11 28 0.04 0.00
 -9 12 28 -0.03 0.00
 -8 12 28 0.16 0.00
 -7 12 28 0.27 0.00
 -6 12 28 0.60 0.00
 -5 12 28 1.11 0.00
 -4 12 28 1.07 0.00
 -3 12 28 0.55 0.00
 -2 12 28 0.43 0.00
 -1 12 28 0.71 0.00
 0 12 28 0.56 0.00
 1 12 28 0.52 0.00
 2 12 28 0.79 0.00
 3 12 28 0.28 0.00
 4 12 28 -0.16 0.00
 5 12 28 0.25 0.00
 6 12 28 0.43 0.00
 -8 13 28 0.53 0.00
 -7 13 28 0.93 0.00
 -6 13 28 0.85 0.00
 -5 13 28 0.38 0.00
 -4 13 28 0.03 0.00
 -3 13 28 -0.06 0.00
 -2 13 28 0.15 0.00
 -1 13 28 0.24 0.00
 0 13 28 0.06 0.00
 1 13 28 0.23 0.00
 2 13 28 0.58 0.00
 3 13 28 0.71 0.00
 4 13 28 0.91 0.00
 5 13 28 0.89 0.00
 6 13 28 0.51 0.00
 -7 14 28 0.02 0.00
 -6 14 28 -0.38 0.00
 -5 14 28 -0.29 0.00
 -4 14 28 -0.04 0.00
 -3 14 28 -0.04 0.00
 -2 14 28 -0.12 0.00
 -1 14 28 -0.05 0.00
 0 14 28 0.04 0.00
 1 14 28 0.48 0.00
 2 14 28 1.16 0.00
 3 14 28 1.07 0.00
 4 14 28 0.55 0.00
 5 14 28 0.39 0.00
 -6 15 28 0.34 0.00
 -5 15 28 0.52 0.00
 -4 15 28 0.41 0.00
 -3 15 28 -0.01 0.00
 -2 15 28 -0.10 0.00
 -1 15 28 -0.02 0.00
 0 15 28 -0.10 0.00
 1 15 28 0.21 0.00
 2 15 28 0.14 0.00
 3 15 28 -0.52 0.00
 4 15 28 -0.41 0.00
 -5 16 28 -0.42 0.00
 -4 16 28 -0.61 0.00
 -3 16 28 -0.81 0.00
 -2 16 28 -0.68 0.00
 -1 16 28 -0.42 0.00
 0 16 28 -0.08 0.00
 1 16 28 0.18 0.00
 2 16 28 0.03 0.00
 3 16 28 0.09 0.00
 -3 17 28 -0.29 0.00
 -2 17 28 -0.30 0.00
 -1 17 28 -0.22 0.00
 0 17 28 -0.38 0.00
 1 17 28 -0.31 0.00
 -11 1 29 -0.22 0.00
 -10 1 29 -0.20 0.00
 -9 1 29 -0.91 0.00
 -8 1 29 -0.62 0.00
 -7 1 29 0.47 0.00
 -6 1 29 0.61 0.00
 -5 1 29 0.23 0.00
 -4 1 29 -0.06 0.00
 -3 1 29 -0.44 0.00
 -2 1 29 -0.37 0.00
 -1 1 29 0.30 0.00
 0 1 29 1.15 0.00
 1 1 29 1.80 0.00
 2 1 29 1.17 0.00
 3 1 29 -0.25 0.00
 4 1 29 -0.74 0.00
 5 1 29 -0.97 0.00
 6 1 29 -1.29 0.00
 7 1 29 -1.00 0.00
 8 1 29 -0.97 0.00
 9 1 29 -1.12 0.00
 -11 2 29 -0.12 0.00
 -10 2 29 -0.32 0.00
 -9 2 29 -0.29 0.00
 -8 2 29 0.36 0.00
 -7 2 29 0.23 0.00
 -6 2 29 -0.18 0.00
 -5 2 29 0.10 0.00
 -4 2 29 0.23 0.00
 -3 2 29 0.22 0.00
 -2 2 29 0.83 0.00
 -1 2 29 1.85 0.00
 0 2 29 2.74 0.00
 1 2 29 2.68 0.00
 2 2 29 1.54 0.00
 3 2 29 1.00 0.00
 4 2 29 1.32 0.00
 5 2 29 1.16 0.00
 6 2 29 0.72 0.00
 7 2 29 0.23 0.00
 8 2 29 -0.23 0.00
 9 2 29 -0.08 0.00
 -11 3 29 0.51 0.00
 -10 3 29 0.34 0.00
 -9 3 29 -0.26 0.00
 -8 3 29 -0.36 0.00
 -7 3 29 0.06 0.00
 -6 3 29 0.68 0.00
 -5 3 29 0.83 0.00
 -4 3 29 0.13 0.00
 -3 3 29 -0.37 0.00
 -2 3 29 0.29 0.00
 -1 3 29 1.44 0.00
 0 3 29 2.01 0.00
 1 3 29 1.44 0.00
 2 3 29 0.03 0.00
 3 3 29 -0.92 0.00
 4 3 29 -1.07 0.00
 5 3 29 -1.14 0.00
 6 3 29 -0.84 0.00
 7 3 29 -0.13 0.00
 8 3 29 -0.07 0.00
 9 3 29 -0.27 0.00
 -11 4 29 -0.14 0.00
 -10 4 29 -0.44 0.00
 -9 4 29 0.07 0.00
 -8 4 29 0.82 0.00
 -7 4 29 0.58 0.00
 -6 4 29 0.32 0.00
 -5 4 29 0.35 0.00
 -4 4 29 0.15 0.00
 -3 4 29 0.85 0.00
 -2 4 29 2.58 0.00
 -1 4 29 3.65 0.00
 0 4 29 3.44 0.00
 1 4 29 2.20 0.00
 2 4 29 0.94 0.00
 3 4 29 1.32 0.00
 4 4 29 2.36 0.00
 5 4 29 2.41 0.00
 6 4 29 2.09 0.00
 7 4 29 1.28 0.00
 8 4 29 0.21 0.00
 9 4 29 0.11 0.00
 -11 5 29 0.38 0.00
 -10 5 29 0.23 0.00
 -9 5 29 0.03 0.00
 -8 5 29 -0.32 0.00
 -7 5 29 -0.22 0.00
 -6 5 29 0.51 0.00
 -5 5 29 0.68 0.00
 -4 5 29 0.65 0.00
 -3 5 29 1.44 0.00
 -2 5 29 1.85 0.00
 -1 5 29 1.18 0.00
 0 5 29 0.51 0.00
 1 5 29 0.09 0.00
 2 5 29 0.02 0.00
 3 5 29 0.41 0.00
 4 5 29 0.12 0.00
 5 5 29 -0.54 0.00
 6 5 29 -0.32 0.00
 7 5 29 0.15 0.00
 8 5 29 0.19 0.00
 9 5 29 0.08 0.00
 -11 6 29 -0.53 0.00
 -10 6 29 -0.48 0.00
 -9 6 29 0.60 0.00
 -8 6 29 1.20 0.00
 -7 6 29 0.89 0.00
 -6 6 29 0.66 0.00
 -5 6 29 0.65 0.00
 -4 6 29 0.89 0.00
 -3 6 29 1.53 0.00
 -2 6 29 2.15 0.00
 -1 6 29 2.67 0.00
 0 6 29 2.85 0.00
 1 6 29 2.04 0.00
 2 6 29 1.22 0.00
 3 6 29 1.58 0.00
 4 6 29 2.03 0.00
 5 6 29 2.01 0.00
 6 6 29 1.99 0.00
 7 6 29 1.26 0.00
 8 6 29 0.12 0.00
 -10 7 29 0.38 0.00
 -9 7 29 0.49 0.00
 -8 7 29 -0.30 0.00
 -7 7 29 -0.57 0.00
 -6 7 29 -0.11 0.00
 -5 7 29 0.29 0.00
 -4 7 29 1.43 0.00
 -3 7 29 2.87 0.00
 -2 7 29 2.52 0.00
 -1 7 29 0.70 0.00
 0 7 29 -0.68 0.00
 1 7 29 -1.04 0.00
 2 7 29 -0.07 0.00
 3 7 29 1.23 0.00
 4 7 29 0.88 0.00
 5 7 29 -0.17 0.00
 6 7 29 -0.49 0.00
 7 7 29 -0.51 0.00
 8 7 29 -0.13 0.00
 -10 8 29 -0.27 0.00
 -9 8 29 0.22 0.00
 -8 8 29 0.38 0.00
 -7 8 29 0.34 0.00
 -6 8 29 0.42 0.00
 -5 8 29 1.24 0.00
 -4 8 29 2.31 0.00
 -3 8 29 1.76 0.00
 -2 8 29 0.10 0.00
 -1 8 29 0.09 0.00
 0 8 29 1.67 0.00
 1 8 29 2.70 0.00
 2 8 29 3.00 0.00
 3 8 29 2.48 0.00
 4 8 29 1.09 0.00
 5 8 29 0.47 0.00
 6 8 29 0.87 0.00
 7 8 29 0.89 0.00
 8 8 29 0.28 0.00
 -10 9 29 0.37 0.00
 -9 9 29 0.48 0.00
 -8 9 29 -0.17 0.00
 -7 9 29 -0.29 0.00
 -6 9 29 0.40 0.00
 -5 9 29 1.22 0.00
 -4 9 29 1.73 0.00
 -3 9 29 1.49 0.00
 -2 9 29 1.02 0.00
 -1 9 29 1.05 0.00
 0 9 29 0.76 0.00
 1 9 29 -0.19 0.00
 2 9 29 -0.57 0.00
 3 9 29 -0.36 0.00
 4 9 29 -0.27 0.00
 5 9 29 -0.03 0.00
 6 9 29 -0.04 0.00
 7 9 29 -0.58 0.00
 -9 10 29 -0.06 0.00
 -8 10 29 -0.08 0.00
 -7 10 29 0.20 0.00
 -6 10 29 0.34 0.00
 -5 10 29 0.91 0.00
 -4 10 29 1.52 0.00
 -3 10 29 0.88 0.00
 -2 10 29 -0.14 0.00
 -1 10 29 0.04 0.00
 0 10 29 0.83 0.00
 1 10 29 1.50 0.00
 2 10 29 2.46 0.00
 3 10 29 2.57 0.00
 4 10 29 1.36 0.00
 5 10 29 0.55 0.00
 6 10 29 0.43 0.00
 7 10 29 0.40 0.00
 -9 11 29 0.00 0.00
 -8 11 29 -0.01 0.00
 -7 11 29 0.20 0.00
 -6 11 29 0.89 0.00
 -5 11 29 1.60 0.00
 -4 11 29 1.38 0.00
 -3 11 29 0.46 0.00
 -2 11 29 0.32 0.00
 -1 11 29 1.04 0.00
 0 11 29 1.08 0.00
 1 11 29 0.55 0.00
 2 11 29 0.21 0.00
 3 11 29 -0.35 0.00
 4 11 29 -0.44 0.00
 5 11 29 0.27 0.00
 6 11 29 0.42 0.00
 7 11 29 -0.14 0.00
 -8 12 29 0.43 0.00
 -7 12 29 0.84 0.00
 -6 12 29 0.74 0.00
 -5 12 29 0.38 0.00
 -4 12 29 0.15 0.00
 -3 12 29 0.05 0.00
 -2 12 29 0.27 0.00
 -1 12 29 0.52 0.00
 0 12 29 0.34 0.00
 1 12 29 0.30 0.00
 2 12 29 0.86 0.00
 3 12 29 1.32 0.00
 4 12 29 1.29 0.00
 5 12 29 0.91 0.00
 6 12 29 0.31 0.00
 -7 13 29 0.19 0.00
 -6 13 29 0.10 0.00
 -5 13 29 0.32 0.00
 -4 13 29 0.41 0.00
 -3 13 29 0.28 0.00
 -2 13 29 0.31 0.00
 -1 13 29 0.42 0.00
 0 13 29 0.21 0.00
 1 13 29 0.46 0.00
 2 13 29 1.22 0.00
 3 13 29 1.06 0.00
 4 13 29 0.43 0.00
 5 13 29 0.31 0.00
 -6 14 29 0.66 0.00
 -5 14 29 0.56 0.00
 -4 14 29 0.37 0.00
 -3 14 29 0.15 0.00
 -2 14 29 0.15 0.00
 -1 14 29 0.15 0.00
 0 14 29 0.04 0.00
 1 14 29 0.36 0.00
 2 14 29 0.39 0.00
 3 14 29 -0.12 0.00
 4 14 29 -0.07 0.00
 -5 15 29 -0.41 0.00
 -4 15 29 -0.38 0.00
 -3 15 29 -0.45 0.00
 -2 15 29 -0.44 0.00
 -1 15 29 -0.30 0.00
 0 15 29 -0.09 0.00
 1 15 29 0.25 0.00
 2 15 29 0.55 0.00
 3 15 29 0.60 0.00
 -4 16 29 0.30 0.00
 -3 16 29 -0.06 0.00
 -2 16 29 -0.18 0.00
 -1 16 29 -0.10 0.00
 0 16 29 -0.19 0.00
 1 16 29 0.08 0.00
 2 16 29 0.17 0.00
 -11 0 30 -0.37 0.00
 -10 0 30 -0.32 0.00
 -9 0 30 -1.06 0.00
 -8 0 30 -0.77 0.00
 -7 0 30 0.53 0.00
 -6 0 30 0.77 0.00
 -5 0 30 0.26 0.00
 -4 0 30 -0.13 0.00
 -3 0 30 -0.55 0.00
 -2 0 30 -0.67 0.00
 -1 0 30 -0.39 0.00
 0 0 30 0.23 0.00
 1 0 30 1.11 0.00
 2 0 30 0.97 0.00
 3 0 30 -0.13 0.00
 4 0 30 -0.57 0.00
 5 0 30 -0.91 0.00
 6 0 30 -1.36 0.00
 7 0 30 -1.13 0.00
 8 0 30 -1.05 0.00
 9 0 30 -1.10 0.00
 -11 1 30 -0.19 0.00
 -10 1 30 -0.30 0.00
 -9 1 30 -0.28 0.00
 -8 1 30 0.20 0.00
 -7 1 30 0.18 0.00
 -6 1 30 -0.19 0.00
 -5 1 30 -0.12 0.00
 -4 1 30 0.03 0.00
 -3 1 30 0.02 0.00
 -2 1 30 0.23 0.00
 -1 1 30 0.77 0.00
 0 1 30 1.48 0.00
 1 1 30 1.72 0.00
 2 1 30 1.17 0.00
 3 1 30 0.64 0.00
 4 1 30 0.52 0.00
 5 1 30 0.32 0.00
 6 1 30 0.05 0.00
 7 1 30 -0.19 0.00
 8 1 30 -0.33 0.00
 9 1 30 -0.16 0.00
 -11 2 30 0.09 0.00
 -10 2 30 0.17 0.00
 -9 2 30 -0.41 0.00
 -8 2 30 -0.40 0.00
 -7 2 30 0.24 0.00
 -6 2 30 0.63 0.00
 -5 2 30 0.61 0.00
 -4 2 30 0.09 0.00
 -3 2 30 -0.53 0.00
 -2 2 30 -0.28 0.00
 -1 2 30 0.61 0.00
 0 2 30 1.31 0.00
 1 2 30 1.31 0.00
 2 2 30 0.20 0.00
 3 2 30 -1.04 0.00
 4 2 30 -1.24 0.00
 5 2 30 -1.24 0.00
 6 2 30 -1.16 0.00
 7 2 30 -0.55 0.00
 8 2 30 -0.39 0.00
 9 2 30 -0.53 0.00
 -11 3 30 -0.15 0.00
 -10 3 30 -0.42 0.00
 -9 3 30 -0.22 0.00
 -8 3 30 0.58 0.00
 -7 3 30 0.43 0.00
 -6 3 30 -0.03 0.00
 -5 3 30 0.06 0.00
 -4 3 30 0.08 0.00
 -3 3 30 0.46 0.00
 -2 3 30 1.62 0.00
 -1 3 30 2.62 0.00
 0 3 30 3.06 0.00
 1 3 30 2.60 0.00
 2 3 30 1.41 0.00
 3 3 30 1.18 0.00
 4 3 30 1.68 0.00
 5 3 30 1.55 0.00
 6 3 30 1.20 0.00
 7 3 30 0.58 0.00
 8 3 30 -0.18 0.00
 9 3 30 -0.16 0.00
 -11 4 30 0.40 0.00
 -10 4 30 0.34 0.00
 -9 4 30 0.08 0.00
 -8 4 30 -0.19 0.00
 -7 4 30 -0.14 0.00
 -6 4 30 0.55 0.00
 -5 4 30 0.87 0.00
 -4 4 30 0.42 0.00
 -3 4 30 0.37 0.00
 -2 4 30 0.91 0.00
 -1 4 30 1.33 0.00
 0 4 30 1.44 0.00
 1 4 30 0.83 0.00
 2 4 30 -0.26 0.00
 3 4 30 -0.75 0.00
 4 4 30 -0.78 0.00
 5 4 30 -0.81 0.00
 6 4 30 -0.40 0.00
 7 4 30 0.21 0.00
 8 4 30 0.22 0.00
 -10 5 30 -0.34 0.00
 -9 5 30 0.53 0.00
 -8 5 30 1.20 0.00
 -7 5 30 0.85 0.00
 -6 5 30 0.52 0.00
 -5 5 30 0.37 0.00
 -4 5 30 0.27 0.00
 -3 5 30 1.05 0.00
 -2 5 30 2.41 0.00
 -1 5 30 3.17 0.00
 0 5 30 2.94 0.00
 1 5 30 1.65 0.00
 2 5 30 0.53 0.00
 3 5 30 1.19 0.00
 4 5 30 2.28 0.00
 5 5 30 2.34 0.00
 6 5 30 2.04 0.00
 7 5 30 1.15 0.00
 8 5 30 -0.01 0.00
 -10 6 30 0.21 0.00
 -9 6 30 0.18 0.00
 -8 6 30 -0.42 0.00
 -7 6 30 -0.54 0.00
 -6 6 30 0.07 0.00
 -5 6 30 0.35 0.00
 -4 6 30 1.00 0.00
 -3 6 30 2.33 0.00
 -2 6 30 2.37 0.00
 -1 6 30 0.85 0.00
 0 6 30 -0.40 0.00
 1 6 30 -0.74 0.00
 2 6 30 0.02 0.00
 3 6 30 1.15 0.00
 4 6 30 0.89 0.00
 5 6 30 -0.10 0.00
 6 6 30 -0.34 0.00
 7 6 30 -0.18 0.00
 8 6 30 0.10 0.00
 -10 7 30 -0.50 0.00
 -9 7 30 0.46 0.00
 -8 7 30 0.97 0.00
 -7 7 30 0.80 0.00
 -6 7 30 0.60 0.00
 -5 7 30 0.88 0.00
 -4 7 30 1.58 0.00
 -3 7 30 1.61 0.00
 -2 7 30 0.81 0.00
 -1 7 30 0.88 0.00
 0 7 30 1.94 0.00
 1 7 30 2.31 0.00
 2 7 30 2.19 0.00
 3 7 30 2.19 0.00
 4 7 30 1.67 0.00
 5 7 30 1.08 0.00
 6 7 30 1.06 0.00
 7 7 30 0.79 0.00
 8 7 30 0.06 0.00
 -10 8 30 0.33 0.00
 -9 8 30 0.48 0.00
 -8 8 30 -0.27 0.00
 -7 8 30 -0.55 0.00
 -6 8 30 -0.06 0.00
 -5 8 30 0.61 0.00
 -4 8 30 1.66 0.00
 -3 8 30 2.41 0.00
 -2 8 30 1.93 0.00
 -1 8 30 0.93 0.00
 0 8 30 0.04 0.00
 1 8 30 -0.64 0.00
 2 8 30 -0.24 0.00
 3 8 30 0.56 0.00
 4 8 30 0.20 0.00
 5 8 30 -0.46 0.00
 6 8 30 -0.57 0.00
 7 8 30 -0.60 0.00
 -9 9 30 -0.08 0.00
 -8 9 30 0.03 0.00
 -7 9 30 0.22 0.00
 -6 9 30 0.36 0.00
 -5 9 30 1.22 0.00
 -4 9 30 2.22 0.00
 -3 9 30 1.44 0.00
 -2 9 30 -0.36 0.00
 -1 9 30 -0.48 0.00
 0 9 30 0.90 0.00
 1 9 30 2.10 0.00
 2 9 30 2.95 0.00
 3 9 30 2.64 0.00
 4 9 30 1.09 0.00
 5 9 30 0.29 0.00
 6 9 30 0.57 0.00
 7 9 30 0.79 0.00
 -9 10 30 0.18 0.00
 -8 10 30 -0.07 0.00
 -7 10 30 0.01 0.00
 -6 10 30 0.74 0.00
 -5 10 30 1.59 0.00
 -4 10 30 1.63 0.00
 -3 10 30 0.79 0.00
 -2 10 30 0.43 0.00
 -1 10 30 1.10 0.00
 0 10 30 1.28 0.00
 1 10 30 0.54 0.00
 2 10 30 -0.10 0.00
 3 10 30 -0.60 0.00
 4 10 30 -0.73 0.00
 5 10 30 -0.12 0.00
 6 10 30 0.19 0.00
 7 10 30 -0.27 0.00
 -8 11 30 0.16 0.00
 -7 11 30 0.50 0.00
 -6 11 30 0.53 0.00
 -5 11 30 0.65 0.00
 -4 11 30 0.80 0.00
 -3 11 30 0.39 0.00
 -2 11 30 0.06 0.00
 -1 11 30 0.35 0.00
 0 11 30 0.53 0.00
 1 11 30 0.62 0.00
 2 11 30 1.28 0.00
 3 11 30 1.65 0.00
 4 11 30 1.21 0.00
 5 11 30 0.79 0.00
 6 11 30 0.44 0.00
 -8 12 30 0.11 0.00
 -7 12 30 0.21 0.00
 -6 12 30 0.56 0.00
 -5 12 30 0.99 0.00
 -4 12 30 0.79 0.00
 -3 12 30 0.23 0.00
 -2 12 30 0.29 0.00
 -1 12 30 0.76 0.00
 0 12 30 0.61 0.00
 1 12 30 0.50 0.00
 2 12 30 0.86 0.00
 3 12 30 0.57 0.00
 4 12 30 0.18 0.00
 5 12 30 0.38 0.00
 -7 13 30 0.70 0.00
 -6 13 30 0.74 0.00
 -5 13 30 0.46 0.00
 -4 13 30 0.21 0.00
 -3 13 30 0.12 0.00
 -2 13 30 0.32 0.00
 -1 13 30 0.44 0.00
 0 13 30 0.27 0.00
 1 13 30 0.35 0.00
 2 13 30 0.49 0.00
 3 13 30 0.36 0.00
 4 13 30 0.37 0.00
 5 13 30 0.37 0.00
 -6 14 30 -0.09 0.00
 -5 14 30 -0.15 0.00
 -4 14 30 -0.11 0.00
 -3 14 30 -0.10 0.00
 -2 14 30 0.00 0.00
 -1 14 30 0.10 0.00
 0 14 30 -0.03 0.00
 1 14 30 0.21 0.00
 2 14 30 0.88 0.00
 3 14 30 0.97 0.00
 4 14 30 0.61 0.00
 -4 15 30 0.48 0.00
 -3 15 30 0.22 0.00
 -2 15 30 0.12 0.00
 -1 15 30 0.06 0.00
 0 15 30 -0.05 0.00
 1 15 30 0.37 0.00
 2 15 30 0.43 0.00
 -2 16 30 -0.49 0.00
 -1 16 30 -0.42 0.00
 0 16 30 -0.14 0.00
 -11 1 31 -0.18 0.00
 -10 1 31 -0.08 0.00
 -9 1 31 -0.75 0.00
 -8 1 31 -0.66 0.00
 -7 1 31 0.39 0.00
 -6 1 31 0.77 0.00
 -5 1 31 0.46 0.00
 -4 1 31 -0.07 0.00
 -3 1 31 -0.66 0.00
 -2 1 31 -0.69 0.00
 -1 1 31 -0.31 0.00
 0 1 31 0.13 0.00
 1 1 31 0.64 0.00
 2 1 31 0.28 0.00
 3 1 31 -0.65 0.00
 4 1 31 -0.84 0.00
 5 1 31 -1.02 0.00
 6 1 31 -1.29 0.00
 7 1 31 -0.90 0.00
 8 1 31 -0.70 0.00
 -10 2 31 -0.54 0.00
 -9 2 31 -0.49 0.00
 -8 2 31 0.34 0.00
 -7 2 31 0.36 0.00
 -6 2 31 -0.21 0.00
 -5 2 31 -0.23 0.00
 -4 2 31 -0.05 0.00
 -3 2 31 0.23 0.00
 -2 2 31 0.84 0.00
 -1 2 31 1.51 0.00
 0 2 31 2.24 0.00
 1 2 31 2.49 0.00
 2 2 31 1.76 0.00
 3 2 31 1.15 0.00
 4 2 31 0.96 0.00
 5 2 31 0.56 0.00
 6 2 31 0.20 0.00
 7 2 31 -0.17 0.00
 8 2 31 -0.49 0.00
 -10 3 31 0.33 0.00
 -9 3 31 0.11 0.00
 -8 3 31 -0.06 0.00
 -7 3 31 0.03 0.00
 -6 3 31 0.51 0.00
 -5 3 31 0.81 0.00
 -4 3 31 0.33 0.00
 -3 3 31 -0.19 0.00
 -2 3 31 0.14 0.00
 -1 3 31 0.95 0.00
 0 3 31 1.54 0.00
 1 3 31 1.20 0.00
 2 3 31 -0.26 0.00
 3 3 31 -1.46 0.00
 4 3 31 -1.53 0.00
 5 3 31 -1.27 0.00
 6 3 31 -0.80 0.00
 7 3 31 -0.04 0.00
 8 3 31 0.13 0.00
 -10 4 31 -0.25 0.00
 -9 4 31 0.25 0.00
 -8 4 31 0.97 0.00
 -7 4 31 0.69 0.00
 -6 4 31 0.23 0.00
 -5 4 31 0.13 0.00
 -4 4 31 0.02 0.00
 -3 4 31 0.69 0.00
 -2 4 31 2.07 0.00
 -1 4 31 2.91 0.00
 0 4 31 2.86 0.00
 1 4 31 1.81 0.00
 2 4 31 0.54 0.00
 3 4 31 0.81 0.00
 4 4 31 1.77 0.00
 5 4 31 1.86 0.00
 6 4 31 1.62 0.00
 7 4 31 0.87 0.00
 8 4 31 -0.14 0.00
 -10 5 31 0.19 0.00
 -9 5 31 0.15 0.00
 -8 5 31 -0.27 0.00
 -7 5 31 -0.42 0.00
 -6 5 31 0.22 0.00
 -5 5 31 0.55 0.00
 -4 5 31 0.64 0.00
 -3 5 31 1.32 0.00
 -2 5 31 1.64 0.00
 -1 5 31 1.06 0.00
 0 5 31 0.46 0.00
 1 5 31 -0.04 0.00
 2 5 31 -0.27 0.00
 3 5 31 0.10 0.00
 4 5 31 0.18 0.00
 5 5 31 -0.13 0.00
 6 5 31 -0.09 0.00
 7 5 31 0.13 0.00
 8 5 31 0.18 0.00
 -10 6 31 -0.38 0.00
 -9 6 31 0.70 0.00
 -8 6 31 1.35 0.00
 -7 6 31 1.03 0.00
 -6 6 31 0.61 0.00
 -5 6 31 0.45 0.00
 -4 6 31 0.67 0.00
 -3 6 31 1.17 0.00
 -2 6 31 1.48 0.00
 -1 6 31 1.83 0.00
 0 6 31 2.18 0.00
 1 6 31 1.61 0.00
 2 6 31 0.96 0.00
 3 6 31 1.56 0.00
 4 6 31 2.14 0.00
 5 6 31 1.79 0.00
 6 6 31 1.36 0.00
 7 6 31 0.68 0.00
 8 6 31 -0.22 0.00
 -9 7 31 0.27 0.00
 -8 7 31 -0.46 0.00
 -7 7 31 -0.72 0.00
 -6 7 31 -0.24 0.00
 -5 7 31 0.22 0.00
 -4 7 31 1.28 0.00
 -3 7 31 2.64 0.00
 -2 7 31 2.45 0.00
 -1 7 31 0.93 0.00
 0 7 31 -0.44 0.00
 1 7 31 -0.99 0.00
 2 7 31 -0.11 0.00
 3 7 31 1.20 0.00
 4 7 31 0.83 0.00
 5 7 31 -0.31 0.00
 6 7 31 -0.68 0.00
 7 7 31 -0.56 0.00
 -9 8 31 0.03 0.00
 -8 8 31 0.46 0.00
 -7 8 31 0.56 0.00
 -6 8 31 0.49 0.00
 -5 8 31 1.08 0.00
 -4 8 31 2.08 0.00
 -3 8 31 1.61 0.00
 -2 8 31 -0.13 0.00
 -1 8 31 -0.45 0.00
 0 8 31 0.96 0.00
 1 8 31 2.19 0.00
 2 8 31 2.85 0.00
 3 8 31 2.70 0.00
 4 8 31 1.43 0.00
 5 8 31 0.46 0.00
 6 8 31 0.52 0.00
 7 8 31 0.70 0.00
 -9 9 31 0.31 0.00
 -8 9 31 -0.13 0.00
 -7 9 31 -0.26 0.00
 -6 9 31 0.30 0.00
 -5 9 31 1.12 0.00
 -4 9 31 1.75 0.00
 -3 9 31 1.62 0.00
 -2 9 31 1.12 0.00
 -1 9 31 1.11 0.00
 0 9 31 0.96 0.00
 1 9 31 0.25 0.00
 2 9 31 -0.03 0.00
 3 9 31 -0.11 0.00
 4 9 31 -0.63 0.00
 5 9 31 -0.76 0.00
 6 9 31 -0.44 0.00
 -8 10 31 0.00 0.00
 -7 10 31 0.29 0.00
 -6 10 31 0.42 0.00
 -5 10 31 1.05 0.00
 -4 10 31 1.72 0.00
 -3 10 31 1.02 0.00
 -2 10 31 -0.23 0.00
 -1 10 31 -0.25 0.00
 0 10 31 0.49 0.00
 1 10 31 1.12 0.00
 2 10 31 1.90 0.00
 3 10 31 1.90 0.00
 4 10 31 0.90 0.00
 5 10 31 0.44 0.00
 6 10 31 0.60 0.00
 -8 11 31 0.01 0.00
 -7 11 31 0.16 0.00
 -6 11 31 0.78 0.00
 -5 11 31 1.46 0.00
 -4 11 31 1.21 0.00
 -3 11 31 0.28 0.00
 -2 11 31 0.10 0.00
 -1 11 31 0.84 0.00
 0 11 31 1.02 0.00
 1 11 31 0.67 0.00
 2 11 31 0.49 0.00
 3 11 31 -0.01 0.00
 4 11 31 -0.28 0.00
 5 11 31 0.22 0.00
 -7 12 31 0.60 0.00
 -6 12 31 0.64 0.00
 -5 12 31 0.51 0.00
 -4 12 31 0.38 0.00
 -3 12 31 0.16 0.00
 -2 12 31 0.23 0.00
 -1 12 31 0.53 0.00
 0 12 31 0.49 0.00
 1 12 31 0.38 0.00
 2 12 31 0.59 0.00
 3 12 31 0.68 0.00
 4 12 31 0.58 0.00
 5 12 31 0.48 0.00
 -6 13 31 0.24 0.00
 -5 13 31 0.34 0.00
 -4 13 31 0.16 0.00
 -3 13 31 -0.06 0.00
 -2 13 31 0.16 0.00
 -1 13 31 0.47 0.00
 0 13 31 0.17 0.00
 1 13 31 0.16 0.00
 2 13 31 0.84 0.00
 3 13 31 0.92 0.00
 4 13 31 0.59 0.00
 -5 14 31 0.42 0.00
 -4 14 31 0.34 0.00
 -3 14 31 0.27 0.00
 -2 14 31 0.34 0.00
 -1 14 31 0.30 0.00
 0 14 31 0.14 0.00
 1 14 31 0.47 0.00
 2 14 31 0.55 0.00
 3 14 31 0.01 0.00
 -3 15 31 -0.28 0.00
 -2 15 31 -0.20 0.00
 -1 15 31 -0.14 0.00
 0 15 31 -0.09 0.00
 1 15 31 0.14 0.00
 -10 0 32 -0.07 0.00
 -9 0 32 -0.83 0.00
 -8 0 32 -0.80 0.00
 -7 0 32 0.37 0.00
 -6 0 32 0.83 0.00
 -5 0 32 0.41 0.00
 -4 0 32 -0.25 0.00
 -3 0 32 -0.86 0.00
 -2 0 32 -0.88 0.00
 -1 0 32 -0.70 0.00
 0 0 32 -0.55 0.00
 1 0 32 -0.04 0.00
 2 0 32 0.01 0.00
 3 0 32 -0.45 0.00
 4 0 32 -0.46 0.00
 5 0 32 -0.72 0.00
 6 0 32 -1.15 0.00
 7 0 32 -0.93 0.00
 8 0 32 -0.73 0.00
 -10 1 32 -0.42 0.00
 -9 1 32 -0.47 0.00
 -8 1 32 0.07 0.00
 -7 1 32 0.20 0.00
 -6 1 32 -0.17 0.00
 -5 1 32 -0.25 0.00
 -4 1 32 -0.09 0.00
 -3 1 32 0.11 0.00
 -2 1 32 0.35 0.00
 -1 1 32 0.59 0.00
 0 1 32 1.04 0.00
 1 1 32 1.42 0.00
 2 1 32 1.27 0.00
 3 1 32 0.86 0.00
 4 1 32 0.46 0.00
 5 1 32 0.04 0.00
 6 1 32 -0.25 0.00
 7 1 32 -0.44 0.00
 8 1 32 -0.46 0.00
 -10 2 32 0.18 0.00
 -9 2 32 -0.16 0.00
 -8 2 32 -0.22 0.00
 -7 2 32 0.22 0.00
 -6 2 32 0.58 0.00
 -5 2 32 0.64 0.00
 -4 2 32 0.14 0.00
 -3 2 32 -0.52 0.00
 -2 2 32 -0.45 0.00
 -1 2 32 0.16 0.00
 0 2 32 0.73 0.00
 1 2 32 0.86 0.00
 2 2 32 -0.11 0.00
 3 2 32 -1.30 0.00
 4 2 32 -1.46 0.00
 5 2 32 -1.35 0.00
 6 2 32 -1.16 0.00
 7 2 32 -0.46 0.00
 8 2 32 -0.13 0.00
 -10 3 32 -0.41 0.00
 -9 3 32 -0.25 0.00
 -8 3 32 0.59 0.00
 -7 3 32 0.54 0.00
 -6 3 32 -0.02 0.00
 -5 3 32 -0.14 0.00
 -4 3 32 -0.07 0.00
 -3 3 32 0.51 0.00
 -2 3 32 1.55 0.00
 -1 3 32 2.16 0.00
 0 3 32 2.41 0.00
 1 3 32 2.10 0.00
 2 3 32 1.16 0.00
 3 3 32 0.87 0.00
 4 3 32 1.07 0.00
 5 3 32 0.88 0.00
 6 3 32 0.68 0.00
 7 3 32 0.21 0.00
 8 3 32 -0.37 0.00
 -10 4 32 0.21 0.00
 -9 4 32 0.27 0.00
 -8 4 32 0.05 0.00
 -7 4 32 -0.17 0.00
 -6 4 32 0.30 0.00
 -5 4 32 0.70 0.00
 -4 4 32 0.51 0.00
 -3 4 32 0.49 0.00
 -2 4 32 0.76 0.00
 -1 4 32 0.98 0.00
 0 4 32 1.18 0.00
 1 4 32 0.80 0.00
 2 4 32 -0.33 0.00
 3 4 32 -1.07 0.00
 4 4 32 -1.00 0.00
 5 4 32 -0.71 0.00
 6 4 32 -0.30 0.00
 7 4 32 0.20 0.00
 -10 5 32 -0.14 0.00
 -9 5 32 0.74 0.00
 -8 5 32 1.41 0.00
 -7 5 32 1.01 0.00
 -6 5 32 0.47 0.00
 -5 5 32 0.17 0.00
 -4 5 32 0.09 0.00
 -3 5 32 0.74 0.00
 -2 5 32 1.76 0.00
 -1 5 32 2.39 0.00
 0 5 32 2.38 0.00
 1 5 32 1.28 0.00
 2 5 32 0.07 0.00
 3 5 32 0.64 0.00
 4 5 32 1.78 0.00
 5 5 32 1.85 0.00
 6 5 32 1.52 0.00
 7 5 32 0.74 0.00
 -9 6 32 0.15 0.00
 -8 6 32 -0.46 0.00
 -7 6 32 -0.71 0.00
 -6 6 32 -0.19 0.00
 -5 6 32 0.14 0.00
 -4 6 32 0.80 0.00
 -3 6 32 2.06 0.00
 -2 6 32 2.25 0.00
 -1 6 32 1.02 0.00
 0 6 32 -0.23 0.00
 1 6 32 -0.88 0.00
 2 6 32 -0.40 0.00
 3 6 32 0.76 0.00
 4 6 32 0.86 0.00
 5 6 32 0.13 0.00
 6 6 32 -0.25 0.00
 7 6 32 -0.26 0.00
 -9 7 32 0.36 0.00
 -8 7 32 1.00 0.00
 -7 7 32 0.92 0.00
 -6 7 32 0.56 0.00
 -5 7 32 0.62 0.00
 -4 7 32 1.23 0.00
 -3 7 32 1.28 0.00
 -2 7 32 0.38 0.00
 -1 7 32 0.20 0.00
 0 7 32 1.14 0.00
 1 7 32 1.67 0.00
 2 7 32 1.87 0.00
 3 7 32 2.30 0.00
 4 7 32 2.05 0.00
 5 7 32 1.14 0.00
 6 7 32 0.64 0.00
 7 7 32 0.37 0.00
 -9 8 32 0.27 0.00
 -8 8 32 -0.32 0.00
 -7 8 32 -0.57 0.00
 -6 8 32 -0.15 0.00
 -5 8 32 0.47 0.00
 -4 8 32 1.49 0.00
 -3 8 32 2.28 0.00
 -2 8 32 1.97 0.00
 -1 8 32 1.17 0.00
 0 8 32 0.36 0.00
 1 8 32 -0.33 0.00
 2 8 32 0.04 0.00
 3 8 32 0.74 0.00
 4 8 32 0.06 0.00
 5 8 32 -0.92 0.00
 6 8 32 -0.99 0.00
 -8 9 32 0.07 0.00
 -7 9 32 0.35 0.00
 -6 9 32 0.43 0.00
 -5 9 32 1.16 0.00
 -4 9 32 2.17 0.00
 -3 9 32 1.53 0.00
 -2 9 32 -0.29 0.00
 -1 9 32 -0.73 0.00
 0 9 32 0.33 0.00
 1 9 32 1.48 0.00
 2 9 32 2.41 0.00
 3 9 32 2.30 0.00
 4 9 32 0.98 0.00
 5 9 32 0.21 0.00
 6 9 32 0.45 0.00
 -8 10 32 -0.02 0.00
 -7 10 32 0.04 0.00
 -6 10 32 0.65 0.00
 -5 10 32 1.46 0.00
 -4 10 32 1.59 0.00
 -3 10 32 0.82 0.00
 -2 10 32 0.35 0.00
 -1 10 32 0.88 0.00
 0 10 32 1.17 0.00
 1 10 32 0.76 0.00
 2 10 32 0.40 0.00
 3 10 32 -0.12 0.00
 4 10 32 -0.66 0.00
 5 10 32 -0.42 0.00
 -7 11 32 0.42 0.00
 -6 11 32 0.52 0.00
 -5 11 32 0.82 0.00
 -4 11 32 1.09 0.00
 -3 11 32 0.60 0.00
 -2 11 32 0.05 0.00
 -1 11 32 0.24 0.00
 0 11 32 0.50 0.00
 1 11 32 0.56 0.00
 2 11 32 0.89 0.00
 3 11 32 0.89 0.00
 4 11 32 0.42 0.00
 5 11 32 0.34 0.00
 -6 12 32 0.58 0.00
 -5 12 32 0.96 0.00
 -4 12 32 0.60 0.00
 -3 12 32 -0.10 0.00
 -2 12 32 -0.04 0.00
 -1 12 32 0.53 0.00
 0 12 32 0.42 0.00
 1 12 32 0.23 0.00
 2 12 32 0.58 0.00
 3 12 32 0.50 0.00
 4 12 32 0.33 0.00
 -5 13 32 0.37 0.00
 -4 13 32 0.21 0.00
 -3 13 32 0.12 0.00
 -2 13 32 0.28 0.00
 -1 13 32 0.44 0.00
 0 13 32 0.36 0.00
 1 13 32 0.47 0.00
 2 13 32 0.55 0.00
 3 13 32 0.24 0.00
 -4 14 32 -0.19 0.00
[truncated: 23,464 more chars]
